# Supplementary material for: Global database of paleocurrent trends through the Phanerozoic and Precambrian
Source: Sci Data. 2015 Jun 9;2:150025. doi: 10.1038/sdata.2015.25 (PMC4460913; doi:10.1038/sdata.2015.25)
Supplement: Supplementary file 1 [file sdata201525-isa1.zip]

Archive with 3 entries (3 files):
- i_Investigation.txt
- s_study_Chadwick.txt
- a_assay_Chadwick.txt
