# Supplementary material for: Global database of paleocurrent trends through the Phanerozoic and Precambrian
Source: Sci Data. 2015 Jun 9;2:150025. doi: 10.1038/sdata.2015.25 (PMC4460913; doi:10.1038/sdata.2015.25)
Supplement: Supplementary file 1 [file sdata201525-isa1.zip › s_study_Chadwick.txt]

Source Name	Material Type	Term Source REF	Term Accession Number	Comment[source publication]	Comment[Continental Area]	Characteristics[geographical location]	Term Source REF	Term Accession Number	Characteristics[environment type]	Term Source REF	Term Accession Number	Protocol REF	Sample Name
search of geological literature	literature search			Ghinassi, M., Magi, M., Sagri, M., & Singer, B. S. Arid climate 2.5 Ma in the Plio-Pleistocene Valdarno Basin (Northern Apennines, Italy). Palaeo, Palaeo, Palaeo 207, 37-57 (2004)	Adriatic	Europe	GAZ	GAZ:00000464	sedimentary rock	ENVO	ENVO:00002016	Literature selection	3061
search of geological literature	literature search			Therrien, F., Jianu, C. M., Scarlat, B., Weishampel, D. B., King, J. W., Paleoenvironmental Reconstruction of Latest Cretaceous Dinosaur-Bearing Formations of Romania: Preliminary Results. Sargetia, Acta Mus. Ser. Sci. Nat. Deva 19, 33-59 (2002)	Adriatic	Europe	GAZ	GAZ:00000464	sedimentary rock	ENVO	ENVO:00002016	Literature selection	3141
search of geological literature	literature search			Tsoar, H. Internal structure and surface geometry of longitudinal (seif) dunes. J. Sed. Pet. 52, 823-831 (1982)	African	Africa	GAZ	GAZ:00000457	sedimentary rock	ENVO	ENVO:00002016	Literature selection	107
search of geological literature	literature search			Fryberger, S. G. Dune forms and wind regime. U. S. Geol. Surv. Prof. Paper 1052, 157-169 (1979)	African	Africa	GAZ	GAZ:00000457	sedimentary rock	ENVO	ENVO:00002016	Literature selection	142
search of geological literature	literature search			Breed, C. S., Fryberger, S. G., Andrews, S., McCauley, C., Lennartz, F., Gebel, D. & Horstman, K. Regional studies of sand seas, using Landsat (ERTS) imagery. U. S. Geol. Surv. Prof. Paper 1052, 305-397 (1979)	African	Africa	GAZ	GAZ:00000457	sedimentary rock	ENVO	ENVO:00002016	Literature selection	144
search of geological literature	literature search			Tucker, M. E. The sedimentary environments of tropical African estuaries: Freetown Peninsula, Sierra Leone. Geol. Mijnbouw 52, 203-215 (1973)	African	Africa	GAZ	GAZ:00000457	sedimentary rock	ENVO	ENVO:00002016	Literature selection	176
search of geological literature	literature search			Ahlbrandt, T. S. & Fryberger, S. G. Introduction to aeolian deposits. P. Scholle & D. Spearing (eds) Sandstone Depositional Environments , 11-47 (1982)	African	Africa	GAZ	GAZ:00000457	sedimentary rock	ENVO	ENVO:00002016	Literature selection	205
search of geological literature	literature search			Al-Bakri, D., Khalaf, F. & Al-Ghadban, A. Mineralogy, genesis, and sources of surficial sediments in the Kuwait marine environment, northern Arabian Gulf. J. Sed. Pet. 54, 1266-1279 (1984)	African	Africa	GAZ	GAZ:00000457	sedimentary rock	ENVO	ENVO:00002016	Literature selection	434
search of geological literature	literature search			Bijouva, B. Geology of the Mediterranean Sea Basins in C.A. Burk and C.L.Drake the Geology of Continental Margins, Springer-Verlag, New York. The Geology of Continental Margins Springer-Verlag New York. , 695-721 (1974)	African	Africa	GAZ	GAZ:00000457	sedimentary rock	ENVO	ENVO:00002016	Literature selection	459
search of geological literature	literature search			Giresse, P. & Odin, G. S. Nature minealoqique et origine des glauconies du plateau contenetal du Gabon et du Congo. Sedimentology 20, 457-488 (1973)	African	Africa	GAZ	GAZ:00000457	sedimentary rock	ENVO	ENVO:00002016	Literature selection	712
search of geological literature	literature search			Illenberger, W. & Rust, I. A sand budget for the Alexandria coastal dunefield, South Africa. Sedimentology 35, 513-521 (1988)	African	Africa	GAZ	GAZ:00000457	sedimentary rock	ENVO	ENVO:00002016	Literature selection	2577
search of geological literature	literature search			Masson, D. G. Late Quaternary turbidity current pathways to the Madeira Abyssal Plain and some constraints on turbidity current mechanisms. Basin Research 6, 17-33 (1994)	African	Africa	GAZ	GAZ:00000457	sedimentary rock	ENVO	ENVO:00002016	Literature selection	2739
search of geological literature	literature search			MChargue, T. R. & Webb, J. E. Internal geometry, seismic facies, and petroleum potential of canyons and inner fan channels of the Indus Submarine Fan. Amer. Assoc. Petrol. Geol. Bull. 70, 161-180 (1986)	African	Africa	GAZ	GAZ:00000457	sedimentary rock	ENVO	ENVO:00002016	Literature selection	542
search of geological literature	literature search			Hobday, D. K. Late Quaternary sedimentary history of Inhaca Island, Mozambique. Trans. Geol. Soc. S. Afr. 80, 183-191 (1977)	African	Africa	GAZ	GAZ:00000457	sedimentary rock	ENVO	ENVO:00002016	Literature selection	880
search of geological literature	literature search			Edmonds, J. M. The distribution of the Kordofan Sand (Ango-Egyption Sudan). Geol. Mag. 79, 18-30 (1942)	African	Africa	GAZ	GAZ:00000457	sedimentary rock	ENVO	ENVO:00002016	Literature selection	197
search of geological literature	literature search			Barwis, J. H. & Tankard, A. J. Pleistocene shoreline deposition and sea level history at Swartklip, South Africa. J. Sed. Pet. 53, 1281-1294 (1983)	African	Africa	GAZ	GAZ:00000457	sedimentary rock	ENVO	ENVO:00002016	Literature selection	426
search of geological literature	literature search			Begin, Z. B. Paleocurrents in the Plio-Pleistocene Samra Formation (Jericho Region, Israel) and their tectonic implication. Sed. Geol. 14, 191-218 (1975)	African	Africa	GAZ	GAZ:00000457	sedimentary rock	ENVO	ENVO:00002016	Literature selection	335
search of geological literature	literature search			Zaengle, D. G. Significance of some sedimentary structures from Mount Sedom. Israel J. Earth Sci. 17, 1-8 (1968)	African	Africa	GAZ	GAZ:00000457	sedimentary rock	ENVO	ENVO:00002016	Literature selection	309
search of geological literature	literature search			Powers, D. W. Geology of Mio-Pliocene sediments of the Lower Kerio River Valley, Kenya. Doctoral dissertation, Princeton University (1980)	African	Africa	GAZ	GAZ:00000457	sedimentary rock	ENVO	ENVO:00002016	Literature selection	1403
search of geological literature	literature search			Vass, D. Les structures sedimentaires du Neogene pres du Pont de Trajan, Tunisie Septentrionale. Notes du Service Geologique (Tunis) 38, 93-113 (1972)	African	Africa	GAZ	GAZ:00000457	sedimentary rock	ENVO	ENVO:00002016	Literature selection	299
search of geological literature	literature search			Schmincke, H. U. & Swanson, D. A. Laminar viscous flowage structures in ash-flow tuffs from Gran Canarian, Canary Islands. J. Geol. 75, 641-664 (1967)	African	Africa	GAZ	GAZ:00000457	sedimentary rock	ENVO	ENVO:00002016	Literature selection	939
search of geological literature	literature search			Eaton, S. & Robertson, A. The Miocene Pakhna Formation, southern Cyprus and its relationship to the Neogene tectonic evolution of the Eastern Mediterranean. Sed. Geol. 86, 273-296 (1993)	African	Africa	GAZ	GAZ:00000457	sedimentary rock	ENVO	ENVO:00002016	Literature selection	2730
search of geological literature	literature search			Fortuin, A. R. Late Cenozoic history of eastern Crete and implications for the geology and geodynamics of the southern Aegean area. Geol. Mijnbouw 57, 451-464 (1978)	African	Africa	GAZ	GAZ:00000457	sedimentary rock	ENVO	ENVO:00002016	Literature selection	775
search of geological literature	literature search			Gradstein, F. M. & A. van Gelden Prograding clastic fans and transition from a fluviatile to a marine environment in Neogene deposits of eastern Crete. Geol. Mijnbouw 50, 383-392 (1971)	African	Africa	GAZ	GAZ:00000457	sedimentary rock	ENVO	ENVO:00002016	Literature selection	773
search of geological literature	literature search			Smale, J. L., Thunell, R. C. & Schamel, S. Sedimentological evidence for early Miocene fault reactivation in the Gulf of Suez. Geology 16, 113-116 (1988)	African	Africa	GAZ	GAZ:00000457	sedimentary rock	ENVO	ENVO:00002016	Literature selection	1315
search of geological literature	literature search			Droz, L. & Margaret, D. Mozambique Upper Fan: Origin of depositional units. Amer. Assoc. Petrol. Geol. Bull. 71, 1355-1365 (1987)	African	Africa	GAZ	GAZ:00000457	sedimentary rock	ENVO	ENVO:00002016	Literature selection	1245
search of geological literature	literature search			Mutti, E. Studi Geologica sulle Isole del Dodecaneso (Mare Egeo). Riv. Italiana Paleont. Strat. 73, 907-918 (1967)	African	Africa	GAZ	GAZ:00000457	sedimentary rock	ENVO	ENVO:00002016	Literature selection	391
search of geological literature	literature search			Prasad, G., Lejal-Nicol, A. & Vaudois-Mieja, N. A Tertiary Age for Upper Nubian sandstone formation, Central Sudan. Amer. Assoc. Petrol. Geol. Bull. 70, 138-142 (1986)	African	Africa	GAZ	GAZ:00000457	sedimentary rock	ENVO	ENVO:00002016	Literature selection	541
search of geological literature	literature search			Nwajide, C. S. Eocene tidal sedimentation in the Anambra Basin, southern Nigeria. Sed. Geol. 25, 189-207 (1980)	African	Africa	GAZ	GAZ:00000457	sedimentary rock	ENVO	ENVO:00002016	Literature selection	342
search of geological literature	literature search			Folami, S. L. Magnetic fabric of some ipod sediment cores from the southwestern sector of Africa. J. Sed. Pet. 58, 512-518 (1988)	African	Africa	GAZ	GAZ:00000457	sedimentary rock	ENVO	ENVO:00002016	Literature selection	2544
search of geological literature	literature search			Cavaroc, V. V., Padgett, G., Stephens, D. G., Kanes, W. H., Boudda, A. & Woolen, I. D. Late Paleozoic of the Tindouf Basin - north Africa. J. Sed. Pet. 46, 77-88 (1976)	African	Africa	GAZ	GAZ:00000457	sedimentary rock	ENVO	ENVO:00002016	Literature selection	729
search of geological literature	literature search			Stone, W. L. Mesozoic sedimentary facies and tectonic framework of the northern Tindouf Basin - North Africa. Masters thesis, North Carolina State University (1977)	African	Africa	GAZ	GAZ:00000457	sedimentary rock	ENVO	ENVO:00002016	Literature selection	1752
search of geological literature	literature search			Morris, W., & Busby-Spera, C. A submarine- fan valley-levee complex in the Upper Cretaceous Rosario Fomation: Implication for turbidite facies models. Geol. Soc. Amer. Bull. 102, 900-914 (1990)	African	Africa	GAZ	GAZ:00000457	sedimentary rock	ENVO	ENVO:00002016	Literature selection	3228
search of geological literature	literature search			Amajor, L. C. Paleocurrent, petrography and provenance analyses of the Ajali Sandstone (Upper Cretaceous), southeastern Benue Trough, Nigeria. Sed. Geol. 54, 47-60 (1987)	African	Africa	GAZ	GAZ:00000457	sedimentary rock	ENVO	ENVO:00002016	Literature selection	1239
search of geological literature	literature search			Pufahl, P. K., Grimm, K. A., Abed, A. M., & Sadaqah, R. M. Upper Cretaceous (Campanian) phosphorites in Jordan: implications for the formation of a south Tethyan phosphorite giant. Sed. Geol. 161, 175-205 (2003)	African	Africa	GAZ	GAZ:00000457	sedimentary rock	ENVO	ENVO:00002016	Literature selection	3187
search of geological literature	literature search			Adeleye, D. Sedimentology of the fluvial Bida Sandstone (Cretaceous), Nigeria. Sed. Geol. 12, 1-24 (1974)	African	Africa	GAZ	GAZ:00000457	sedimentary rock	ENVO	ENVO:00002016	Literature selection	349
search of geological literature	literature search			Melguen, M., Debrabant, P., Chamley, H., Maillot, H., Hoffert, M., & Courtois, C. Influence des courants proffonds sur les facies sedimentaires du Vema Channel (attantique sud) a la fin du Cenozoique. Bull. Soc. Geol. France 20, 121-136 (1978)	African	Africa	GAZ	GAZ:00000457	sedimentary rock	ENVO	ENVO:00002016	Literature selection	449
search of geological literature	literature search			Adeleye, D. Nigerian Late Cretaceous Stratigraphy and Paleogeography. Amer. Assoc. Petrol. Geol. Bull. 59, 2302-2313 (1975)	African	Africa	GAZ	GAZ:00000457	sedimentary rock	ENVO	ENVO:00002016	Literature selection	490
search of geological literature	literature search			Banejee, I. A subtidal bar model for the Eze-Aku sandstones, Nigeria. Sed. Geol. 25, 291-309 (1980)	African	Africa	GAZ	GAZ:00000457	sedimentary rock	ENVO	ENVO:00002016	Literature selection	341
search of geological literature	literature search			Robertson, A. H.F. Pelagic chalks and calciturbidites from the lower Tertiary of the Troodos Massif, Cyprus. J. Sed. Pet. 46, 1007-1016 (1976)	African	Africa	GAZ	GAZ:00000457	sedimentary rock	ENVO	ENVO:00002016	Literature selection	266
search of geological literature	literature search			Ayoola, E. O. Paleocurrent and sedimentological studies in the Benue Trough, Nigeria. Sed. Geol. 28, 153-162 (1981)	African	Africa	GAZ	GAZ:00000457	sedimentary rock	ENVO	ENVO:00002016	Literature selection	320
search of geological literature	literature search			Van Houten, F. B., Bhattacharyya, D. P., & Mansour, S. E. I. Cretaceous Nubia Formation and correlative deposits, eastern Egypt: Major transgressive-regressive complex. Geol. Soc. Amer. Bull. 95, 397-405 (1984)	African	Africa	GAZ	GAZ:00000457	sedimentary rock	ENVO	ENVO:00002016	Literature selection	611
search of geological literature	literature search			Bhattacharyya, D. Sedimentology of the Late Cretaceous Nubia Formation at Aswan, southeast Egypt, and origin of the associated ironstones. Doctoral dissertation, Princeton University (1980)	African	Africa	GAZ	GAZ:00000457	sedimentary rock	ENVO	ENVO:00002016	Literature selection	1714
search of geological literature	literature search			Abdel-Wahab, A. A. & Turner, P. Diagenesis of the Nubia formation, Central Eastern Desert, Egypt. Journal of African Earth Sciences and the Middle East. 13, 343-358 (1991)	African	Africa	GAZ	GAZ:00000457	sedimentary rock	ENVO	ENVO:00002016	Literature selection	2873
search of geological literature	literature search			Nwajide, C. S. & Hoque, M. Paleohydraulic reconstruction of a late Cretaceous river in the Middle Benue Trough (Nigeria) and its limitations. Palaeo, Palaeo, Palaeo 47, 245-259 (1984)	African	Africa	GAZ	GAZ:00000457	sedimentary rock	ENVO	ENVO:00002016	Literature selection	1182
search of geological literature	literature search			Nwajide, C. Provenance and paleogeographic history of the Turonian Makurdi Sandstones in the Benue Trough of Nigeria. Palaeo, Palaeo, Palaeo 58, 109-119 (1987)	African	Africa	GAZ	GAZ:00000457	sedimentary rock	ENVO	ENVO:00002016	Literature selection	1226
search of geological literature	literature search			Sharief, F. A. Depositional environment and regional significance of the Sakara Sandstone, Northwest Saudi Arabia. Masters thesis, Rice University (1974)	African	Africa	GAZ	GAZ:00000457	sedimentary rock	ENVO	ENVO:00002016	Literature selection	2896
search of geological literature	literature search			Glenn, C. R. & Arthur, M. A. Anatomy and origin of a Cretaceous phosphorite-greensand giant, Egypt. Sedimentology 37, 123-154 (1990)	African	Africa	GAZ	GAZ:00000457	sedimentary rock	ENVO	ENVO:00002016	Literature selection	2600
search of geological literature	literature search			Hussein, M. T. On the Depositional Framework of the Cretaceous Omdurman Formation in Khartoum area, Sudan. Journal of African Earth Sciences and the Middle East 14, 559-566 (1992)	African	Africa	GAZ	GAZ:00000457	sedimentary rock	ENVO	ENVO:00002016	Literature selection	2875
search of geological literature	literature search			Jones, G. P. Deformed cross-stratification in Cretaceous Bima Sandstone, Nigeria. J. Sed. Pet. 32, 231-239 (1962)	African	Africa	GAZ	GAZ:00000457	sedimentary rock	ENVO	ENVO:00002016	Literature selection	701
search of geological literature	literature search			Jones, G. P. Red beds in northeastern Algeria. Sedimentology 5, 235-247 (1965)	African	Africa	GAZ	GAZ:00000457	sedimentary rock	ENVO	ENVO:00002016	Literature selection	754
search of geological literature	literature search			Bein, A., Y. Weiler The Cretaceous Talme Yafe Formation: a contour current-shaped sedimentary prism of calcareous detritus at the continental margin of the Arabian Craton. Sedimentology 23, 511-532 (1976)	African	Africa	GAZ	GAZ:00000457	sedimentary rock	ENVO	ENVO:00002016	Literature selection	250
search of geological literature	literature search			Amireh, B. S. Sedimentology and mineral composition of the Kurnub Sandstone in Wadi Qsieb, SW Jordan. Sed. Geol. 78, 267-283 (1992)	African	Africa	GAZ	GAZ:00000457	sedimentary rock	ENVO	ENVO:00002016	Literature selection	2705
search of geological literature	literature search			Lorenz, J. C. Mixed fluvial systems of the Messak Sandstone, a deposit of the Nubian lithofacies, southwestern Libya. Sed. Geol. 54, 245-264 (1987)	African	Africa	GAZ	GAZ:00000457	sedimentary rock	ENVO	ENVO:00002016	Literature selection	2629
search of geological literature	literature search			Shone, R. W. A case for lateral gradation between the Kirkwood and Sundays River Formations, Algoa Basin. Trans. Geol. Soc. S. Afr. 81, 319-326 (1978)	African	Africa	GAZ	GAZ:00000457	sedimentary rock	ENVO	ENVO:00002016	Literature selection	874
search of geological literature	literature search			Eriksson, P. A palaeoenvironmental analysis of the Clarens Formation in the Natal Drakensberg. Trans. Geol. Soc. S. Afr. 84, 7-17 (1981)	African	Africa	GAZ	GAZ:00000457	sedimentary rock	ENVO	ENVO:00002016	Literature selection	826
search of geological literature	literature search			Baer, G. & Reches, Z. Flow patterns of magma in dikes, Makhtesh Ramon, Israel. Geol. Jahrb. 15, 569-572 (1987)	African	Africa	GAZ	GAZ:00000457	sedimentary rock	ENVO	ENVO:00002016	Literature selection	1256
search of geological literature	literature search			Cossey, S. P.J. & Ehrlich, R. The orientation of small muddy clasts in turbidites: paleocurrent indicators on a Jurassic carbonate slope, Tunisia. J. Sed. Pet. 51, 873-877 (1981)	African	Africa	GAZ	GAZ:00000457	sedimentary rock	ENVO	ENVO:00002016	Literature selection	766
search of geological literature	literature search			Lorenz, J. Late Jurassic-Early Cretaceous sedimentation and tectonics of the Murzu Basin, southwestern Libya. Geol. Soc. Amer. Abs. 17, 383- (1985)	African	Africa	GAZ	GAZ:00000457	sedimentary rock	ENVO	ENVO:00002016	Literature selection	513
search of geological literature	literature search			Cooper, D. J.W. A longitudinal carbonate fan from the Jurassic of the Oman Mountains: the Guweyza Limestone Formation of the Hamrat ad Dura. Sed. Geol. 61, 253-275 (1989)	African	Africa	GAZ	GAZ:00000457	sedimentary rock	ENVO	ENVO:00002016	Literature selection	2645
search of geological literature	literature search			Bell, C. M. & Suarez, M. Aeolian Dune and alluvial Fan Deposits in the Clarens Formation of the Natal Drakensberg. Trans. Geol. Soc. S. Afr. 89, 389-393 (1986)	African	Africa	GAZ	GAZ:00000457	sedimentary rock	ENVO	ENVO:00002016	Literature selection	2884
search of geological literature	literature search			Petit, J. & Beauchamp, J. Synsedimentary faulting and palaeocurrent patterns in the Triassic sandstones of the High Atlas (Morocco). Sedimentology 33, 817-829 (1986)	African	Africa	GAZ	GAZ:00000457	sedimentary rock	ENVO	ENVO:00002016	Literature selection	1006
search of geological literature	literature search			Mattis, A. F. Nonmarine Triassic sedimentation, central High Atlas Mountains, Morocco. Doctoral dissertation, Rutgers University (1975)	African	Africa	GAZ	GAZ:00000457	sedimentary rock	ENVO	ENVO:00002016	Literature selection	1718
search of geological literature	literature search			Turner, B. R. Fluviatile cross-bedding patterns in the Upper Triassic Moltend Formation of the Karoo(Gondwana) Supergroup in South Africa. Trans. Geol. Soc. S. Afr. 80, 241-252 (1977)	African	Africa	GAZ	GAZ:00000457	sedimentary rock	ENVO	ENVO:00002016	Literature selection	881
search of geological literature	literature search			Roux, J. P. le Paleogeographic reconstruction of sandstones using weighted mean grainsize maps, with examples from the Karoo Basin (South Africa) and the Sydney Basin (Australia). Sed. Geol. 81, 173-180 (1993)	African	Africa	GAZ	GAZ:00000457	sedimentary rock	ENVO	ENVO:00002016	Literature selection	2708
search of geological literature	literature search			Eriksson, P. G. The depositional paleoenvironment of the Elliot Formation in the Natal Drakensberg and North-eastern Orange Free State. Trans. Geol. Soc. S. Afr. 88, 19-26 (1985)	African	Africa	GAZ	GAZ:00000457	sedimentary rock	ENVO	ENVO:00002016	Literature selection	1025
search of geological literature	literature search			Nelson, B. P. The Jebel Mogor conglomerate Middle to Late Triassic, southern Tunisia. Bachelors thesis, Princeton University (1976)	African	Africa	GAZ	GAZ:00000457	sedimentary rock	ENVO	ENVO:00002016	Literature selection	1712
search of geological literature	literature search			Shariel, F. Depositional environments of the Triassic system in central Saudi Arabia. Geol. Jahrb. 21, 403-420 (1986)	African	Africa	GAZ	GAZ:00000457	sedimentary rock	ENVO	ENVO:00002016	Literature selection	1049
search of geological literature	literature search			Hiller, N. & Stavrakis, N. Distal alluvial fan deposits in the Beaufort Group of the eastern Cape Province. Trans. Geol. Soc. S. Afr. 83, 353-360 (1980)	African	Africa	GAZ	GAZ:00000457	sedimentary rock	ENVO	ENVO:00002016	Literature selection	821
search of geological literature	literature search			Stavrakis, N. Sedimentation of the Kotberg Sandstone and adjacent formations in the south-eastern Karoo Basin. Trans. Geol. Soc. S. Afr. 83, 361-374 (1980)	African	Africa	GAZ	GAZ:00000457	sedimentary rock	ENVO	ENVO:00002016	Literature selection	822
search of geological literature	literature search			Hiller, N. & Stavrakis, N. Permo-triassic Fluvial systems in the southeastern Karoo Basin, South Africa. Palaeo, Palaeo, Palaeo 45, 1-21 (1984)	African	Africa	GAZ	GAZ:00000457	sedimentary rock	ENVO	ENVO:00002016	Literature selection	1042
search of geological literature	literature search			Johnson, M. R. Paleogeographic significance of oriented calcareous concretions in the Triassic Katberg formation, South Africa. J. Sed. Pet. 59, 1008-1010 (1989)	African	Africa	GAZ	GAZ:00000457	sedimentary rock	ENVO	ENVO:00002016	Literature selection	2539
search of geological literature	literature search			LeRoux, J. P. Determining the channel sinuosity of ancient fluvial systems from paleocurrent data. J. Sed. Pet. 62, 283-291 (1992)	African	Africa	GAZ	GAZ:00000457	sedimentary rock	ENVO	ENVO:00002016	Literature selection	2559
search of geological literature	literature search			Assefa, G. Stratigraphy and sedimentology of the Mesozoic sequence I the upper Abbay (Blue Nile) River Valley region, Ethiopia. Doctoral dissertation, University of Minnesota (1975)	African	Africa	GAZ	GAZ:00000457	sedimentary rock	ENVO	ENVO:00002016	Literature selection	1713
search of geological literature	literature search			Amireh, B. Mineral composition of the Cambrian-Cretaceous Nubian Series of Jordan: Provenance, tectonic setting and climatological implications. Sed. Geol. 71, 99-119 (1991)	African	Africa	GAZ	GAZ:00000457	sedimentary rock	ENVO	ENVO:00002016	Literature selection	2669
search of geological literature	literature search			Makhlouf, I. M., Turner, B. R. & Abed, A. M. Depositional facies and environments in the Permian Umm Irna Formation, Dead Sea area, Jordon. Sed. Geol. 73, 117-139 (1991)	African	Africa	GAZ	GAZ:00000457	sedimentary rock	ENVO	ENVO:00002016	Literature selection	2687
search of geological literature	literature search			Van Eeden, O. R. The correlation of the subdivisions of the Karroo System. Trans. Geol. Soc. S. Afr. 76, 201-206 (1973)	African	Africa	GAZ	GAZ:00000457	sedimentary rock	ENVO	ENVO:00002016	Literature selection	865
search of geological literature	literature search			Hobday, D. K., Tavenev-Smith, R. & Mathew, D. Markov analysis and the recognition of paleoenvironments in the Ecca Group near Vryheid, Natal. Trans. Geol. Soc. S. Afr. 78, 75-82 (1975)	African	Africa	GAZ	GAZ:00000457	sedimentary rock	ENVO	ENVO:00002016	Literature selection	877
search of geological literature	literature search			Smits, B. J. Paleocurrent directions and deformed cross-bedding in the Molteno Stage (Triassic), Stormberg Mountains, Northeast Cape Province (South Africa). Palaeo, Palaeo, Palaeo 9, 123-131 (1971)	African	Africa	GAZ	GAZ:00000457	sedimentary rock	ENVO	ENVO:00002016	Literature selection	1086
search of geological literature	literature search			Smith, G. B. & Eriksson, K. A. A fluvioglacial and glaciolacustrine deltaic depositional. Palaeo, Palaeo, Palaeo 27, 67-84 (1979)	African	Africa	GAZ	GAZ:00000457	sedimentary rock	ENVO	ENVO:00002016	Literature selection	1172
search of geological literature	literature search			Cadle, A. B. & Cairncross, B. A sandy, bed-load dominated fluvial system deposited by lateral-accretion: Permian Karoo Sequence, South Africa. Sed. Geol. 85, 435-455 (1993)	African	Africa	GAZ	GAZ:00000457	sedimentary rock	ENVO	ENVO:00002016	Literature selection	2712
search of geological literature	literature search			Lee Roux, J. P. Monoclines and palaeochannels: Evidence for syntectonic sedimentation in the Beaufort Group of the Karoo basin, South Africa. Journal of African Earth sciences 18, 219-226 (1994)	African	Africa	GAZ	GAZ:00000457	sedimentary rock	ENVO	ENVO:00002016	Literature selection	2871
search of geological literature	literature search			Smith, R. M.H. Morphology and depositional history of exhumed Permian point bars in the southwestern Karoo, South Africa. J. Sed. Pet. 57, 19-29 (1987)	African	Africa	GAZ	GAZ:00000457	sedimentary rock	ENVO	ENVO:00002016	Literature selection	1242
search of geological literature	literature search			Mason, T. R. & Christie, A. D. Palaeoenvironmental significance Ichnogenus Diplocraterion Torell from the Permian Vryheid Formation of the Karoo Supergroup, South Africa. Palaeo, Palaeo, Palaeo 52, 249-265 (1986)	African	Africa	GAZ	GAZ:00000457	sedimentary rock	ENVO	ENVO:00002016	Literature selection	1186
search of geological literature	literature search			Brunn, V. & Talbot, C. Formation and deformation of subglacial intrusive clastic sheets in the Dwyka Formation of Northern Natal, South Africa. J. Sed. Pet. 56, 35-44 (1986)	African	Africa	GAZ	GAZ:00000457	sedimentary rock	ENVO	ENVO:00002016	Literature selection	664
search of geological literature	literature search			Stratten, T. Regional significance of New Dwyka Glaciation directions from Taung, Cape Province. Trans. Geol. Soc. S. Afr. 75, 301-306 (1972)	African	Africa	GAZ	GAZ:00000457	sedimentary rock	ENVO	ENVO:00002016	Literature selection	892
search of geological literature	literature search			Gottberg, B. von The occurrence of Dwyka rocks and glacial topography in the southwestern Transvaal. Trans. Geol. Soc. S. Afr. 73, 99-106 (1970)	African	Africa	GAZ	GAZ:00000457	sedimentary rock	ENVO	ENVO:00002016	Literature selection	893
search of geological literature	literature search			Visser, J. N. The Dwyka Formation along the northwestern margin of the Karoo Basin in the Cape Province, South Africa. Trans. Geol. Soc. S. Afr. 88, 37-48 (1985)	African	Africa	GAZ	GAZ:00000457	sedimentary rock	ENVO	ENVO:00002016	Literature selection	1022
search of geological literature	literature search			von Brunn, V. Sedimentary facies related to Late Paleozoic (Dwyka) deglaciation in the eastern Karroo Basin, South Africa. In: Gondwana Five. A.A. Balkema , 117-123 (1981)	African	Africa	GAZ	GAZ:00000457	sedimentary rock	ENVO	ENVO:00002016	Literature selection	1044
search of geological literature	literature search			Hobday, D. K. Middle Ecca Deltaic deposits in the Muden-Tugela Ferry area of Natal. Trans. Geol. Soc. S. Afr. 76, 309-318 (1973)	African	Africa	GAZ	GAZ:00000457	sedimentary rock	ENVO	ENVO:00002016	Literature selection	860
search of geological literature	literature search			Kingsley, C. S. A new stratigraphic classification implying a lithofacies change in the Table Mountain Sandstone in southern Natal. Trans. Geol. Soc. S. Afr. 78, 43-55 (1978)	African	Africa	GAZ	GAZ:00000457	sedimentary rock	ENVO	ENVO:00002016	Literature selection	876
search of geological literature	literature search			Hobday, D. K. & Mathew, D. Depositional environment of the Cape Supergroup in the Transkei. Trans. Geol. Soc. S. Afr. 77, 223-227 (1974)	African	Africa	GAZ	GAZ:00000457	sedimentary rock	ENVO	ENVO:00002016	Literature selection	863
search of geological literature	literature search			Potter, P. E. & Pettijohn, F. J. Paleocurrents and basin analysis. Paleocurrents and Basin Analysis 1, 1-425 (1977)	African	Africa	GAZ	GAZ:00000457	sedimentary rock	ENVO	ENVO:00002016	Literature selection	423
search of geological literature	literature search			Dabbagh, M. E. Environmental interpretation and tectonic significance of the Wajid Sandstone, Saudi Arabia. Masters thesis, University of North Carolina (1981)	African	Africa	GAZ	GAZ:00000457	sedimentary rock	ENVO	ENVO:00002016	Literature selection	1782
search of geological literature	literature search			Smith, A. M. A Lower Permian sandwave-containing shelf sequence exposed at Zungwini Mountain, Republic of South Africa. Sed. Geol. 64, 127-142 (1989)	African	Africa	GAZ	GAZ:00000457	sedimentary rock	ENVO	ENVO:00002016	Literature selection	2656
search of geological literature	literature search			Smith, R. M.H. The lithology, sedimentology and taphonomy of flood- plain deposits of the lower Beaufort (Adelaide Subgroup) Strata near Beaufort west. Trans. Geol. Soc. S. Afr. 83, 399-413 (1980)	African	Africa	GAZ	GAZ:00000457	sedimentary rock	ENVO	ENVO:00002016	Literature selection	823
search of geological literature	literature search			Cole, D. Aspects of the sedimentology of some uranium bearing sandstones in the Beaufort West Area, Cape Province. Trans. Geol. Soc. S. Afr. 83, 375-390 (1980)	African	Africa	GAZ	GAZ:00000457	sedimentary rock	ENVO	ENVO:00002016	Literature selection	837
search of geological literature	literature search			Turner, B. R. Tectonic and climatic controls on continental depositional facies in the Karoo Basin of northern Natal, South Africa. Sed. Geol. 46, 231-257 (1986)	African	Africa	GAZ	GAZ:00000457	sedimentary rock	ENVO	ENVO:00002016	Literature selection	1000
search of geological literature	literature search			Nichols, G. J. & Daly M. C. Sedimentation in an intracratonic extensional basin: The Karoo of the central morondava Basin, Madagascar. Geological Magazine 126, 339-354 (1989)	African	Africa	GAZ	GAZ:00000457	sedimentary rock	ENVO	ENVO:00002016	Literature selection	2879
search of geological literature	literature search			Vos, R. G. & Hobday, D. K. Storm beach deposits in the Late Paleozoic Ecca Group of South Africa. Sed. Geol. 19, 217-232 (1977)	African	Africa	GAZ	GAZ:00000457	sedimentary rock	ENVO	ENVO:00002016	Literature selection	398
search of geological literature	literature search			Kingsley, C. S. A composite submarine fan-delta-fluvial model for the Ecca, and lower Beaufort Groups of Permian again in the eastern Cape Providence, South Africa. Trans. Geol. Soc. S. Afr. 84, 27-40 (1981)	African	Africa	GAZ	GAZ:00000457	sedimentary rock	ENVO	ENVO:00002016	Literature selection	827
search of geological literature	literature search			Stanistreet, I., Smith, G. & Cadle, A. Trace fossils is a sedimentological and palaeoenvironmental indices in the Ecca Group (lower Permian) of the Transvaal. Trans. Geol. Soc. S. Afr. 83, 333-344 (1980)	African	Africa	GAZ	GAZ:00000457	sedimentary rock	ENVO	ENVO:00002016	Literature selection	830
search of geological literature	literature search			Visser, J. N.J., Loock, J. C. & Jordaan, M. J. Permian deltaic sedimentation in the western half of the Karoo Basin, South Africa. Trans. Geol. Soc. S. Afr. 83, 415-424 (1980)	African	Africa	GAZ	GAZ:00000457	sedimentary rock	ENVO	ENVO:00002016	Literature selection	838
search of geological literature	literature search			Mason, T. R. & Tavener-Smith, R. A fluvio-deltaic Middle Ecca succession west of Empongeni, Zululand. Trans. Geol. Soc. S. Afr. 81, 13-22 (1978)	African	Africa	GAZ	GAZ:00000457	sedimentary rock	ENVO	ENVO:00002016	Literature selection	875
search of geological literature	literature search			Truswell, J. F. & Ryan, P. J. A Flysch facies in the Lower Ecca group of the southern Karroo and a portion of the Transkei. Trans. Geol. Soc. S. Afr. 72, 151-161 (1969)	African	Africa	GAZ	GAZ:00000457	sedimentary rock	ENVO	ENVO:00002016	Literature selection	894
search of geological literature	literature search			Salem, M. J. & Busrewil, M. T. Geology of Lybia, Vol. 2. Geol. Libya 2, 353- (1981)	African	Africa	GAZ	GAZ:00000457	sedimentary rock	ENVO	ENVO:00002016	Literature selection	189
search of geological literature	literature search			Kelling, G. & Mullin, P. R. Graded limestone-quartzite couplets: possible storm deposits from the Moroccan Carboniferous. Sed. Geol. 13, 161-190 (1975)	African	Africa	GAZ	GAZ:00000457	sedimentary rock	ENVO	ENVO:00002016	Literature selection	343
search of geological literature	literature search			Graham, J. R. Wave-dominated shallow-marine sediments in the lower Carboniferous of Morocco. J. Sed. Pet. 52, 1271-1276 (1982)	African	Africa	GAZ	GAZ:00000457	sedimentary rock	ENVO	ENVO:00002016	Literature selection	103
search of geological literature	literature search			Graham, J. R. Transition from basin-plain to shelf deposits in the Carboniferous flysch of southern Morocco. Sed. Geol. 33, 173-194 (1982)	African	Africa	GAZ	GAZ:00000457	sedimentary rock	ENVO	ENVO:00002016	Literature selection	325
search of geological literature	literature search			Woodcock, N. & Smallwood, S. Structure, stratigraphy and environmental analysis of the Lower Carboniferous rocks near Azrou. Masters thesis, University of South Carolina (1974)	African	Africa	GAZ	GAZ:00000457	sedimentary rock	ENVO	ENVO:00002016	Literature selection	1837
search of geological literature	literature search			Wells, S. G., Dohrenwend, J. C., McFadden, L. D., Turrin, B. D., & Mahrer, K. D. Cephalopod limestone deposition on a shallow pelagic ridge: the Tatilait Platform (Upper Devonian, eastern Anti-Atlas, Morocco). Sedimentology 31, 601-625 (1984)	African	Africa	GAZ	GAZ:00000457	sedimentary rock	ENVO	ENVO:00002016	Literature selection	781
search of geological literature	literature search			Cole, D. & Labuschagne, L. Shallow - marine placer deposits in the Witteberg Group near Willowmore, Cape Providence. Trans. Geol. Soc. S. Afr. 86, 105-116 (1983)	African	Africa	GAZ	GAZ:00000457	sedimentary rock	ENVO	ENVO:00002016	Literature selection	825
search of geological literature	literature search			Tankard, A. J. & Barwis, J. H. Wave-dominated deltaic sedimentation in the Devonian Bokkeveld Basin of South Africa. J. Sed. Pet. 52, 959-974 (1982)	African	Africa	GAZ	GAZ:00000457	sedimentary rock	ENVO	ENVO:00002016	Literature selection	110
search of geological literature	literature search			Karasek, R. M. Structural and stratigraphic analysis, of the Paleozoic Murzuk and Ghadames Basins, western Libya. Doctoral dissertation, University of South Carolina (1981)	African	Africa	GAZ	GAZ:00000457	sedimentary rock	ENVO	ENVO:00002016	Literature selection	1839
search of geological literature	literature search			Williamson, C. W. Deposition of the Tadrart Sandstone in the Ghadames Basin, Libya. Masters thesis, University of South Carolina (1971)	African	Africa	GAZ	GAZ:00000457	sedimentary rock	ENVO	ENVO:00002016	Literature selection	2182
search of geological literature	literature search			Beuf, S., Biju-Duval, B., De Charpal, O. & Gariel, O. Homogeneite des directions des paleocourants du Devonian inferieur au Sahara central. Acad. Sci. Paris C. R., Ser. D 268, 2026-2029 (1969)	African	Africa	GAZ	GAZ:00000457	sedimentary rock	ENVO	ENVO:00002016	Literature selection	387
search of geological literature	literature search			Wells, N. A. Shell direction as a tool in palaeocurrent analysis. Sed. Geol. 95, 161-186 (1995)	African	Africa	GAZ	GAZ:00000457	sedimentary rock	ENVO	ENVO:00002016	Literature selection	2895
search of geological literature	literature search			Cheng, K. L. Sedimentology of nearshore marine bar sequences from a Paleozoic depositional regressive shoreline deposit of the central coast of Ghana, West Africa. J. Sed. Pet. 52, 199-208 (1982)	African	Africa	GAZ	GAZ:00000457	sedimentary rock	ENVO	ENVO:00002016	Literature selection	33
search of geological literature	literature search			Visser, J. N.J. & Grobler, N. J. The transition beds at the base of the Dolomite series in the northern Cape Province. Trans. Geol. Soc. S. Afr. 75, 265-274 (1972)	African	Africa	GAZ	GAZ:00000457	sedimentary rock	ENVO	ENVO:00002016	Literature selection	891
search of geological literature	literature search			Hobday, D. K. & Tankard, A. J. Transgressive-barrier and shallow-shelf integration of the lower Paleozoic Peninsula Formation, South Africa. Geol. Soc. Amer. Bull. 89, 1733-1744 (1978)	African	Africa	GAZ	GAZ:00000457	sedimentary rock	ENVO	ENVO:00002016	Literature selection	286
search of geological literature	literature search			Hobday, D. K. & Von Brunn, V. Fluvial sedimentation and paleography of an early Paleozoic failed rift, southeastern margin of Africa. Palaeo, Palaeo, Palaeo 28, 169-184 (1979)	African	Africa	GAZ	GAZ:00000457	sedimentary rock	ENVO	ENVO:00002016	Literature selection	1173
search of geological literature	literature search			Grothaus, B. T. Depositional environment and structural implications of the Hammamat Formation. Doctoral dissertation, University of South Carolina (1979)	African	Africa	GAZ	GAZ:00000457	sedimentary rock	ENVO	ENVO:00002016	Literature selection	1834
search of geological literature	literature search			Ramos, E., Marzo, M., de Gibert, J. M., Tawengi, K. S., Khoja, A. A. & Bolatti, N. D. Stratigraphy and sedimentology of the Middle Ordovician Hawaz Formation (Murzuq Basin, Libya). Amer. Assoc. Petrol. Geol. Bull. 90, 1309-1336 (2006)	African	Africa	GAZ	GAZ:00000457	sedimentary rock	ENVO	ENVO:00002016	Literature selection	3186
search of geological literature	literature search			Tankard, A. J. & Hobday, D. K. Tide-dominated back-barrier sedimentation, Early Ordovician Cape Bassin, Cape Peninsula, South Africa. Sed. Geol. 18, 135-159 (1977)	African	Africa	GAZ	GAZ:00000457	sedimentary rock	ENVO	ENVO:00002016	Literature selection	332
search of geological literature	literature search			Waters, B. B. Stratigraphic and structural study of the Gebel Gharamul Region, southwest Gulf of Suez, Egypt. Masters thesis, University of South Carolina (1985)	African	Africa	GAZ	GAZ:00000457	sedimentary rock	ENVO	ENVO:00002016	Literature selection	1835
search of geological literature	literature search			Bijouva, B. Decharpa, B. & Merabet, O. Constance des directions des paleocourants dans les gres de base du Cambro-Ordovicien sur le pourtour du Hoggar. Acad. Sci. Paris C. R., Ser. D 262, 48-50 (1966)	African	Africa	GAZ	GAZ:00000457	sedimentary rock	ENVO	ENVO:00002016	Literature selection	386
search of geological literature	literature search			Abdel-Wahab, A., Kholiff, A. & Salem, A. Sedimentological and paleoenvironmental studies on the clastic sequences of Gebel El-Zeit area, Gulf of Suez, Egypt. Journal of African Earth Sciences and the Middle East 14, 121-129 (1992)	African	Africa	GAZ	GAZ:00000457	sedimentary rock	ENVO	ENVO:00002016	Literature selection	2874
search of geological literature	literature search			Villeneuve, M & Komara S. Lower Paleozoic transgressions and regressions in the Bove basin ( Guinea and Guinea-Bissau-Africa). Stratigraphic, sedimentatilogic and palegeographic data. Journal of African Earth Sciences 12, 67-77 (1991)	African	Africa	GAZ	GAZ:00000457	sedimentary rock	ENVO	ENVO:00002016	Literature selection	2872
search of geological literature	literature search			Makhlouf, I. & Abed, A. Depositional facies and environments in the Umm Ishrin Sandstone Formation, Dead Sea area, Jordon. Sed. Geol. 71, 177-187 (1991)	African	Africa	GAZ	GAZ:00000457	sedimentary rock	ENVO	ENVO:00002016	Literature selection	2670
search of geological literature	literature search			Bigarella, J. J. Paleocurrents and the problem of continental drift. Geol. Rundschau 62, 447-477 (1973)	African	Africa	GAZ	GAZ:00000457	sedimentary rock	ENVO	ENVO:00002016	Literature selection	836
search of geological literature	literature search			Beuf, S., B. Biju-Duval, O. De Charpal, P. Rognon, O. Gariel, A. Bennacef Les gres du Paleozoique inferieur du Sahara. Ed. Technip, Insfitut Francais Petrole, Science Technique Petrole 18, 1-464 (1971)	African	Africa	GAZ	GAZ:00000457	sedimentary rock	ENVO	ENVO:00002016	Literature selection	3035
search of geological literature	literature search			Turner, B. Paleozoic sedimentology of the southeastern part of Al Kufrah Basin, Lybia: A model for oil exploration. Geology of Lybia, Academic Press 2, 351- (1980)	African	Africa	GAZ	GAZ:00000457	sedimentary rock	ENVO	ENVO:00002016	Literature selection	512
search of geological literature	literature search			Amireh, B. S., Schneider, W. & Abed, A. M. Evolving fluvial-transitional-marine deposition through the Cambrian sequence of Jordan. Sed. Geol. 89, 65-90 (1994)	African	Africa	GAZ	GAZ:00000457	sedimentary rock	ENVO	ENVO:00002016	Literature selection	2823
search of geological literature	literature search			Deynoux, M., Duringer, P., Khatib, R., & Villeneuve, M. Laterally and vertically accreted tidal deposits in the Upper Proterozoic Madina-Kouta Basin, southeastern Senegal, West Africa. Sed. Geol. 84, 179-188 (1993)	African	Africa	GAZ	GAZ:00000457	sedimentary rock	ENVO	ENVO:00002016	Literature selection	2718
search of geological literature	literature search			Deynoux, M., Kocureb, G. & Proust, J. Late Proterozoic periglacial aeolian deposits on the West African platform Taoudeni Basin, western Mali. Sedimentology 36, 531-549 (1989)	African	Africa	GAZ	GAZ:00000457	sedimentary rock	ENVO	ENVO:00002016	Literature selection	2582
search of geological literature	literature search			Swart, R. The Late Proterozoic Amis River Formation of Namibia-a turbidite system developed by vertical accretion. Sed. Geol. 67, 101-113 (1990)	African	Africa	GAZ	GAZ:00000457	sedimentary rock	ENVO	ENVO:00002016	Literature selection	2664
search of geological literature	literature search			Erwan Le Guerroue Sedimentology Chemostratigraphy of the Ediacaran Shuram Formation, Nafun Group, Oman. Doctoral dissertation, Swiss Federal Insititute of Technology Zurich (2006)	African	Africa	GAZ	GAZ:00000457	sedimentary rock	ENVO	ENVO:00002016	Literature selection	3136
search of geological literature	literature search			Warwick, P. D. Contemporaneous sedimentation and volcanism at the base of the Early Precambrian Nsuge Group, South Africa. Trans. Geol. Soc. S. Afr. 83, 231-238 (1980)	African	Africa	GAZ	GAZ:00000457	sedimentary rock	ENVO	ENVO:00002016	Literature selection	829
search of geological literature	literature search			Killick, A. M. A preliminary account of the geology of the Kamstas Formation of the Damara Sequence, eastern Gobalis District, south-west Africa/Namibra. Trans. Geol. Soc. S. Afr. 86, 11-18 (1983)	African	Africa	GAZ	GAZ:00000457	sedimentary rock	ENVO	ENVO:00002016	Literature selection	824
search of geological literature	literature search			Jipa, D. Azimuthal relationship between cross-stratification and current markings in flysch deposits: Upper Precambrian of central Dobrogea, Romania. J. Sed. Pet. 38, 192-199 (1968)	African	Africa	GAZ	GAZ:00000457	sedimentary rock	ENVO	ENVO:00002016	Literature selection	587
search of geological literature	literature search			Van Eden, J. G. & Binda, P. L. Scope of stratigraphic and sedimentologic analysis of the Katanga Sequence, Zambia. Geol. Mijnbouw 51, 321-328 (1972)	African	Africa	GAZ	GAZ:00000457	sedimentary rock	ENVO	ENVO:00002016	Literature selection	779
search of geological literature	literature search			Erikson, K. A. Tidal deposits from the Archaean Moodies Group, Barberton Mountains Land, South Africa. Sed. Geol. 18, 257-281 (1977)	African	Africa	GAZ	GAZ:00000457	sedimentary rock	ENVO	ENVO:00002016	Literature selection	399
search of geological literature	literature search			Wartes M. A., Carroll, A. R. & Greene, T. J. Continental sedimentation and volcanism in the Dominion Group of the western Transvaal: a review. Trans. Geol. Soc. S. Afr. 84, 67-73 (1981)	African	Africa	GAZ	GAZ:00000457	sedimentary rock	ENVO	ENVO:00002016	Literature selection	828
search of geological literature	literature search			Stear, W. M. The stratigraphy and sedimentation of the Pretoria Group at Rooiberg, Transvaal. Trans. Geol. Soc. S. Afr. 80, 53-65 (1977)	African	Africa	GAZ	GAZ:00000457	sedimentary rock	ENVO	ENVO:00002016	Literature selection	879
search of geological literature	literature search			Tickell, S. J. Braided river deposits in the Waterberg Supergroup. Trans. Geol. Soc. S. Afr. 78, 83-88 (1975)	African	Africa	GAZ	GAZ:00000457	sedimentary rock	ENVO	ENVO:00002016	Literature selection	878
search of geological literature	literature search			Button, A. A Paleocurrent study of the Dwaal Heuvel Formation, Transvaal Supergroup. Trans. Geol. Soc. S. Afr. 78, 173-183 (1975)	African	Africa	GAZ	GAZ:00000457	sedimentary rock	ENVO	ENVO:00002016	Literature selection	871
search of geological literature	literature search			Button, A. A regional study of the stratigraphy and development of the Transvaal Basin in the eastern and northeastern Transvaal. Doctoral dissertation, University of Witwatersrand-Johannesburg (1973)	African	Africa	GAZ	GAZ:00000457	sedimentary rock	ENVO	ENVO:00002016	Literature selection	2395
search of geological literature	literature search			Beukes, N. J. Transition from siliciclastic to carbonate sedimentation near the base of the Transvaal Supergroup, north Cape Province, South Africa. Sed. Geol. 18, 201-221 (1977)	African	Africa	GAZ	GAZ:00000457	sedimentary rock	ENVO	ENVO:00002016	Literature selection	329
search of geological literature	literature search			Meinster, B. & Tickell, S. J. Precambrian aeolian deposits in the Waterberg Supergroup. Trans. Geol. Soc. S. Afr. 78, 191-199 (1975)	African	Africa	GAZ	GAZ:00000457	sedimentary rock	ENVO	ENVO:00002016	Literature selection	872
search of geological literature	literature search			Minter, W. E.L. The crossbedded nature of Proterozoic Witwatersrand placers in distal environments and a paleocurrent analysis of the Vaal Reef placer. U. S. Geol. Surv. Prof. Paper 1161, 1-9 (1975)	African	Africa	GAZ	GAZ:00000457	sedimentary rock	ENVO	ENVO:00002016	Literature selection	147
search of geological literature	literature search			Unrug, R. The Mid-Proterozoic Mporokoso Group of Northern Zambia: stratigraphy, sedimentation and regional position. Precambrian Res. 24, 99-121 (1984)	African	Africa	GAZ	GAZ:00000457	sedimentary rock	ENVO	ENVO:00002016	Literature selection	1093
search of geological literature	literature search			Andrews-Speed, C. P. The Mid-Proterozoic Mporokoso Basin, Northern Zambia: sequence stratigraphy, tectonic setting and potential for gold and uranium mineralisation. Precambrian Res. 44, 1-17 (1989)	African	Africa	GAZ	GAZ:00000457	sedimentary rock	ENVO	ENVO:00002016	Literature selection	2750
search of geological literature	literature search			Button, A. The depositional history of the Wolkberg proto-basin, Transvaal. Trans. Geol. Soc. S. Afr. 76, 15-25 (1973)	African	Africa	GAZ	GAZ:00000457	sedimentary rock	ENVO	ENVO:00002016	Literature selection	864
search of geological literature	literature search			Button, A. A regional study of the stratigraphy and development of the Transvaal Basin in the eastern and northeastern Transvaal. Doctoral dissertation, University of Witwatersrand-Johannesburg (1973)	African	Africa	GAZ	GAZ:00000457	sedimentary rock	ENVO	ENVO:00002016	Literature selection	2394
search of geological literature	literature search			Button, A. & Vos, R. G. Subtidal and intertidal clastic and carbonate sedimentation in a macrotidal environment: an example from the Lower Proterozoic of South Africa. Sed. Geol. 18, 175-200 (1977)	African	Africa	GAZ	GAZ:00000457	sedimentary rock	ENVO	ENVO:00002016	Literature selection	330
search of geological literature	literature search			DeVries, W. C.P. Sedimentary structures in the southern and central portions of the Waterburg area northwestern Transvaal. Geol. Mijnbouw 52, 133-140 (1973)	African	Africa	GAZ	GAZ:00000457	sedimentary rock	ENVO	ENVO:00002016	Literature selection	174
search of geological literature	literature search			Vos, R. G. & Eriksson, K. A. An embayment model for tidal and wave swash deposits occurring within a fluvially dominated Middle Proterozoic sequence in South Africa. Sed. Geol. 18, 161-173 (1977)	African	Africa	GAZ	GAZ:00000457	sedimentary rock	ENVO	ENVO:00002016	Literature selection	331
search of geological literature	literature search			Eriksson, K. A. Tidal flat and subtidal sedimentation in the 2250 M.Y. Malmani Dolomite, Transvaal, South Africa. Sed. Geol. 18, 223-244 (1977)	African	Africa	GAZ	GAZ:00000457	sedimentary rock	ENVO	ENVO:00002016	Literature selection	328
search of geological literature	literature search			Daly, M. C. & Unrug, R. The Muva Supergroup of northern Zambia: a craton to mobile belt sedimentary sequence. Trans. Geol. Soc. S. Afr. 85, 155-165 (1982)	African	Africa	GAZ	GAZ:00000457	sedimentary rock	ENVO	ENVO:00002016	Literature selection	835
search of geological literature	literature search			Andrews-Speed, C. P. Gold-bearing fluvial and associated tidal marine sediments of Proterozoic Age in the MPorokoso Basin, northern Zambia. Sed. Geol. 48, 193-222 (1986)	African	Africa	GAZ	GAZ:00000457	sedimentary rock	ENVO	ENVO:00002016	Literature selection	994
search of geological literature	literature search			Van Biljon, W. J. Goud is nie waar dit gevind word nie! (Gold is not where you find it!). Trans. Geol. Soc. S. Afr. 79, 155-167 (1976)	African	Africa	GAZ	GAZ:00000457	sedimentary rock	ENVO	ENVO:00002016	Literature selection	861
search of geological literature	literature search			Krapez, B. The Ventersdorp Contact placer: a gold-pyrite placer of stream and debris - flow origins from the Archaean Witwatersrand Basin of South Africa. Sedimentology 32, 223-234 (1985)	African	Africa	GAZ	GAZ:00000457	sedimentary rock	ENVO	ENVO:00002016	Literature selection	1269
search of geological literature	literature search			VonBruun, V. & Hobday, D. K. Early Precambrian tidal sedimentation in Pongola Supergroup of South Africa. J. Sed. Pet. 46, 670-679 (1976)	African	Africa	GAZ	GAZ:00000457	sedimentary rock	ENVO	ENVO:00002016	Literature selection	63
search of geological literature	literature search			von Brunn, V. & Mason, T. R. Siliciclastic-carbonate tidal deposits from the 3000 M.Y.Pongola Supergroup, South Africa. Sed. Geol. 18, 245-255 (1977)	African	Africa	GAZ	GAZ:00000457	sedimentary rock	ENVO	ENVO:00002016	Literature selection	327
search of geological literature	literature search			Eriksson, P. G., Reczko, B. F., Jaco Boshoff, A., Schreiber, U. M., Van der Neut, M., & Snyman, C. P. Architectural Elements from Lower Proterozoic Braid-Delta and High-Energy Tidal Flat Deposits in the Magaliesberg Formation, Transvaal Supergroup, South Africa. Sed. Geol. 97, 99-117 (1995)	African	Africa	GAZ	GAZ:00000457	sedimentary rock	ENVO	ENVO:00002016	Literature selection	2869
search of geological literature	literature search			Lowe, D. R. & Knauth, L. P. Sedimentology of the Onverwacht Group (3.4 billion years), Transvaal, S. Africa, and its bearing on the characteristics and evolution of the early earth. J. Geol. 85, 699-723 (1977)	African	Africa	GAZ	GAZ:00000457	sedimentary rock	ENVO	ENVO:00002016	Literature selection	268
search of geological literature	literature search			Els, B. G. Anomalous pebble size variation in an erosive, Late Archaean braided stream: the Middelvlei gold placer, Witwatersrand, South Africa. Sedimentology 40, 41-52 (1993)	African	Africa	GAZ	GAZ:00000457	sedimentary rock	ENVO	ENVO:00002016	Literature selection	2621
search of geological literature	literature search			Van Der Neut M., Eriksson, P. G. &Callaghan, C. C. Distal alluvial fan sediments in early protezoic red beds of the Wilgerivier Formation, Waterberg Group, South Africa. Journal of African Earth Sciences 12, 537-547 (1991)	African	Africa	GAZ	GAZ:00000457	sedimentary rock	ENVO	ENVO:00002016	Literature selection	3202
search of geological literature	literature search			Wessel, J. M. The sedimentology and mineralization of the Archean Elsburg No.5 Reef on Reefs West Gold Mine, Transvaal, South Africa. Masters thesis, University of Natal (1978)	African	Africa	GAZ	GAZ:00000457	sedimentary rock	ENVO	ENVO:00002016	Literature selection	2222
search of geological literature	literature search			karpeta, W. P. Volcanism and sedimentation in part of a Late Archaean rift: the Hartbeesfontein basin, Transvaal, South Africa. Basin Research 5, 1-19 (1993)	African	Africa	GAZ	GAZ:00000457	sedimentary rock	ENVO	ENVO:00002016	Literature selection	2740
search of geological literature	literature search			Osborn, N. T., Ciesielski, P. F. & Ledbetter, M. T. Disconformities and paleoceanography in the southeast Indian Ocean during the past 5.4 million years. Geol. Soc. Amer. Bull. 94, 1345-1358 (1983)	Antarctic	Antarctica	GAZ	GAZ:00000462	sedimentary rock	ENVO	ENVO:00002016	Literature selection	599
search of geological literature	literature search			Rutford, P. H., Cradock, C. & Bastien, T. W. Late Tertiary glaciation and sea-level changes in Antarctica. Palaeo, Palaeo, Palaeo 5, 15-39 (1968)	Antarctic	Antarctica	GAZ	GAZ:00000462	sedimentary rock	ENVO	ENVO:00002016	Literature selection	1040
search of geological literature	literature search			Martinioni, D. R. Paleoambientes sedimentarios de la Formacion Rabot, Isla james Ross, Antartida. Bachelors thesis, University of Buenos Aires (1990)	Antarctic	Antarctica	GAZ	GAZ:00000462	sedimentary rock	ENVO	ENVO:00002016	Literature selection	2972
search of geological literature	literature search			Pirrie, D. Shallow marine sedimentation within an active margin basin, James Ross Island, Antarctica. Sed. Geol. 63, 61-82 (1989)	Antarctic	Antarctica	GAZ	GAZ:00000462	sedimentary rock	ENVO	ENVO:00002016	Literature selection	2652
search of geological literature	literature search			Farquharson, G. W. Lacustrine deltas in a Mesozoic alluvial sequence from Camp Hill, Antarctica. Sedimentology 29, 717-725 (1982)	Antarctic	Antarctica	GAZ	GAZ:00000462	sedimentary rock	ENVO	ENVO:00002016	Literature selection	793
search of geological literature	literature search			Buatois, L. A. & Lopez Angriman, A. O. The ichnology of a submarine braided channel complex: the Whiskey Bay Formation, Cretaceous of James Ross Island, Antarctica. Palaeo, Palaeo, Palaeo 94, 119-140 (1992)	Antarctic	Antarctica	GAZ	GAZ:00000462	sedimentary rock	ENVO	ENVO:00002016	Literature selection	2769
search of geological literature	literature search			Farquharson, G. W. Late Mesozoic sedimentation in the northern Antarctic peninsula and its relationship to the southern Andes. J. Geol. Soc. London 139, 721-727 (1982)	Antarctic	Antarctica	GAZ	GAZ:00000462	sedimentary rock	ENVO	ENVO:00002016	Literature selection	502
search of geological literature	literature search			Ineson, J. Coarse-grained submarine fan and slope apron deposits in a Cretaceous back-arc basin, Antarctica. Sedimentology 36, 793-819 (1989)	Antarctic	Antarctica	GAZ	GAZ:00000462	sedimentary rock	ENVO	ENVO:00002016	Literature selection	2584
search of geological literature	literature search			Vavra, C. L., Stanley, K. O. & Collinson, J. W. Provenance and alteration of Triassic Fremouw Formation, Central Transantarctic Mountains. In: Gondwana Five. A.A. Balkema , 149-153 (1981)	Antarctic	Antarctica	GAZ	GAZ:00000462	sedimentary rock	ENVO	ENVO:00002016	Literature selection	1045
search of geological literature	literature search			Vavra, C. L. Provenance and alteration of the Triassic Fremouw and Falla Formations, central Transantarctic Mountains, Antarctica. Doctoral dissertation, Ohio State University (1982)	Antarctic	Antarctica	GAZ	GAZ:00000462	sedimentary rock	ENVO	ENVO:00002016	Literature selection	2199
search of geological literature	literature search			Fielding C. R. & Webb J. A. Sedimentology of the Permian Radok Conglomerate in the Beaver Lake area of MacRobertson Land, East Antartica. Geological Magazine 132, 51-63 (1994)	Antarctic	Antarctica	GAZ	GAZ:00000462	sedimentary rock	ENVO	ENVO:00002016	Literature selection	3020
search of geological literature	literature search			Retallack G. J. Permian and Triassic driftwood from the Allan Hills, Antarctica. Antarctic Journal of the United States 30, 37-39 (1995)	Antarctic	Antarctica	GAZ	GAZ:00000462	sedimentary rock	ENVO	ENVO:00002016	Literature selection	3140
search of geological literature	literature search			Barrett, P. J. Paleocurrent analysis of the mainly fluviatile Permian and Triassic Beacon Rocks, Beardmore Glacier Area, Antarctica. J. Sed. Pet. 40, 395-411 (1970)	Antarctic	Antarctica	GAZ	GAZ:00000462	sedimentary rock	ENVO	ENVO:00002016	Literature selection	1
search of geological literature	literature search			Barrett, P. J. & Fitzgerold, P. G. Deposition of the Lower Feather Conglomerate, a Permian braided river deposit in southern Victoria Land, Antarctica with notes on the regional paleogeography. Sed. Geol. 45, 189-208 (1985)	Antarctic	Antarctica	GAZ	GAZ:00000462	sedimentary rock	ENVO	ENVO:00002016	Literature selection	630
search of geological literature	literature search			Lindsay, J. F. Stratigraphy and sedimentation of the Lower Beacon Rocks of the Queen Alexandra, Queen Elizabeth and Holland Ranges, Antarctica, with emphasis on Paleozoic glaciation. Doctoral dissertation, Ohio State University (1968)	Antarctic	Antarctica	GAZ	GAZ:00000462	sedimentary rock	ENVO	ENVO:00002016	Literature selection	1527
search of geological literature	literature search			Plume, R. Sedimentology and Paleocurrent analysis of the basal part of the Beacon Supergroup (Devonian [and older?] to Triassic) in South Victoria Land, Antarctica. Antarctic Geoscience , 571-580 (1983)	Antarctic	Antarctica	GAZ	GAZ:00000462	sedimentary rock	ENVO	ENVO:00002016	Literature selection	487
search of geological literature	literature search			Matz, D. B. Stratigraphy and petrology of the Beacon Sandstone, southern Victoria Land, Antarctica. Masters thesis, University of Massachusetts (1968)	Antarctic	Antarctica	GAZ	GAZ:00000462	sedimentary rock	ENVO	ENVO:00002016	Literature selection	1518
search of geological literature	literature search			Pinet, P. R. Petrology of the upper division of the Beacon Sandstone, Dry Valley Region, South Victoria Land, Antarctica. Masters thesis, University of Massachusetts (1970)	Antarctic	Antarctica	GAZ	GAZ:00000462	sedimentary rock	ENVO	ENVO:00002016	Literature selection	1519
search of geological literature	literature search			Andrews, P. & Laird, M. G. Sedimentology of a Late Cambrian regressive sequence (Bowers Group), north Victoria Land, Antarctica. Sed. Geol. 16, 21-44 (1976)	Antarctic	Antarctica	GAZ	GAZ:00000462	sedimentary rock	ENVO	ENVO:00002016	Literature selection	337
search of geological literature	literature search			Goodge, J. W., Myrow, P., Phillips, D., Fanning, C. M., & Williams, I. S. Siliciclastic record of rapid denudation in response to convergent-margin orogenesis, Ross Orogen, Antarctica. Geological Society of America Special Papers 378, 106-125 (2004)	Antarctic	Antarctica	GAZ	GAZ:00000462	sedimentary rock	ENVO	ENVO:00002016	Literature selection	3154
search of geological literature	literature search			Laird, M. G. Stratigraphy of the Upper Precambrian and Lower Paleozoic Bowers Supergroup, Northern Victoria Land, Antarctica. Antarctic Geoscience , 535-554 (1977)	Antarctic	Antarctica	GAZ	GAZ:00000462	sedimentary rock	ENVO	ENVO:00002016	Literature selection	517
search of geological literature	literature search			Gastaldo R. A. The Relationship Between Bedform and Log Orientation in a Paleogene Fluvial Channel, WeiÃelster Basin, Germany: Implications for the Use of Coarse Woody Debris for Paleocurrent Analysis. Society for Sedimentary Geology 19, 587-597 (2004)	Baltic	Europe	GAZ	GAZ:00000464	sedimentary rock	ENVO	ENVO:00002016	Literature selection	3142
search of geological literature	literature search			Diedrich C. G. A coelacanthid-rich site at Hasbergen (NW Germany): taphonomy and palaeoenvironment of a first systematic excavation in the Kupferschiefer (Upper Permian, Lopingian). Palaeo, Palaeo, Palaeo 89, 67-94 (2009)	Baltic	Europe	GAZ	GAZ:00000464	sedimentary rock	ENVO	ENVO:00002016	Literature selection	3185
search of geological literature	literature search			Boggs, S. Sand-wave fields in Tauvan Strait. Geology 2, 251-253 (1974)	China	Asia	GAZ	GAZ:00000465	sedimentary rock	ENVO	ENVO:00002016	Literature selection	474
search of geological literature	literature search			Chen, W. S. & Yang, Y. Development of deep-sea fan systems in coastal range basin, eastern Taiwan. Acta Geol. Taiwanica 26, 37-56 (1988)	China	Asia	GAZ	GAZ:00000465	sedimentary rock	ENVO	ENVO:00002016	Literature selection	3074
search of geological literature	literature search			Garzione, C. N., DeCelles, P. G., Hodkinson, D. G., Ojha, T. P., & Upreti, B. N. East-west extension and Miocene environmental change in the southern Tibetan plateau: Thakkhola graben, central Nepal. Geol. Soc. Amer. Bull. 115, 3-20 (2003)	China	Asia	GAZ	GAZ:00000465	sedimentary rock	ENVO	ENVO:00002016	Literature selection	3056
search of geological literature	literature search			Adhikari, B. R. & Wagreich, M. Provenance evolution of collapse graben fill in the Himalaya - The Miocene to Quaternary Thakkhola-Mustang Graben (Nepal). Sed. Geol. 233, 1-14 (2011)	China	Asia	GAZ	GAZ:00000465	sedimentary rock	ENVO	ENVO:00002016	Literature selection	3057
search of geological literature	literature search			Jianfeng, F. Z. Z. Z. L., & Zhaojie, G. Cenozoic tectonics and sedimentation of Shibaocheng Basin Gansu Province and its relationship with Altyn Tagh fault. Chinese J. Geol. 45, 181-193 (2010)	China	Asia	GAZ	GAZ:00000465	sedimentary rock	ENVO	ENVO:00002016	Literature selection	3063
search of geological literature	literature search			Xu, W., Li, X., Wang, Y., Zeng, Q., Sun, Y., & Ni, M. C. R. Extended stratigraphy, palynology and depositional environments record the initiation of the Himalyan Gyirong Basin (Neogene China). J. Asian Earth Sciences 44, 77-93 (2011)	China	Asia	GAZ	GAZ:00000465	sedimentary rock	ENVO	ENVO:00002016	Literature selection	3054
search of geological literature	literature search			JunLing, P., ZhiMing, S., HaiBing, L., JiaLiang, S., JiaWei, P., Jing, L., XueGang, L. & Yue, Z. Paleocurrent direction direction of the Late Cenozoix sedimentary sequence of the Tibetan plateau northwesten margin constrained by AMS and its tectonic implications. Acta Geoscientica Sinica 24, 1613-1620 (2008)	China	Asia	GAZ	GAZ:00000465	sedimentary rock	ENVO	ENVO:00002016	Literature selection	3113
search of geological literature	literature search			Chen, W. S., Cheng, Y. M., & Huang, C. Y. Geology of the Hengchun Peninsula, Southern Taiwan. Ti-Chih 6, 47-74 (1985)	China	Asia	GAZ	GAZ:00000465	sedimentary rock	ENVO	ENVO:00002016	Literature selection	3130
search of geological literature	literature search			Xu, X., Liu, Y., Zhao, J. & Wang,J Extended stratigraphy, palynology and depositional environments recorded the initiation of the Himalayan Gyirong Basin (Neogene China). J. Asian Earth Sciences , 1-17 (2011)	China	Asia	GAZ	GAZ:00000465	sedimentary rock	ENVO	ENVO:00002016	Literature selection	3076
search of geological literature	literature search			Cheng, Y. M., Huang, C. Y., Yeh, J. J., & Chen, W. S. The Loshui Formation: Deeper-water sandstones on the Hengchun Peninsula, Southern Taiwan. Acta Geol. Taiwanica 22, 100-117 (1984)	China	Asia	GAZ	GAZ:00000465	sedimentary rock	ENVO	ENVO:00002016	Literature selection	3055
search of geological literature	literature search			Chang, C. P., Angelier, J., Lee, T. Q., & Huang, C. Y. From Continental margin extension to collision orogen: structural development and tectonic rotation of the Hengchun peninsula, southern Taiwan. Tectononphysics 361, 61-82 (2002)	China	Asia	GAZ	GAZ:00000465	sedimentary rock	ENVO	ENVO:00002016	Literature selection	3053
search of geological literature	literature search			Tokuhashi, S. & Agyingi, C. M. Heavy mineral composition of the Neogene turbidite sandstones in the middle part of the Niigata bacarc oil basin, central Japan - Part II: Eastern ('Higashiyama') oil belt and summary of the whole study area. Bull. Geol. Soc. Japan 46, 121-151 (1995)	China	Asia	GAZ	GAZ:00000465	sedimentary rock	ENVO	ENVO:00002016	Literature selection	3058
search of geological literature	literature search			Horton, B. K., Dupont?Nivet, G., Zhou, J., Waanders, G. L., Butler, R. F., & Wang, J. Mesozoic-Cenozoic evolution of the Xining-Minhe and Dangchang basins, northeastern Tibetan Plateau: Magnetostratigraphic and biostratigraphic results. Journal of Geophysical Research 109, 1-15 (2004)	China	Asia	GAZ	GAZ:00000465	sedimentary rock	ENVO	ENVO:00002016	Literature selection	3172
search of geological literature	literature search			Hoyanagi, K. Channel-fill conglomerates in the Middle Miocene Kotambetsu Formation, northern Hokkaido, Japan. Jour. Fac. Sci., Hokkaido Univ., Ser. IV 22, 277-296 (1987)	China	Asia	GAZ	GAZ:00000465	sedimentary rock	ENVO	ENVO:00002016	Literature selection	3064
search of geological literature	literature search			Cheng, Y. M. Paleocurrent direction of the Taliao Formation (Lower Miocene) indicated by Ditruga sp. (Serpulidae) shells. Acta Geol. Taiwanica 17, 13-22 (1974)	China	Asia	GAZ	GAZ:00000465	sedimentary rock	ENVO	ENVO:00002016	Literature selection	351
search of geological literature	literature search			Downing, K. F. & Lindsay, E. H. Relationship of Chitarwata Formation paleodrainage and paleoenvironemnts to Himalayan tectonics and Indus River paleogeography. Paleontologia Electronica 12, 1-12 (2005)	China	Asia	GAZ	GAZ:00000465	sedimentary rock	ENVO	ENVO:00002016	Literature selection	3069
search of geological literature	literature search			Bovet, P. M., Ritts, B. D., Gehrels, G., Abbink, A. O., Darby, B. & Hourigan, J. Evidence of Miocene crustal shortening in the North Qilian Shan from Cenozoic stratigraphy of the western Hexi Corridor, Gansu Province, China. Amer. J. Sci. 309, 290-329 (2009)	China	Asia	GAZ	GAZ:00000465	sedimentary rock	ENVO	ENVO:00002016	Literature selection	3068
search of geological literature	literature search			Zerrahn, G. J. Oligocene-Pliocene Sedimentary Facies Analysis and Sedimentary Evolution of Xunhua Basin in Northeastern Margin of Qinghai-Tibet Plateau. Earth Sciences Journal 35, 774-788 (2010)	China	Asia	GAZ	GAZ:00000465	sedimentary rock	ENVO	ENVO:00002016	Literature selection	3099
search of geological literature	literature search			Yeliseyeva, V. Early uplift history of the Tibetan Plateau: Records from paleocurrents and paleodrainage in the Hoh Xil Basin. Acta Geol. Sinica 82, 206-213 (2008)	China	Asia	GAZ	GAZ:00000465	sedimentary rock	ENVO	ENVO:00002016	Literature selection	3097
search of geological literature	literature search			Liu, Z. & Wang, C. Depositional Environment and Paleoclimatic Significance of the Early Oligocene Yaxicuo Group in the Hoh Xil Basin. Acta Sedimentologica Sinica 18, 355-361 (2000)	China	Asia	GAZ	GAZ:00000465	sedimentary rock	ENVO	ENVO:00002016	Literature selection	3079
search of geological literature	literature search			Wang, C., Zhao, X., Liu, Z., Lippert, P. C., Graham, S. A., Coe, R. S., Yi, H., Zhu, L., Liu, S. & Li, Y. Constraints on the early uplift history of the Tibetan Plateau. Proc. Natl. Acad. Sci. 105, 4987-4992 (2008)	China	Asia	GAZ	GAZ:00000465	sedimentary rock	ENVO	ENVO:00002016	Literature selection	3124
search of geological literature	literature search			van Hattum, M. W.A., Hall, R. & Nichols, G. J. Provenance of Northern Borneo sediments. Proc. Indonesian Petroleum Assn. 29, 305-320 (2003)	China	Asia	GAZ	GAZ:00000465	sedimentary rock	ENVO	ENVO:00002016	Literature selection	3065
search of geological literature	literature search			Wang, C., Liu, Z., Yi, H., Liu, S., & Zhao, X. Tertiary crustal shortening and peneplanation in the Hoh Xil region: implications for the tectonic history of the northern Tibetan Plateau. J. Asian Earth Sciences 20, 211-223 (2002)	China	Asia	GAZ	GAZ:00000465	sedimentary rock	ENVO	ENVO:00002016	Literature selection	3059
search of geological literature	literature search			Liu, Z., Wang, C. & Yi, H. Evolution and mass accumulation of the Cenozoic Hoh Xil Basin, Northern Tibet. J. Sed. Research 71, 971-984 (2001)	China	Asia	GAZ	GAZ:00000465	sedimentary rock	ENVO	ENVO:00002016	Literature selection	3120
search of geological literature	literature search			Clyde, W. C., Khan, I. H. & Gingerich, P. D. Stratigraphic response and mammalian dispersal during initial India-Asia collision: Evidence from the Ghazij Formation, Balochistan, Pakistan. Geology 31, 1097-1100 (2003)	China	Asia	GAZ	GAZ:00000465	sedimentary rock	ENVO	ENVO:00002016	Literature selection	3070
search of geological literature	literature search			Wan, J Analysis of stream features of the Eocene system in Jingmen, Hubei. Earth Science 10, 85-90 (1985)	China	Asia	GAZ	GAZ:00000465	sedimentary rock	ENVO	ENVO:00002016	Literature selection	3103
search of geological literature	literature search			Xu, Y. D., Zhang, K. X., Wang, G. C., Jiang, S. S., Chen, F. N., Xiang, S. Y., Dupont-Nivet, G. & Hoorn, C The study of provenance and paleocurrents of Eh2 in Steep Slope , south of Biyang Depression. J. Yangtze University 6, 158-160 (2009)	China	Asia	GAZ	GAZ:00000465	sedimentary rock	ENVO	ENVO:00002016	Literature selection	3102
search of geological literature	literature search			Johnson, C. L. & Graham, S. A. Sedimentology and Reservoir Architecture of a Synrift Lacustrine Delta, Southeastern Mongolia. Journal of Sedimentary Research 74, 770-785 (2004)	China	Asia	GAZ	GAZ:00000465	sedimentary rock	ENVO	ENVO:00002016	Literature selection	3178
search of geological literature	literature search			Hasegawa, H., Tada, R., Ichinnorov, N., & Minjin, C. Lithostratigraphy and depositional environments of the Upper Cretaceous Djadokhta Formation, Ulan Nuur Basin, southern Mongolia, and its paleoclimatic implication. Journal of Asian Earth Sciences. 35, 13-26 (2009)	China	Asia	GAZ	GAZ:00000465	sedimentary rock	ENVO	ENVO:00002016	Literature selection	3237
search of geological literature	literature search			Hendrix, M. S., Graham, S. A., Carroll, A. R., Sobel, E. R., McKNIGHT, C. L., Schulein, B. J., & Wang, Z. Sedimentary record and climatic implications of recurrent deformation in the Tian Shan: Evidence from Mesozoic strata of the north Tarim, south Junggar, and Turpan basins, northwest China. Geol. Soc. Amer. Bull. 104, 53-79 (1992)	China	Asia	GAZ	GAZ:00000465	sedimentary rock	ENVO	ENVO:00002016	Literature selection	3128
search of geological literature	literature search			Kapp, P., DeCelles, P. G., Leier, A. L., Fabijanic, J. M., He, S., Pullen, A., .. & Ding, L. The Gangdese retroarc thrust belt revealed. Geol. Soc. Amer. Today 17, 4-12 (2007)	China	Asia	GAZ	GAZ:00000465	sedimentary rock	ENVO	ENVO:00002016	Literature selection	3159
search of geological literature	literature search			Eberth, D. A. Depositional environments and facies transitions of dinosaur-bearing Upper Cretaceous redbeds at Bayan Mandahu (Inner Mongolia, People's Republic of China). Can. J. Earth Sci. 30, 2129-2213 (1993)	China	Asia	GAZ	GAZ:00000465	sedimentary rock	ENVO	ENVO:00002016	Literature selection	2808
search of geological literature	literature search			Loope, D. B., Dingus, L., Swisher,III, C. & Minjin, C. Life and death in a Late Cretaceous Dune Field, Nemegt basin, Mongolia. Geology 26, 27-30 (1998)	China	Asia	GAZ	GAZ:00000465	sedimentary rock	ENVO	ENVO:00002016	Literature selection	2900
search of geological literature	literature search			Loope, D. B., Marson, J. A. & Dingus, L. Geological Notes: Lethal Sandslides from Eolian Dunes. The Journal of Geology 107 (1999)	China	Asia	GAZ	GAZ:00000465	sedimentary rock	ENVO	ENVO:00002016	Literature selection	3168
search of geological literature	literature search			Leier, A. L., DeCelles, P. G., Kapp, P., & Ding, L. The Takena Formation of the Lhasa terrane, southern Tibet: The record of a Late Cretaceous retroarc foreland basin. Geol. Soc. Amer. Bull. 119, 31-48 (2007)	China	Asia	GAZ	GAZ:00000465	sedimentary rock	ENVO	ENVO:00002016	Literature selection	3175
search of geological literature	literature search			Xiao, W., & He, H. Analysis on sedimentary provenance and paleocurrent in Yao I Member in northern Gulong area. P.G.O.D.D. 27, 36-38 (2008)	China	Asia	GAZ	GAZ:00000465	sedimentary rock	ENVO	ENVO:00002016	Literature selection	3119
search of geological literature	literature search			Lei, G., Xiaomin, Z.,Wu, Q., Xueyan, L. & Xiaochuan, T. Province and Paleocurrent analysis of the Hutubi River Group in the Three Springs area of the Dzungarian Basin. China Academic Journal , 95-101 (2000)	China	Asia	GAZ	GAZ:00000465	sedimentary rock	ENVO	ENVO:00002016	Literature selection	3108
search of geological literature	literature search			Wang, C., Liu, Z., & HÃ©bert, R. The Yarlung-Zangbo paleo-ophiolite, southern Tibet: implications for the dynamic evolution of the Yarlung-Zangbo Suture Zone. Journal of Asian Earth Sciences 18, 651-661 (2000)	China	Asia	GAZ	GAZ:00000465	sedimentary rock	ENVO	ENVO:00002016	Literature selection	3174
search of geological literature	literature search			Leier, A. L., DeCelles, P. G., Kapp, P., & Gehrels, G. E. Lower Cretaceous strata in the Lhasa terrane, Tibet, with implications for understanding the early tectonic history of the tibetan Plateau. J. Sed Research 77, 809-825 (2007)	China	Asia	GAZ	GAZ:00000465	sedimentary rock	ENVO	ENVO:00002016	Literature selection	3060
search of geological literature	literature search			Kapp, P., DeCelles, P. G., Gehrels, G. E., Heizler, M., & Ding, L. Geological records of the Lhasa-Qiangtang and Indo-Asian collisions in the Nima area of central Tibet. Geol. Soc. Amer. Bull. 119, 917-933 (2007)	China	Asia	GAZ	GAZ:00000465	sedimentary rock	ENVO	ENVO:00002016	Literature selection	3158
search of geological literature	literature search			Kim, B. C., Choi, S. J., Suzuki, K., Adachi, M., Obayashi, T., & Yu, K. M. Provenance of Cretaceous sandstones in the southeastern Yongdong Basin, Korea: CHIME geochronology of detrital monazites. Geosciences Journal 1, 37-49 (1997)	China	Asia	GAZ	GAZ:00000465	sedimentary rock	ENVO	ENVO:00002016	Literature selection	3182
search of geological literature	literature search			Ryang, W. H. Contrasting basin fills in a strike-slip setting, Eumsung Basin (Cretaceous), Korea. Geosciences Journal 7, 263-275 (2003)	China	Asia	GAZ	GAZ:00000465	sedimentary rock	ENVO	ENVO:00002016	Literature selection	3167
search of geological literature	literature search			Ryang W.H Contrastinig basin fills in a strike-slip setting, Eumsung basin (Cretaceous) Korea. Geosciences Journal 7, 263-275 (2003)	China	Asia	GAZ	GAZ:00000465	sedimentary rock	ENVO	ENVO:00002016	Literature selection	3240
search of geological literature	literature search			Lidong Zhu, Shun Liu & Yalin Li Qiabulin Formation stratigraphy and analysis of tectonic setting in Xigaze, Tibet. Geoscience 13, 281-287 (1999)	China	Asia	GAZ	GAZ:00000465	sedimentary rock	ENVO	ENVO:00002016	Literature selection	3091
search of geological literature	literature search			Jiang, X., Pan, Z., & Fu, Q. Regularity of paleowind directions of the Early Cretaceous Desert in Ordos Basin and climatic significance. Science in China Series D: Earth Sciences 44, 24-33 (2001)	China	Asia	GAZ	GAZ:00000465	sedimentary rock	ENVO	ENVO:00002016	Literature selection	3176
search of geological literature	literature search			Choi, H. I. Fluvial plain/lacustrine facies transition in the Cretaceous Sindong Group, south coast of Korea. Sed. Geol. 48, 295-320 (1986)	China	Asia	GAZ	GAZ:00000465	sedimentary rock	ENVO	ENVO:00002016	Literature selection	992
search of geological literature	literature search			Friedman, Scott J. Evolution of the Lower Cretaceous Chifeng half-graben basins, Inner Mongolia, China. Masters thesis, Utah State University (2009)	China	Asia	GAZ	GAZ:00000465	sedimentary rock	ENVO	ENVO:00002016	Literature selection	3050
search of geological literature	literature search			Zhengjun, H., BaoGui, N., & Xinyuan, Z. Cretaceous Flysch in the eastern Tethyan Himalaya. Journal Asian Earth Sciences 19, 82-82 (2001)	China	Asia	GAZ	GAZ:00000465	sedimentary rock	ENVO	ENVO:00002016	Literature selection	3048
search of geological literature	literature search			Zhang, K. J., Xia, B. D., Wang, G. M., Li, Y. T., & Ye, H. F. Depositional process and evolution of Luanping Ealy Cretaceous basin in the Yanshan structural belt. Acta Petrologica Sinica 23, 667-678 (2007)	China	Asia	GAZ	GAZ:00000465	sedimentary rock	ENVO	ENVO:00002016	Literature selection	3085
search of geological literature	literature search			Jiang, Z., Xing, H., Li, R. & Luo, D. Research on Provenance and Paleocurrents in the Meso-Cenozoic Hefei Basin. Geoscience 19, 247-252 (2001)	China	Asia	GAZ	GAZ:00000465	sedimentary rock	ENVO	ENVO:00002016	Literature selection	3116
search of geological literature	literature search			Han, G. Q., Liu, Y. J., Li, J. J., Bai, J. Z., Sun, X. M., Wen, Q. B., & Wu, L. N. Uplifting time of Huanan Uplift in the northeastern Heilongjiang , China. Journal of Jilin University ( Earth Science Edition) 38, 389-397 (2008)	China	Asia	GAZ	GAZ:00000465	sedimentary rock	ENVO	ENVO:00002016	Literature selection	3047
search of geological literature	literature search			Wang, L., Wan, X. Q., & Li, J. Extension of the Louzidian Metamorphic Core Complex and Development of Supradetachment Basins in Southern Chifeng, Inner Mongolia, China. Acta Geol. Sinica 78, 237-245 (2004)	China	Asia	GAZ	GAZ:00000465	sedimentary rock	ENVO	ENVO:00002016	Literature selection	3164
search of geological literature	literature search			DeCelles, P. G., Kapp, P., Ding, L., & Gehrels, G. E. Late Cretaceous to middle Tertiary basin evolution in the central Tibetan Plateau: Changing environments in response to tectonic partitoning, aridification, and regional elevation gain. Geol. Soc. Amer. Bull. 119, 654-680 (2007)	China	Asia	GAZ	GAZ:00000465	sedimentary rock	ENVO	ENVO:00002016	Literature selection	3123
search of geological literature	literature search			Johnson, C. L., Webb, L. E., Graham, S. A., Hendrix, M. S., & Badarch, G Sedimentary and structural records of late Mesozoic high-strain extension and strain partitioning, East Gobi basin, southern Mongolia. Geol. Soc. Amer. Memoir 194, 413-433 (2001)	China	Asia	GAZ	GAZ:00000465	sedimentary rock	ENVO	ENVO:00002016	Literature selection	3062
search of geological literature	literature search			Davidson, S. & Bat-Erdene, H. Sedimentation history and provenance analysis of a late Mesozoic rifting event at Tavan Har, East Gobi, Mongolia. Keck Symposium 17, 1-4 (2004)	China	Asia	GAZ	GAZ:00000465	sedimentary rock	ENVO	ENVO:00002016	Literature selection	3073
search of geological literature	literature search			Graham, S. A., Hendrix, M. S., Johnson, C. L., Badamgarav, D., Badarch, G., Amory, J., Porter, M., Barsbold, R., Webb, L. E. & Hacker, B. R. Sedimentary record and tectonic implications of Mesozoic rifting in southeast Mongolia. Geol. Soc. Amer. Bull. 113, 1560-1579 (2001)	China	Asia	GAZ	GAZ:00000465	sedimentary rock	ENVO	ENVO:00002016	Literature selection	3177
search of geological literature	literature search			Hyung, R. J. Non-marine successtions in the northwestern part of Kyongsang Basin (Early Cretaceous): Fluvial styles and stratigraphic architecture. Geosciences Journal 7, 89-106 (2003)	China	Asia	GAZ	GAZ:00000465	sedimentary rock	ENVO	ENVO:00002016	Literature selection	3181
search of geological literature	literature search			Jin, W., Wang, C., & Li, Y. Provenance analysis of the Late Jurassic Xueshan Formation in Shuanghu Tuonamu Region, Qiangtang Basin, Tibet. Geotechnica et Metallogenia 30, 519-526 (2006)	China	Asia	GAZ	GAZ:00000465	sedimentary rock	ENVO	ENVO:00002016	Literature selection	3104
search of geological literature	literature search			Wendt, J., Aigner, T. & Neugebauer, J. Magnetic susceptibility as indicators of sedimentary environment during Upper Jurassic and Lower Cretaceous in Jianmenguan, Sichuan Province. Earth Science 26, 247-251 (2001)	China	Asia	GAZ	GAZ:00000465	sedimentary rock	ENVO	ENVO:00002016	Literature selection	3080
search of geological literature	literature search			Zhang, Y. L., Qu, H. J. & Meng, Q. R. Provenance analysis of the conglomerate clastic compositions from the Late Jurassic Chengde Basin and its tectonic significance. Acta petrologica Sinica 23, 655-666 (2007)	China	Asia	GAZ	GAZ:00000465	sedimentary rock	ENVO	ENVO:00002016	Literature selection	3083
search of geological literature	literature search			Huan, X., Liu, Y., Liu, Y. & Kuang, H. Stratigraphy, sedimentology and tectonic background of basin evolution of the Late Jurassic-Early Cretaceous Tuchengzi Formation in Yinshan - Yinshan, North China. Earth Science Frontiers 18, 88-106 (2011)	China	Asia	GAZ	GAZ:00000465	sedimentary rock	ENVO	ENVO:00002016	Literature selection	3096
search of geological literature	literature search			Liu, S., Zhong, L. I., & Jinfang, Z. Mesozoic basin evolution and tectonic mechanism in Yanshan, China. Science in China 47, 24-38 (2004)	China	Asia	GAZ	GAZ:00000465	sedimentary rock	ENVO	ENVO:00002016	Literature selection	3179
search of geological literature	literature search			Li, Z., Sun, S., Li, R. & Jiang, M. Mesozoic fill-sequences in Hefei Basin: Implication for Dabie Orogenesis, central China. Science in China (Series D) 44, 53-62 (2001)	China	Asia	GAZ	GAZ:00000465	sedimentary rock	ENVO	ENVO:00002016	Literature selection	3115
search of geological literature	literature search			Meng, Q. R., Li, S. Y. & Li, R. W. Mesozoic evolution of the Hefei basin in eastern China: Sedimentary response to deformations in the adjacent Dabieshan and along the Tanlu fault. Geol. Soc. Amer. Bull. 119, 897-916 (2007)	China	Asia	GAZ	GAZ:00000465	sedimentary rock	ENVO	ENVO:00002016	Literature selection	3170
search of geological literature	literature search			Hong, Z., Xianglan, J., & Guihong, L. Original features and palaeogeographic evolution during the Jurassic-Cretaceous in Ordos Basin. J. Paleogeography 10, 1-12 (2008)	China	Asia	GAZ	GAZ:00000465	sedimentary rock	ENVO	ENVO:00002016	Literature selection	3093
search of geological literature	literature search			Hu, Z. Q., Zhu, X. M., & Peng, Y. M. Analysis of provenance and paleocurrent direction of Jurassic at Chepaizi Region in northwest edge of Junggar Basin. J. Paleogeography 3, 49-54 (2001)	China	Asia	GAZ	GAZ:00000465	sedimentary rock	ENVO	ENVO:00002016	Literature selection	3114
search of geological literature	literature search			Ritts, B. D., Biffi, U. Magnitude of post--Middle Jurassic (Bajocian) displacement on the central Altyn Tagh fault, northwest China. Geol. Soc. Amer. Bull. 112, 61-74 (2000)	China	Asia	GAZ	GAZ:00000465	sedimentary rock	ENVO	ENVO:00002016	Literature selection	3169
search of geological literature	literature search			Hongjun, Q., Qiang, M., Yunpeng, D., Lu, L., Xianfeng, Z., & Ziyan, X. Migration of the Late Triassic-Jurassic depocenter and paleocurrent direction in the Dabashan foreland basin. Oil and Gas Geology need translation 5, 584-589 (2009)	China	Asia	GAZ	GAZ:00000465	sedimentary rock	ENVO	ENVO:00002016	Literature selection	3106
search of geological literature	literature search			Li, S., Wang, D., Liu, Y., Li, R., Meng, Q., Yue, S., & Jin, F. Mesozoic Alluvial Deposition on the Southern Margin of the Hefei - Huangchuan Basin and Its Tectonic Implication. Acta Geol. Sinica 79, 465-474 (2005)	China	Asia	GAZ	GAZ:00000465	sedimentary rock	ENVO	ENVO:00002016	Literature selection	3111
search of geological literature	literature search			Graham, S. A., Hendrix, M. S., Barsbold, R., Badamgarav, D., Sjostrom, D., Kirschner, W., & McIntosh, J. S. Stratigraphic occurrence, paleoenvironment, and description of the oldest known dinosaur (Late Jurassic) from Mongolia. Palaios 12, 292-297 (1997)	China	Asia	GAZ	GAZ:00000465	sedimentary rock	ENVO	ENVO:00002016	Literature selection	3041
search of geological literature	literature search			An-ping, W., & Tsai-shan, T. Note on the paleocurrent directions of the Basal Conglomerate Formation of Aganzhen Group, Middle Jurassic Series, Aganzhen Coal Fields. J. Lanzhou University 26, 109-117 (1978)	China	Asia	GAZ	GAZ:00000465	sedimentary rock	ENVO	ENVO:00002016	Literature selection	3101
search of geological literature	literature search			He, Z., Liu, Z., Guo, H., Hou, W., Dong, L. Provenance analysis of Middle Jurassic sediments and Its geological significance in Mohe Basin. J. Jilin University (Earth Science Edition) 38, 398-404 (2008)	China	Asia	GAZ	GAZ:00000465	sedimentary rock	ENVO	ENVO:00002016	Literature selection	3052
search of geological literature	literature search			Li, Z., Li, R., Sun, S., & Zhang, W. Mesozoic basin-fill records in south foot of the Dabie Mountains: Implication for Dabie orogenic attributes. Science in China 46, 218-229 (2003)	China	Asia	GAZ	GAZ:00000465	sedimentary rock	ENVO	ENVO:00002016	Literature selection	3171
search of geological literature	literature search			Bao-hua, L., Fu-rong, W., & Ying-zhong, L. Paleocurrent Study and Reservoir Tracing in Yongjin Area. West China Petroleum Geosciences 2, 416-422 (2006)	China	Asia	GAZ	GAZ:00000465	sedimentary rock	ENVO	ENVO:00002016	Literature selection	3112
search of geological literature	literature search			Ritts B. D. Mesozoic Tectonics and Sedimentation, and Petroleum System of the Qaidam and Tarim Basins. Doctoral dissertation, Stanford University (1998)	China	Asia	GAZ	GAZ:00000465	sedimentary rock	ENVO	ENVO:00002016	Literature selection	3163
search of geological literature	literature search			Hendrix, M. S., Graham, S. A., Carroll, A. R., Sobel, E. R., McKnight, C. L., Schulein, B. J., & Wang, Z. Sedimentary record and climatic implications of recurrent deformation in the Tian Shan: Evidence from Mesozoic strata of the north Tarim, south Junggar, and Turpan basins, northwest China. Geological Society of America Bulletin 104, 53-79 (1992)	China	Asia	GAZ	GAZ:00000465	sedimentary rock	ENVO	ENVO:00002016	Literature selection	2515
search of geological literature	literature search			Ritts, B. D.,Darby, B. J. & Cope, T. Early Jurassic extensional basin formation in the Daqing Shan segment of the Yinshan belt, northern North China Block, Inner Mongolia. Tectonophysics 339, 239-258 (2001)	China	Asia	GAZ	GAZ:00000465	sedimentary rock	ENVO	ENVO:00002016	Literature selection	3236
search of geological literature	literature search			Sobel, E. R. Basin analysis of the Jurassic-Lower Cretaceous southwest Tarim basin, northwest China. Geol. Soc. Amer. Bull. 111, 709-724 (1999)	China	Asia	GAZ	GAZ:00000465	sedimentary rock	ENVO	ENVO:00002016	Literature selection	3162
search of geological literature	literature search			Jin, Z. K., Wang, Z. F., Gu, J. F., Sun, X. F., Dai, X. J., & Wang, J. X Paleocurrent and Sands Extending Directions of Badaowan Formation in Well Tai-13 Area in Eastern Junggar Basin. Xinjiang Petroleum Geology 31, 356-357 (2010)	China	Asia	GAZ	GAZ:00000465	sedimentary rock	ENVO	ENVO:00002016	Literature selection	3107
search of geological literature	literature search			Binhu, Y., Haiqiang, B., Yaquan, D., Li, Z., Jian, L., Wenqi, J., & Xinju, L Provenance and depositional systems during the depositional period of interval 8 of Upper Triassic Yanchang Formation in Qingyang area , Ordos Basin. J. Paleogeography 10, 251-260 (2008)	China	Asia	GAZ	GAZ:00000465	sedimentary rock	ENVO	ENVO:00002016	Literature selection	3094
search of geological literature	literature search			Yang, C. & Nio, S. Source analysis and depositional systems of Upper Triassic early and mid-term Yanchang Formation in Longdong area. Coal Geology and Exploration 34, 1-4 (2006)	China	Asia	GAZ	GAZ:00000465	sedimentary rock	ENVO	ENVO:00002016	Literature selection	3100
search of geological literature	literature search			Zhang, J., Zhang, K., Ji, J., Luo, M., Chen, F., Xu, Y. & Wang, Y. Heavy minerals characters and geologic significance of Yanchang Formation in Fuxian exploration area, Ordos Basin. Xinjiang Petroleum Geology 27, 49-52 (2006)	China	Asia	GAZ	GAZ:00000465	sedimentary rock	ENVO	ENVO:00002016	Literature selection	3105
search of geological literature	literature search			Shu, L. S., Zhou, X. M., Deng, P., Wang, B., Jiang, S. Y., Yu, J. H., & Zhao, X. X. Mesozoic tectonic evolution of the Southeast China Block: New insights from basin analysis. J. Asian Earth Sci. 34, 376-391 (2009)	China	Asia	GAZ	GAZ:00000465	sedimentary rock	ENVO	ENVO:00002016	Literature selection	3066
search of geological literature	literature search			Li, Z., Liu, S., Zhang, J., & Wang, Q. Typical basin-fill sequences and basin migration in Yanshan, North China ÂÂResponse to Mesozoic tectonic transition. Sci China Ser D-Earth Sci 47, 181-192 (2004)	China	Asia	GAZ	GAZ:00000465	sedimentary rock	ENVO	ENVO:00002016	Literature selection	3043
search of geological literature	literature search			Liu, S., Zhang, J., Hong, S., & Ritts, B. D. Early Mesozoic Basin Development and Its Response to Thrusting in the Yanshan Fold-and-Thrust Belt, China. Int. Geol. Rev. 49, 1025-1049 (2007)	China	Asia	GAZ	GAZ:00000465	sedimentary rock	ENVO	ENVO:00002016	Literature selection	3126
search of geological literature	literature search			Liu, S., Hiller, P. L. & Zhang, G. Mesozoic basin development and tectonic evolution of the Dabieshan orogenic belt, central China. Tectonics 22, 1038-1059 (2003)	China	Asia	GAZ	GAZ:00000465	sedimentary rock	ENVO	ENVO:00002016	Literature selection	3121
search of geological literature	literature search			Qu, H. J., Dong, Y. P., Ma, Q., Zha, X. F., & Xu, Z. Y. Reversion of paleocurrent directions and its tectonic significance in the Late Triassic and Jurassic period in Yunyang, Chongqing. J. Northwest University 39, 528-532 (2009)	China	Asia	GAZ	GAZ:00000465	sedimentary rock	ENVO	ENVO:00002016	Literature selection	3098
search of geological literature	literature search			Xiangdong, L., Youbin, H., Mingji, Z., Xun, L., & Jianxin, Y. Provenance Analysis of the Upper Triassic Flysch in Renbu Area, Southern Tibet. Geological Journal of China Universities 17, 220-230 (2011)	China	Asia	GAZ	GAZ:00000465	sedimentary rock	ENVO	ENVO:00002016	Literature selection	3090
search of geological literature	literature search			Luo, J., Li, J., Yang, B., Dai, Y., Li, B., Han, Y., Wang, H. & Du, J. Provenance for the Chang 6 and Chang 8 Member of the Yanchang Formation in the Xifeng area and in the periphery Ordos Basin: Evidence from petrologic geochemistry. Sci China Ser D-Earth Sci 50, 75-90 (2007)	China	Asia	GAZ	GAZ:00000465	sedimentary rock	ENVO	ENVO:00002016	Literature selection	3042
search of geological literature	literature search			Weir, J. A. Detrital zircon provenance of the Late Triassic Songpan-Ganzi complex: Sedimentary record of collision of the North and South China blocks. Geology 34, 97-100 (2006)	China	Asia	GAZ	GAZ:00000465	sedimentary rock	ENVO	ENVO:00002016	Literature selection	3161
search of geological literature	literature search			Shao, L., Stattegger, K., Li, W. & Haupt, B. J. Depositional style and subsidence history of the Turpan Basin (NW China). Sed. Geol. 128, 155-169 (1999)	China	Asia	GAZ	GAZ:00000465	sedimentary rock	ENVO	ENVO:00002016	Literature selection	3077
search of geological literature	literature search			Shao, L., Stattegger, K., Li, W. & Haupt, B. J. Depositional style and subsidence history of the Turpan Basin (NW China). Sed. Geol. 128, 155-169 (1998)	China	Asia	GAZ	GAZ:00000465	sedimentary rock	ENVO	ENVO:00002016	Literature selection	2991
search of geological literature	literature search			Ma, F., Zhong, J., Gu, J. & Xu, H. Geometric Characters and Paleocurrent Implications of the Trough Cross Stratification - An Example of the Altyn Mountain in the Western Qaidam Basin. Acta Geol. Sinica 83, 115-122 (2009)	China	Asia	GAZ	GAZ:00000465	sedimentary rock	ENVO	ENVO:00002016	Literature selection	3110
search of geological literature	literature search			Duan, H. L., Zhong, J. H., Ma, F., Zhang, Y. Z., Li, Y., & Zhifeng, W. Prototypes and Evolution of the Mesozoic Basin in Western Qaidam. Acta Geoscientica Sinica 28, 356-368 (2007)	China	Asia	GAZ	GAZ:00000465	sedimentary rock	ENVO	ENVO:00002016	Literature selection	3144
search of geological literature	literature search			Yang W., & Lehrmann, D. Provenance and Tectonic settings of the middle Triassic flysch in Nanpanjiang Basin. J. China Univ. Petrol. 32, 22-27 (2008)	China	Asia	GAZ	GAZ:00000465	sedimentary rock	ENVO	ENVO:00002016	Literature selection	3118
search of geological literature	literature search			Hong-liang, D. U. A. N. Zhong Jian-hua, Ma Fen, Zhang Yue-zhong & LI Yong Lower-middle Jurassic distribution and oil-gas exploration direction on the southern Altyn tagh in the western Qaidam Basin. J. China Univ. Petrol. 30, 13-18 (2006)	China	Asia	GAZ	GAZ:00000465	sedimentary rock	ENVO	ENVO:00002016	Literature selection	3084
search of geological literature	literature search			Clemmensen, L. B. Alternating Aeolian, sabkha and shallow lake deposits from the Middle Triassic Gipsdalen Formation, Scoresby Land, East Greenland. Palaeo, Palaeo, Palaeo 24, 111-135 (1978)	China	Asia	GAZ	GAZ:00000465	sedimentary rock	ENVO	ENVO:00002016	Literature selection	1174
search of geological literature	literature search			Vincent S. J., Allen, M. B. Evolustion of the Minle and Chaoshui Basins, China: Implications for Mesozoic strikes-slip basin formation in Central Asia. Geol. Soc. Amer. Bull. 111, 725-742 (1999)	China	Asia	GAZ	GAZ:00000465	sedimentary rock	ENVO	ENVO:00002016	Literature selection	3157
search of geological literature	literature search			Tao, Deng Relation between Bivalva and paleocurrent in Feixianguan Formation of Lower Triassic in Beibei, Chongqing. J. Southwestern Petroleum Institute 15, 29-33 (1993)	China	Asia	GAZ	GAZ:00000465	sedimentary rock	ENVO	ENVO:00002016	Literature selection	3078
search of geological literature	literature search			Tao, Deng Relation between Bivalva and paleocurrent in Feixianguan Formation of Lower Triassic in Beibei, Chongqing. J. Southwestern Petroleum Institute 17, 220-230 (1993)	China	Asia	GAZ	GAZ:00000465	sedimentary rock	ENVO	ENVO:00002016	Literature selection	3089
search of geological literature	literature search			Xiangdong, L., Youbin, H., Dan, W., Zhenzhong, G. & Zhaochang, Z. Early Mesozoic thrust tectonics of the northwest Zhejiang region (Southeast China). Geol. Soc. Amer. Bull. 117, 945-961 (2005)	China	Asia	GAZ	GAZ:00000465	sedimentary rock	ENVO	ENVO:00002016	Literature selection	3051
search of geological literature	literature search			Shu, S., Jilang, L., Haihong, C., Haipo, P., Hsu, K. J., & Shelton, J. W. Mesozoic and Cenozoic sedimentary history of South China. Amer. Assoc. Petrol. Geol. Bull. 73, 1247-1269 (1989)	China	Asia	GAZ	GAZ:00000465	sedimentary rock	ENVO	ENVO:00002016	Literature selection	2836
search of geological literature	literature search			Li, P., Hou, Q., Sun, S., & Li, J. Deep-water sedimentsand evolution of the Lower Triassic Xikou Formation in southwestern Fujian, China. Science in China Series D: Earth Sciences 41, 640-647 (1998)	China	Asia	GAZ	GAZ:00000465	sedimentary rock	ENVO	ENVO:00002016	Literature selection	3165
search of geological literature	literature search			Greene, T. J., Carroll, A. R., Hendrix, M. S., Graham, S. A., Wartes, M. A., & Abbink, O. A. Sedimentary record of Mesozoic deformation and inception of the Turpan-Hami basin, northwest China. Geol. Soc. America Memoir 194, 317-340 (2001)	China	Asia	GAZ	GAZ:00000465	sedimentary rock	ENVO	ENVO:00002016	Literature selection	3072
search of geological literature	literature search			Johnson, C. L., Amory, J. A., Zinniker, D., Lamb, M. A., Graham, S. A., Affolter, M., & Badarch, G. Sedimentary Response to Arc-Continent Collision, Permian, Southern Mongolia. GSA Sp. Pap. 436, 363-390 (2007)	China	Asia	GAZ	GAZ:00000465	sedimentary rock	ENVO	ENVO:00002016	Literature selection	3127
search of geological literature	literature search			Johnson, C. L., Amory, J. A., Zinniker, D., Lamb, M. A., Graham, S. A., Affolter, M. & Badarch, G. Sedimentary response to arc-continent collision, Premian, southern Mongolia. The Geological Society of America Special Papers 436, 363-390 (2008)	China	Asia	GAZ	GAZ:00000465	sedimentary rock	ENVO	ENVO:00002016	Literature selection	3152
search of geological literature	literature search			Hendrix, M. S., Graham, S. A., Amory, J. Y., & Badarch, G. Noyon Uul syncline, southern Mongolia: Lower Mesozoic sedimentary record of the tectonic amalgamation of central Asia. Geol. Soc. Amer. Bull. 108, 1256-1274 (1996)	China	Asia	GAZ	GAZ:00000465	sedimentary rock	ENVO	ENVO:00002016	Literature selection	3173
search of geological literature	literature search			Zhang, X. & Zhang, J Depositional characteristics of the Late Permian braided channel-braided delta deposits in northern foothills oof the Qinling Mountains, China. Geoscience 17, 415-421 (2003)	China	Asia	GAZ	GAZ:00000465	sedimentary rock	ENVO	ENVO:00002016	Literature selection	3086
search of geological literature	literature search			Lehrmann, D. J., Payne, J. L., Enos, P., Montgomery, P., Wei, J., Yu, Y., Xiao, J. & Orchard, M. J. Permian-Triassic boundary and a Lower-Middle Triassic boundary sequence on the Great Bank of Guizhou, Nanpanjiang basin, southern Guizhou Province. Albertiana 33, 169-187 (2005)	China	Asia	GAZ	GAZ:00000465	sedimentary rock	ENVO	ENVO:00002016	Literature selection	3166
search of geological literature	literature search			Zhang, C. H., Liu, Y. M., Shi, X. Y., Gao, L. Z., & Zhang, C. Early Cretaceous stratigaphy, depositional environments, sandstone provenance, and tectonic setting of central Tibet, western China. Geol. Soc. Amer. Bull. 116, 1202-1222 (2004)	China	Asia	GAZ	GAZ:00000465	sedimentary rock	ENVO	ENVO:00002016	Literature selection	3160
search of geological literature	literature search			Li, W., Hu, J., Li, D., Liu, J., Sun, Y., & Liang, J. Analysis of the Late Paleozoic and Mesozoic Paleocurrents and It's Constructional Significance of the Northoern Bogdashan, Xinjiang. Acta Sedmentologica Sinica 25, 253-291 (2007)	China	Asia	GAZ	GAZ:00000465	sedimentary rock	ENVO	ENVO:00002016	Literature selection	3135
search of geological literature	literature search			Ware, M. J. Permian sedimentary record of the Turpan-Hami basin and adjacent regions, northwest China: Constraints on postamalgamation tectonic evolution. Geol. Soc. Amer. Bull. 114, 131-152 (2002)	China	Asia	GAZ	GAZ:00000465	sedimentary rock	ENVO	ENVO:00002016	Literature selection	3153
search of geological literature	literature search			Lu, H., Wang, Z., Wang, T. & Jiang, C. Sedimentary environment and provenance of the Guanjiagou Formation of the western Qinling Mountains. Geoscience 19, 394-402 (2005)	China	Asia	GAZ	GAZ:00000465	sedimentary rock	ENVO	ENVO:00002016	Literature selection	3088
search of geological literature	literature search			Choi, P. Y., Rhee, C. W., Lim, S. B., & So, Y. Subdivision of the Upper Paleozoic Taean Formation in the Anmyeondo-Boryeong area, west Korea: a preliminary approach to the sedimentary organization and structural features. Geosciences Journal 12, 373-384 (2008)	China	Asia	GAZ	GAZ:00000465	sedimentary rock	ENVO	ENVO:00002016	Literature selection	3146
search of geological literature	literature search			Li, W., Hu, J., Li, D., Liu, J., Sun, Y. & Liang, J. Analysis of the Late Paleozoic and Mesozoic paleocurrents and its constructional significance of the Northern Bogdashan, Xinjiang. Acta Sedimentologica Sinica 25, 283-292 (2007)	China	Asia	GAZ	GAZ:00000465	sedimentary rock	ENVO	ENVO:00002016	Literature selection	3109
search of geological literature	literature search			Quanhong, C., Wenhou, L.,Haowei, L., Keyong, L., Jungang, P., Yanqin, G. & Zhen, Y. Provenance analysis of sandstone of the Upper Carboniferous to Middle Permian in Ordos Basin. J. Paleogeography 11, 629-640 (2009)	China	Asia	GAZ	GAZ:00000465	sedimentary rock	ENVO	ENVO:00002016	Literature selection	3095
search of geological literature	literature search			Yarnold, J. C. Stratigraphy and Paleogeography of the Carboniferous and Permian Formations of Sikhote - Alin. Int. Geol. Rev. (1959)	China	Asia	GAZ	GAZ:00000465	sedimentary rock	ENVO	ENVO:00002016	Literature selection	486
search of geological literature	literature search			Carroll, A. R., Graham, S. A., Hendrix, M. S., Ying, D., & Zhou, D. Late Paleozoic tectonic amalgamation of northwestern China: Sedimentary record of the northern Turpan, and southern Junggar Basins. Geol. Soc. Amer. Bull. 107, 571-594 (1995)	China	Asia	GAZ	GAZ:00000465	sedimentary rock	ENVO	ENVO:00002016	Literature selection	3150
search of geological literature	literature search			Lee H. S. & Chough, S. K. Sequence stratigraphy of Pyeongan Supergroup ( Carboniferous-Permian), Taebaek area, mideast Korea. Geosciences Journal 10, 369-389 (2006)	China	Asia	GAZ	GAZ:00000465	sedimentary rock	ENVO	ENVO:00002016	Literature selection	3147
search of geological literature	literature search			Yagishita, Koji Devonian sedimentary environments and provenance of the Qinling Orogen: Constraints on Late Paleozoic southward accretionary tectonics of the North China Craton. Int. Geol. Rev. 48, 585-618 (2006)	China	Asia	GAZ	GAZ:00000465	sedimentary rock	ENVO	ENVO:00002016	Literature selection	3122
search of geological literature	literature search			Yagishita, K., Arakawa, S. & Tairo, A. Tectonic setting of Devonian sediments in the Qinling orogen: Constraints from detrital modes and geochemistry of clastic rocks. Acta Petrologica Sinica 23, 1023-1042 (2007)	China	Asia	GAZ	GAZ:00000465	sedimentary rock	ENVO	ENVO:00002016	Literature selection	3087
search of geological literature	literature search			Van, Z. , Xiao, W., Wang, Z. & Li, J Integrated analyses constraining the provenance of sandstones, mudstones, and conglomerates, a case study: the Laojunshan conglomerate, Qilian orogen, northwest China. Canadian Journal of Earth Sciences 44, 961-986 (2007)	China	Asia	GAZ	GAZ:00000465	sedimentary rock	ENVO	ENVO:00002016	Literature selection	3040
search of geological literature	literature search			Su, W., Huff, W. D., Ettensohn, F. R., Liu, X., Zhang, J. E., & Li, Z K-bentonite, black-shale and flysch successions at the OrdovicianÂSilurian transition, South China: Possible sedimentary responses to the accretion of Cathaysia to the Yangtze Block and its implications for the evolution of Gondwana. Gondwana Research 15, 111-130 (2009)	China	Asia	GAZ	GAZ:00000465	sedimentary rock	ENVO	ENVO:00002016	Literature selection	3045
search of geological literature	literature search			Greene, T. J., Carroll, A. R., Wartes, M., Graham, S. A., & Wooden, J. L. Integrated provenance analysis of a complex orogenic terrane: Mesozoic uplift of the Bogda Shan and inception of the Turpan-Hami Basin, NW China. Journal of Sedimentary Research 75, 251-267 (2005)	China	Asia	GAZ	GAZ:00000465	sedimentary rock	ENVO	ENVO:00002016	Literature selection	3180
search of geological literature	literature search			Luo Chuan Fieldtrip Luo Chuan Fieldtrip. Luo Chuan Fieldtrip (1996)	China	Asia	GAZ	GAZ:00000465	sedimentary rock	ENVO	ENVO:00002016	Literature selection	3039
search of geological literature	literature search			Wyatt, D. J. Internal-wave and internal-tide deposits of the Middle Ordovician Xiangshan Group Xujiajuan Formation , Ningxia. J. Paleogeography 11, 513-523 (2009)	China	Asia	GAZ	GAZ:00000465	sedimentary rock	ENVO	ENVO:00002016	Literature selection	3081
search of geological literature	literature search			Wygralak, A. S., Ahmad, M. & Hallenstein, C. P. Sedimentary types of internal-wave and internal-tide deposits of Middle Ordovician, Xujiajuan Formation, Xiangshan Group, Ningxia Autonomous Region, China. Advances in Earth Science 26, 92-100 (2011)	China	Asia	GAZ	GAZ:00000465	sedimentary rock	ENVO	ENVO:00002016	Literature selection	3082
search of geological literature	literature search			Wolf, K. H. & Ellison, B. Depositional processes and sequence stratigraphy of the Jigunsan Formation (Middle Ordovician), Taebaeksan Basin, mideast Korea: implications for basin geometry and sequence development. Geosciences Journal 11, 331-355 (2007)	China	Asia	GAZ	GAZ:00000465	sedimentary rock	ENVO	ENVO:00002016	Literature selection	3037
search of geological literature	literature search			Yan, Z., Wang, Z. Q., Wang, T., Yan, Q. R., Xiao, W. J., Li, J. L., Han, F. L. & Chen, J. L. The Geological Corridor from Ordos Basin to Qinling Orogen, North-Central China. Doctoral dissertation, Wichita State University (2007)	China	Asia	GAZ	GAZ:00000465	sedimentary rock	ENVO	ENVO:00002016	Literature selection	3151
search of geological literature	literature search			Wang, X. S., Zheng, Y., Jia, W. Tectonic setting of the South China Block in the early Paleozoic: Resolving intracontinental and ocean closure models from detrital zircon U?Pb geochronology. Tectonics 29, 1-16 (2010)	China	Asia	GAZ	GAZ:00000465	sedimentary rock	ENVO	ENVO:00002016	Literature selection	3046
search of geological literature	literature search			Myrow, P. M., Thompson, K. R., Hughes, N. C., Paulsen, T. S., Sell, B. K., & Parcha, S. K. Cambrian stratigraphy and depositional history of the northern Indian Himalaya, Spiti Valley, north-central India Himalaya, Spiti Valley, north-central India. Geol. Soc. Amer. Bull. 118, 491-510 (2006)	China	Asia	GAZ	GAZ:00000465	sedimentary rock	ENVO	ENVO:00002016	Literature selection	3036
search of geological literature	literature search			Womack, S. H. The Jangsan and Myeonsan formations ( Early Cambrian) of the Taebaek Group, mideast Korea: depositional processes and environments. Geosciences Journal 10, 35-57 (2006)	China	Asia	GAZ	GAZ:00000465	sedimentary rock	ENVO	ENVO:00002016	Literature selection	3148
search of geological literature	literature search			Ghosh, S. Palaeoenvironmental analysis of the Late Proterozoic Nagthat Formation, NW Kumaun Lesser Himalaya, India. Sed. Geol. 71, 33-45 (1991)	China	Asia	GAZ	GAZ:00000465	sedimentary rock	ENVO	ENVO:00002016	Literature selection	2676
search of geological literature	literature search			Greentree, M. R., Li, Z. X., Li, X. H., & Wu, H. Late Mesoproterozoic to Earliest Neoproterozoic Basin Record of the Sibao Orogenesis in Western South China and Relationship to the Assembly of Rodinia. Precambrian Research 151, 79-100 (2006)	China	Asia	GAZ	GAZ:00000465	sedimentary rock	ENVO	ENVO:00002016	Literature selection	3133
search of geological literature	literature search			Baode, G., Ruitang, W., Hambrey, M. & Wuchen, G. Glacial sediments and erosional pavements near the Cambrian-Precambrian boundary in western Hanan Province, China. J. Geol. Soc. London 143, 311-323 (1986)	China	Asia	GAZ	GAZ:00000465	sedimentary rock	ENVO	ENVO:00002016	Literature selection	1031
search of geological literature	literature search			Druschke, P., Hanson, A. D., Yan, Q., Wang, Z., & Wang, T. Stratigraphic and U-Pb SHRIMP Detrital Zircon Evidence for a Neoproterozoic Continental Arc, Central China Rodinia Implications. J. Geol. 114, 627-636 (2006)	China	Asia	GAZ	GAZ:00000465	sedimentary rock	ENVO	ENVO:00002016	Literature selection	3125
search of geological literature	literature search			Zerrahn, G. J. Sedimentological features of the Xiajiang Group and their constraints on the Neoproterozoic tectonic evolution of South China. Acta Geoscientica Sinica 30, 495-504 (2009)	China	Asia	GAZ	GAZ:00000465	sedimentary rock	ENVO	ENVO:00002016	Literature selection	3129
search of geological literature	literature search			Cai, Xiong-fei , Zhang, Ze-jun, Wang, De-hui & Lu, Lian Progress in sedimentology of the light metamorphic rock in Shuangqiaoshan Group , North Jiangxi Province. Geological Survey and Research 26, 151-159 (2003)	China	Asia	GAZ	GAZ:00000465	sedimentary rock	ENVO	ENVO:00002016	Literature selection	3092
search of geological literature	literature search			Gandolfi, G., Mordenti, A. & Paganelli, L. Composition and longshore dispersal of sands from the Po and Adige Rivers since the Pre-Etruscan Age. J. Sed. Pet. 52, 797-805 (1982)	European	Europe	GAZ	GAZ:00000464	sedimentary rock	ENVO	ENVO:00002016	Literature selection	106
search of geological literature	literature search			Stanley, D. J., Kelling, G., Vera, J. A., & Sheng, H. Sands in the Alboran Sea: A model of input in a deep marine basin. Smithsonian Contrib. Earth Sci. 15, 1-51 (1975)	European	Europe	GAZ	GAZ:00000464	sedimentary rock	ENVO	ENVO:00002016	Literature selection	271
search of geological literature	literature search			Kelling, G., & Stanley, D. J. Sedimentary evidence of bottom current activity, Strait of Gibraltar region. Marine Geology 13, 51-60 (1972)	European	Europe	GAZ	GAZ:00000464	sedimentary rock	ENVO	ENVO:00002016	Literature selection	272
search of geological literature	literature search			de Moubray, T. & Visser, M. J. Reactivation surfaces in subtidal channel deposits, Oosterschelde southwest Netherlands. J. Sed. Pet. 54, 811-824 (1984)	European	Europe	GAZ	GAZ:00000464	sedimentary rock	ENVO	ENVO:00002016	Literature selection	429
search of geological literature	literature search			Peypouquet, J. Le renouvellement de la paune d'ostracodes du bassin de Rockall entre le Miocene et le Pleistocene superieur. Interet paleohydrologique. Bull. Soc. Geol. France 17, 886-895 (1975)	European	Europe	GAZ	GAZ:00000464	sedimentary rock	ENVO	ENVO:00002016	Literature selection	448
search of geological literature	literature search			Van Beek, J. L. & Koster, E. A. Fluvial and estuarine sediments exposed along the Oude Maas (the Netherlands). Sedimentology 19, 237-256 (1972)	European	Europe	GAZ	GAZ:00000464	sedimentary rock	ENVO	ENVO:00002016	Literature selection	713
search of geological literature	literature search			Doeglas, D. The structure of sedimentary deposits of braided rivers. Sedimentology 1, 167-190 (1962)	European	Europe	GAZ	GAZ:00000464	sedimentary rock	ENVO	ENVO:00002016	Literature selection	745
search of geological literature	literature search			Van Straaten, L. M.J. U. Marine mollusc shell assemblages of the Rhone Delta. Geol. Mijnbouw 39, 105-129 (1960)	European	Europe	GAZ	GAZ:00000464	sedimentary rock	ENVO	ENVO:00002016	Literature selection	817
search of geological literature	literature search			Rose, J. Glacier stress patterns and sediment transfer associated with the formation of superimposed flutes. Sed. Geol. 62, 151-176 (1989)	European	Europe	GAZ	GAZ:00000464	sedimentary rock	ENVO	ENVO:00002016	Literature selection	2648
search of geological literature	literature search			Bogaard, P. & Schmiucke, H. Laacher See Tephra: A widespread isochronous Late Quaternary tephra layer in central and northern Europe. Geol. Soc. Amer. Bull. 96, 1554-1571 (1985)	European	Europe	GAZ	GAZ:00000464	sedimentary rock	ENVO	ENVO:00002016	Literature selection	531
search of geological literature	literature search			Noorthoorn Van der Kruijffj, J. F. & Lagaaij, R. Displaced Faunas from inshore estuarine sediments in the Harlingvliet (Netherlands). Geol. Mijnbouw 39, 711-723 (1960)	European	Europe	GAZ	GAZ:00000464	sedimentary rock	ENVO	ENVO:00002016	Literature selection	819
search of geological literature	literature search			Fierro, G. & Ozer, A. Relations entre les depots eoliens quaternaires et les sediments marins du golfe de l'Asinara et des bonches de Bonifacio (Sardaigne). Mem. Inst. Italiano Paleont. Urnaira 11, 347-355 (1974)	European	Europe	GAZ	GAZ:00000464	sedimentary rock	ENVO	ENVO:00002016	Literature selection	368
search of geological literature	literature search			Oomkens, E. Depositional sequences and sand distribution in the postglacial Rhone Delta Complex. Soc. Econ. Paleont. Mineral. Sp. Publ. 15, 198-212 (1970)	European	Europe	GAZ	GAZ:00000464	sedimentary rock	ENVO	ENVO:00002016	Literature selection	958
search of geological literature	literature search			Nielson, L., Johannessen, P. & Surlyk, F. A Late Pleistocene coarse-grained split-platform sequence in northern Jylland, Denmark. Sedimentology 35, 915-937 (1988)	European	Europe	GAZ	GAZ:00000464	sedimentary rock	ENVO	ENVO:00002016	Literature selection	2595
search of geological literature	literature search			Lysa, A. & Corner, G. D. Late Pleistocene glacial-deglacial facies successions and geologic history at Voulgamasjakka, Finnmarksvidda, Norway. Norsk. Geol. Tidsskrift 74, 9-23 (1994)	European	Europe	GAZ	GAZ:00000464	sedimentary rock	ENVO	ENVO:00002016	Literature selection	2814
search of geological literature	literature search			Helm, D. G. & Roberts, B. A re-interpretation of the origin of sands and gravels around Banc-y-warren, near Cardigan, west Wales. Geol. Jahrb. 10, 131-146 (1975)	European	Europe	GAZ	GAZ:00000464	sedimentary rock	ENVO	ENVO:00002016	Literature selection	1189
search of geological literature	literature search			Liboriussen, J. A study of gravel fabric. Sed. Geol. 14, 235-251 (1975)	European	Europe	GAZ	GAZ:00000464	sedimentary rock	ENVO	ENVO:00002016	Literature selection	346
search of geological literature	literature search			Young, L. M. The paleogeographic evolution of the Netherlands during the Quaternary. Geol. Mijnbouw 53, 369-385 (1974)	European	Europe	GAZ	GAZ:00000464	sedimentary rock	ENVO	ENVO:00002016	Literature selection	171
search of geological literature	literature search			Teunissen, D. & Teunissen-van Oorschot, H. Eine interstadial torfschicht Bei Nijmegen (Niederlande) und deren bedeutung fur die erklarung der dortigen landschaftsmorphologie. Geol. Mijnbouw 53, 393-400 (1974)	European	Europe	GAZ	GAZ:00000464	sedimentary rock	ENVO	ENVO:00002016	Literature selection	172
search of geological literature	literature search			Roep, T. B., Holst, H., Vissers, R. L. M., Pagnier, H., & Postma, D. Deposits of southward-flowing, Pleistocene rivers in the Channel region, near Wissant, NW France. Palaeo, Palaeo, Palaeo 17, 289-308 (1975)	European	Europe	GAZ	GAZ:00000464	sedimentary rock	ENVO	ENVO:00002016	Literature selection	1177
search of geological literature	literature search			Watchorn, M. Proglacial subaquatic outwash fan and delta sediments in push moraines--indicators of a subglacial meltwater activity. Sed. Geol. 91, 145-172 (1994)	European	Europe	GAZ	GAZ:00000464	sedimentary rock	ENVO	ENVO:00002016	Literature selection	2819
search of geological literature	literature search			Mercier, H. Le Neogene et le Pleistocene inferieur duranciens. Geol. Alpine 55, 111-132 (1979)	European	Europe	GAZ	GAZ:00000464	sedimentary rock	ENVO	ENVO:00002016	Literature selection	257
search of geological literature	literature search			Ori, G. G. Geologic history of the extensional basin of the Gulf of Corinth (?Miocene-Pleistocene), Greece. Geology 17, 918-921 (1989)	European	Europe	GAZ	GAZ:00000464	sedimentary rock	ENVO	ENVO:00002016	Literature selection	2775
search of geological literature	literature search			Colella, A. & D'Alessandro, A. Sand waves, Echinocardium traces and their bathyal depositional setting (Monte Torre Palaeostrait, Plio-Pleistocene, southern Italy). Sedimentology 35, 219-237 (1988)	European	Europe	GAZ	GAZ:00000464	sedimentary rock	ENVO	ENVO:00002016	Literature selection	2590
search of geological literature	literature search			Colella, A. Fault-controlled marine Gilbert-type fan deltas. Geology 16, 1031-1034 (1988)	European	Europe	GAZ	GAZ:00000464	sedimentary rock	ENVO	ENVO:00002016	Literature selection	2773
search of geological literature	literature search			Viseras, C. &Fernandez, J. The role of erosion and deposition in the construction of alluvial fan sequences in the Guadix Formation (SE Spain). Geol. Mijnbouw 74, 21-33 (1995)	European	Europe	GAZ	GAZ:00000464	sedimentary rock	ENVO	ENVO:00002016	Literature selection	2864
search of geological literature	literature search			Poulimenos, G., Zelilidis, A., Kontopoulos, N., & Doutsos, T. Geometry of trapezoidal fan deltas and their relationship to extensional faulting along the south-western active margins of the Corinth rift, Greece. Basin Research 5, 179-192 (1993)	European	Europe	GAZ	GAZ:00000464	sedimentary rock	ENVO	ENVO:00002016	Literature selection	2741
search of geological literature	literature search			Viseras, C. & Fernandez, J. Channel migration patterns and related sequences in some alluvial fan systems. Sed. Geol. 88, 201-217 (1994)	European	Europe	GAZ	GAZ:00000464	sedimentary rock	ENVO	ENVO:00002016	Literature selection	2825
search of geological literature	literature search			Mortaz-Djalili, D. & Perriaux, J. Le Neogene du Plateau de Chambaran (Bas-Dauphine), France. Geol. Alpine 55, 133-152 (1979)	European	Europe	GAZ	GAZ:00000464	sedimentary rock	ENVO	ENVO:00002016	Literature selection	258
search of geological literature	literature search			McLaren, P. & Bowles, D. The effects of sediment transport on grain-size distributions. J. Sed. Pet. 55, 456-470 (1985)	European	Europe	GAZ	GAZ:00000464	sedimentary rock	ENVO	ENVO:00002016	Literature selection	539
search of geological literature	literature search			Kleverlaan, K. Neogene history of the Tabernas basin (SE Spain) and its Tectonian submarine fan development. Geol. Mijnbouw 68, 421-432 (1989)	European	Europe	GAZ	GAZ:00000464	sedimentary rock	ENVO	ENVO:00002016	Literature selection	2885
search of geological literature	literature search			de Feyter, A. & Molena, J. Messinian fanglomerates: the Colombacci Formation in the Pietrarubbia Basin, Italy. J. Sed. Pet. 54, 746-758 (1984)	European	Europe	GAZ	GAZ:00000464	sedimentary rock	ENVO	ENVO:00002016	Literature selection	437
search of geological literature	literature search			Hanzo, M. Analyse sequentielle dans la Serie de Casoli (Haut Molise, Italie). Acad. Sci. Paris C. R., Ser. D 284, 527-530 (1977)	European	Europe	GAZ	GAZ:00000464	sedimentary rock	ENVO	ENVO:00002016	Literature selection	284
search of geological literature	literature search			Bernardini, F. Studio sedimentologico della serie alto-miocenica ascolana. Atti Accad. Gioenia Sci. Nat. in Catania Supp. Sci. Geo. 151, 353-395 (1969)	European	Europe	GAZ	GAZ:00000464	sedimentary rock	ENVO	ENVO:00002016	Literature selection	355
search of geological literature	literature search			Massari, F. & Parea, G. Progradational gravel beach sequences in a moderate to high energy microtidal marine environment. Sedimentology 35, 881-913 (1988)	European	Europe	GAZ	GAZ:00000464	sedimentary rock	ENVO	ENVO:00002016	Literature selection	2594
search of geological literature	literature search			Sonnino, M. Depositi di Frangia di Conoide Sottomarina nella Formazoine della Laga (Miocene, Appennino Abruzzese). Boll. Soc. Geol. Italiana 98, 549-557 (1971)	European	Europe	GAZ	GAZ:00000464	sedimentary rock	ENVO	ENVO:00002016	Literature selection	1129
search of geological literature	literature search			DeFeyter, A. J. The structure of the northern Umbrian Apennines, Italy. Geol. Mijnbouw 61, 183-189 (1982)	European	Europe	GAZ	GAZ:00000464	sedimentary rock	ENVO	ENVO:00002016	Literature selection	815
search of geological literature	literature search			Hayward, A. B. Sedimentation and basin formation related to ophiolite nappe emplacement, Miocene, southwest Turkey. Sed. Geol. 40, 105-129 (1981)	European	Europe	GAZ	GAZ:00000464	sedimentary rock	ENVO	ENVO:00002016	Literature selection	616
search of geological literature	literature search			Ricci Lucchi, F. Channelized deposits in the Middle Miocene flysch of Romagna (Italy). Giornale di Geologia (Bologna) 36, 203-282 (1969)	European	Europe	GAZ	GAZ:00000464	sedimentary rock	ENVO	ENVO:00002016	Literature selection	359
search of geological literature	literature search			Allen, P. A. & Homewood, P. Evolution and mechanics of a Miocene tidal sandwave (Bois du Devin? near Marly) (w. Switz.). Sedimentology 31, 63-81 (1984)	European	Europe	GAZ	GAZ:00000464	sedimentary rock	ENVO	ENVO:00002016	Literature selection	807
search of geological literature	literature search			Martini, I. P., Oggiano, G. & Mazzei, R. Siliciclastic-carbonate sequences of Miocene grabens of northern Sardina, western Mediterranean Sea. Sed. Geol. 76, 63-78 (1992)	European	Europe	GAZ	GAZ:00000464	sedimentary rock	ENVO	ENVO:00002016	Literature selection	2694
search of geological literature	literature search			Lojacono, F. Observazioni sulle Direzioni Delle Paleocorrenti Nel Flysch Di Gorgoglione (Lucania). Boll. Soc. Geol. Italiana 93, 1127-1155 (1974)	European	Europe	GAZ	GAZ:00000464	sedimentary rock	ENVO	ENVO:00002016	Literature selection	1125
search of geological literature	literature search			Colella, A. Medium-scale tracture bedforms and structures in Gorgoglione Flysch (lower Miocene. Boll. Soc. Geol. Italiana 98, 483-494 (1979)	European	Europe	GAZ	GAZ:00000464	sedimentary rock	ENVO	ENVO:00002016	Literature selection	1130
search of geological literature	literature search			Piper, D. J.W., Panagos, A. G. & Pe, G. G. Conglomeratic Miocene flysch, western Greece. J. Sed. Pet. 48, 117-126 (1978)	European	Europe	GAZ	GAZ:00000464	sedimentary rock	ENVO	ENVO:00002016	Literature selection	40
search of geological literature	literature search			Ricci Lucchi, F. & Valmori, E. Basin-wide turbidites in a Miocene, over-supplied deep sea plain:a geometrical model. Sedimentology 27, 241-270 (1980)	European	Europe	GAZ	GAZ:00000464	sedimentary rock	ENVO	ENVO:00002016	Literature selection	238
search of geological literature	literature search			Gandolfi, G., Pagandle, L. & Zuff, G. G. Petrology and dispersal pattern in the Marnoso - Arenacea Formation (Miocene) northern Apennines. J. Sed. Pet. 53, 493-507 (1983)	European	Europe	GAZ	GAZ:00000464	sedimentary rock	ENVO	ENVO:00002016	Literature selection	769
search of geological literature	literature search			Ricci Lucchi, F. Turbidite dispersal in a Miocene deep-sea plain: the Marnoso - arenacea of the northern Apennines. Geol. Mijnbouw 57, 559-576 (1978)	European	Europe	GAZ	GAZ:00000464	sedimentary rock	ENVO	ENVO:00002016	Literature selection	776
search of geological literature	literature search			Chiocchini, U. & Cipriani, N. Provenance and evolution of Miocene turbidite sedimentation in the central Apennines, Italy. Sed. Geol. 77, 185-195 (1992)	European	Europe	GAZ	GAZ:00000464	sedimentary rock	ENVO	ENVO:00002016	Literature selection	2700
search of geological literature	literature search			Homewood, P. & Allen, P. Wave-, tide- and current controlled sandbodies of Miocene Molasse, western Switzerland. Amer. Assoc. Petrol. Geol. Bull. 65, 2534-2545 (1981)	European	Europe	GAZ	GAZ:00000464	sedimentary rock	ENVO	ENVO:00002016	Literature selection	22
search of geological literature	literature search			Angelucci, Antonello, E. De Rosa, G. Fierro, M. Gnaccolini, G. B. La Monica, B. Martinis, G. C. Parea, T. Pescatore, A. Rizzini & F. C. Wezel Sedimentological characteristics of some Italian turbidites. Geol. Romana 6, 345-420 (1967)	European	Europe	GAZ	GAZ:00000464	sedimentary rock	ENVO	ENVO:00002016	Literature selection	384
search of geological literature	literature search			Homewood, P. Facies et environments de depot de La Molasse de Furbourg. Eclogae Geol. Helvetae 74, 29-36 (1981)	European	Europe	GAZ	GAZ:00000464	sedimentary rock	ENVO	ENVO:00002016	Literature selection	503
search of geological literature	literature search			Houten, F. B. Northern Alpine Molasse and similar Cenozoic sequences of southern Europe. Soc. Econ. Paleont. Mineral. Sp. Publ. 19, 260-273 (1974)	European	Europe	GAZ	GAZ:00000464	sedimentary rock	ENVO	ENVO:00002016	Literature selection	968
search of geological literature	literature search			Cavazza, W. Detrital modes and provenance of the Stilo-Capod'orlando Formation (Miocene), southern Italy. Sedimentology 36, 1077-1090 (1989)	European	Europe	GAZ	GAZ:00000464	sedimentary rock	ENVO	ENVO:00002016	Literature selection	2617
search of geological literature	literature search			Alexander, J., Nichols, G. & Leigh, S. The origins of marine conglomerates in the Pendus foreland basin, Greece. Sed. Geol. 66, 243-254 (1990)	European	Europe	GAZ	GAZ:00000464	sedimentary rock	ENVO	ENVO:00002016	Literature selection	2663
search of geological literature	literature search			Ori, G. G. & Roveri, M. Geometries of Gilbert-type deltas and large channels in the Meteora conglomerate, Meso-Hellenic basin (Oligo-Miocene), central Greece. Sedimentology 34, 845-859 (1987)	European	Europe	GAZ	GAZ:00000464	sedimentary rock	ENVO	ENVO:00002016	Literature selection	1240
search of geological literature	literature search			Valloni, R. & Zuffa, G. Provenance changes for arenaceous formations of the northern Appennines, Italy. Geol. Soc. Amer. Bull. 95, 1035-1039 (1984)	European	Europe	GAZ	GAZ:00000464	sedimentary rock	ENVO	ENVO:00002016	Literature selection	596
search of geological literature	literature search			Grossgeym, V. A. Some petrographic and paleogeographic features of sediments in geosynclinal formations (as demonstrated in the Caucasian Fold Province). Izvestiya Akad. Nauk. SSSR Serbeol 7, 51-62 (1959)	European	Europe	GAZ	GAZ:00000464	sedimentary rock	ENVO	ENVO:00002016	Literature selection	885
search of geological literature	literature search			Stanley, D. J. & Unrug, R. Submarine channel deposits, fluxoturbidites and other indicators of slope and base-of-slope environments in modern and ancient marine basins. Soc. Econ. Paleont. Mineral. Sp. Publ. 16, 287-340 (1972)	European	Europe	GAZ	GAZ:00000464	sedimentary rock	ENVO	ENVO:00002016	Literature selection	991
search of geological literature	literature search			Sinclair, H. D. The influence of lateral basinal slopes on turbidite sedimentation in the Annot sandstones of SE France. J. Sed. Research 64, 42-54 (1994)	European	Europe	GAZ	GAZ:00000464	sedimentary rock	ENVO	ENVO:00002016	Literature selection	2571
search of geological literature	literature search			Sinclair, H. D. High resolution stratigraphy and facies differentiation of the shallow marine Annot Sandstones, southeast France. Sedimentology 40, 955-978 (1993)	European	Europe	GAZ	GAZ:00000464	sedimentary rock	ENVO	ENVO:00002016	Literature selection	2627
search of geological literature	literature search			Durvovic, T. Relationship between paleocurrent systems and petrographic composition of clastic sediments in Dukla Unit. Geol. Prace 42, 85-92 (1967)	European	Europe	GAZ	GAZ:00000464	sedimentary rock	ENVO	ENVO:00002016	Literature selection	381
search of geological literature	literature search			Stainier, X. Les plissements du Tertiaire supÃ©rieur belge. Bull. Soc. Belge de GeÂal, 37, 149-198 (1929)	European	Europe	GAZ	GAZ:00000464	sedimentary rock	ENVO	ENVO:00002016	Literature selection	294
search of geological literature	literature search			Angelucci, Antonello, E. De Rosa, G. Fierro, M. Gnaccolini, G. B. La Monica, B. Martinis, G. C. Parea, T. Pescatore, A. Rizzini & F. C. Wezel Sedimentological characteristics of some Italian turbidites. Geol. Romana 6, 345-420 (1967)	European	Europe	GAZ	GAZ:00000464	sedimentary rock	ENVO	ENVO:00002016	Literature selection	298
search of geological literature	literature search			Ghibaudo, G. Deep-sea fan deposits in the Macigno Formation (middle-upper Oligocene) of the Gordana Valley, northern Apennines, Italy. J. Sed. Pet. 50, 723-742 (1980)	European	Europe	GAZ	GAZ:00000464	sedimentary rock	ENVO	ENVO:00002016	Literature selection	90
search of geological literature	literature search			Ten Haaf, E. Tectonic utility of oriented resedimentation structures. Geol. Mijnbouw 19, 33-35 (1957)	European	Europe	GAZ	GAZ:00000464	sedimentary rock	ENVO	ENVO:00002016	Literature selection	322
search of geological literature	literature search			Sestini, G. & Pranzini, G. Correlation of sedimentary fabric and sole marks as current indicators in turbidites. J. Sed. Pet. 35, 100-108 (1965)	European	Europe	GAZ	GAZ:00000464	sedimentary rock	ENVO	ENVO:00002016	Literature selection	655
search of geological literature	literature search			Ghibaudo, G. & Muttil, E. Facie ed interpretazione paleoambientale delle arenarie di Ranzano mei dintorui di Specchio (Val Pessola, Appenino Parmense). Mem. Soc. Geol. Italiana 12, 251-265 (1973)	European	Europe	GAZ	GAZ:00000464	sedimentary rock	ENVO	ENVO:00002016	Literature selection	352
search of geological literature	literature search			Mutti, E. Examples of ancient deep-sea fan deposits from Circum-Mediterranean Geosynclines. Soc. Econ. Paleont. Mineral. Sp. Publ. 19, 92-105 (1974)	European	Europe	GAZ	GAZ:00000464	sedimentary rock	ENVO	ENVO:00002016	Literature selection	967
search of geological literature	literature search			Travers, W. B. The Late Eocene transgression and associated deformation in part of the northern Apennine Mountains, Italy. Doctoral dissertation, Princeton University (1971)	European	Europe	GAZ	GAZ:00000464	sedimentary rock	ENVO	ENVO:00002016	Literature selection	1400
search of geological literature	literature search			Argenton, H., Bobier, C. & PolvÃªche, J La mesure de l'anisotopie de susceptibilite magnetique dans les flychs: application a la recherche des directions des paleocourants. Sed. Geol. 14, 149-167 (1975)	European	Europe	GAZ	GAZ:00000464	sedimentary rock	ENVO	ENVO:00002016	Literature selection	345
search of geological literature	literature search			Bouma, A. H. Some data on Turbidites from the Alpes Maritimes (France). Geol. Mijnbouw 38, 223-227 (1959)	European	Europe	GAZ	GAZ:00000464	sedimentary rock	ENVO	ENVO:00002016	Literature selection	847
search of geological literature	literature search			Sinclair, H. D. Turbidite sedimentation during Alpine thrusting: the Taveyannaz sandstones of eastern Switzerland. Sedimentology 39, 837-856 (1992)	European	Europe	GAZ	GAZ:00000464	sedimentary rock	ENVO	ENVO:00002016	Literature selection	2619
search of geological literature	literature search			Mihailescu, N. & Panin, N. Directii de curent in depozitele Eocene - Oligocene din regiunea Telciu - Romuli (Rarimures). Communic. Acad. Republ. joful. romine. 12, 1357-1362 (1962)	European	Europe	GAZ	GAZ:00000464	sedimentary rock	ENVO	ENVO:00002016	Literature selection	372
search of geological literature	literature search			Jipa, D. Relationships between longitudinal and transversal currents in the Paleogene of the Tarcan Valley (Eastern Carpathians). Sedimentology 7, 299-305 (1966)	European	Europe	GAZ	GAZ:00000464	sedimentary rock	ENVO	ENVO:00002016	Literature selection	752
search of geological literature	literature search			Hrouda, F. & Stranik, Z. The magnetic fabric of the Zdanice thrust sheet of the flych belt of the west Carpathians: sedimentological and tectonic implications. Sed. Geol. 45, 125-145 (1985)	European	Europe	GAZ	GAZ:00000464	sedimentary rock	ENVO	ENVO:00002016	Literature selection	629
search of geological literature	literature search			Cocco, E., De Magistris, M. A. & T. De Pippo Sedimentologica del Flysch del Cilento: Le Arenarie Di Serramezzana (Cilento, Appennino Meridionale). Geol. Romana 17, 289-302 (1978)	European	Europe	GAZ	GAZ:00000464	sedimentary rock	ENVO	ENVO:00002016	Literature selection	1137
search of geological literature	literature search			Gnaccolini, M. Il flysch dell'Alpago (Belluno). Riv. Italiana Paleont. Strat. 73, 889-906 (1967)	European	Europe	GAZ	GAZ:00000464	sedimentary rock	ENVO	ENVO:00002016	Literature selection	390
search of geological literature	literature search			Plessman, V. W. Stromungsmarken in Klastuschen sedimentation und ihre gectogische Auswertung. Geol. Jahrb. 78, 503-566 (1961)	European	Europe	GAZ	GAZ:00000464	sedimentary rock	ENVO	ENVO:00002016	Literature selection	1140
search of geological literature	literature search			Engle, W. Sedimentologische untersuchungen im flysch des Beckens von Ajdovusucina (Slowenien). Gottinger Arb. Geol. Palaontol. 16, 1-65 (1974)	European	Europe	GAZ	GAZ:00000464	sedimentary rock	ENVO	ENVO:00002016	Literature selection	363
search of geological literature	literature search			Jipa, D. et. al. Directi de curent in faciesul de tarcau-fusaru al paleogenului dintre valea Bistritei si Riul Negru. Dari de Seama Sedintelor, Comit. State Geol. 53, 69-74 (1967)	European	Europe	GAZ	GAZ:00000464	sedimentary rock	ENVO	ENVO:00002016	Literature selection	316
search of geological literature	literature search			Mutti, E. Confronto tra le direzioni d'apporto dei clastici entro il Macigno e il 'Tongriano' dell'Appennino di Piacenza. Riv. Italiana Paleont. Strat. 69, 235-259 (1963)	European	Europe	GAZ	GAZ:00000464	sedimentary rock	ENVO	ENVO:00002016	Literature selection	389
search of geological literature	literature search			Marjanac, T. Reflected sediment gravity flows and their deposits in flysch of Middle Dalmatia, Yugoslavia. Sedimentology 37, 921-929 (1990)	European	Europe	GAZ	GAZ:00000464	sedimentary rock	ENVO	ENVO:00002016	Literature selection	2604
search of geological literature	literature search			Crowell, J. C. Directional-current structures from the Prealpine Flysch, Switzerland. Geol. Soc. Amer. Bull. 66, 1351-1384 (1955)	European	Europe	GAZ	GAZ:00000464	sedimentary rock	ENVO	ENVO:00002016	Literature selection	850
search of geological literature	literature search			Crimes, T. P. From limestones to distal turbidites: a facies and trace fossil analysis in the Zumaya Flysch (Paleocene-Eocene), north Spain. Sedimentology 20, 105-131 (1973)	European	Europe	GAZ	GAZ:00000464	sedimentary rock	ENVO	ENVO:00002016	Literature selection	710
search of geological literature	literature search			Winfree, K. E. Paleocurrents and petrography of the Gurnigel-Schlieren Flysch: A basin analysis. Sed. Geol. 40, 169-189 (1984)	European	Europe	GAZ	GAZ:00000464	sedimentary rock	ENVO	ENVO:00002016	Literature selection	617
search of geological literature	literature search			Hsu, K. J. Paleocurrent structures and paleogeography of the ultrahelvetic Flysch Basins, Switzerland. Geol. Soc. Amer. Bull. 71, 577-610 (1960)	European	Europe	GAZ	GAZ:00000464	sedimentary rock	ENVO	ENVO:00002016	Literature selection	972
search of geological literature	literature search			Ritcher, D. Die Flyschzonen Griechenlands IV. Z. Geol. Wiss. 9, 645-673 (1981)	European	Europe	GAZ	GAZ:00000464	sedimentary rock	ENVO	ENVO:00002016	Literature selection	1127
search of geological literature	literature search			Dzulynski, S., Ksiazkiewicz, M. & Kuenen, Ph. H. Turbidites in flysch of the Polish Carpathian mountains. Geol. Soc. Amer. Bull. 70, 1089-1118 (1959)	European	Europe	GAZ	GAZ:00000464	sedimentary rock	ENVO	ENVO:00002016	Literature selection	979
search of geological literature	literature search			Thomsen, E. Depositional environment and development of Danian bryozoan biomicrite mounds (Karlby Klint, Denmark). Sedimentology 23, 485-509 (1976)	European	Europe	GAZ	GAZ:00000464	sedimentary rock	ENVO	ENVO:00002016	Literature selection	249
search of geological literature	literature search			Contescu, L. R. Geologic history and paleogeography of Eastern Carpathians: Example of Alpine Geosynclinal Evolution. Amer. Assoc. Petrol. Geol. Bull. 58, 2436-2476 (1974)	European	Europe	GAZ	GAZ:00000464	sedimentary rock	ENVO	ENVO:00002016	Literature selection	934
search of geological literature	literature search			Helland-Hansen, W. Geometry and facies of Tertiary clinothems, Spitsbergen. Sedimentology 39, 1013-1029 (1992)	European	Europe	GAZ	GAZ:00000464	sedimentary rock	ENVO	ENVO:00002016	Literature selection	2622
search of geological literature	literature search			Rowan, M. G. The Helminthoid Flysch of the northern Apennines and Maritime Alps of Italy and France: correlation, provenance and paleogeography. Masters thesis, University of California-Berkeley (1976)	European	Europe	GAZ	GAZ:00000464	sedimentary rock	ENVO	ENVO:00002016	Literature selection	1979
search of geological literature	literature search			Nagtegaal, P. J.C., Van Vliet, A. & Brouwer, J. Syntectonic coastal offlap and concurrent turbidite deposition: the Upper Cretaceous Aren Sandstone in the south-central Pyrenees, Spain. Sed. Geol. 34, 185-218 (1983)	European	Europe	GAZ	GAZ:00000464	sedimentary rock	ENVO	ENVO:00002016	Literature selection	695
search of geological literature	literature search			Lomas, S. Submarine mass-flow conglomerates of the Tarentaise zone, Western Alps: sedimentation processes and depositional setting. Sed. Geol. 81, 269-287 (1992)	European	Europe	GAZ	GAZ:00000464	sedimentary rock	ENVO	ENVO:00002016	Literature selection	2711
search of geological literature	literature search			Abbate, E. & Sagri, M. The Eugeosynclinal Sequences. Sed. Geol. 4, 251-340 (1970)	European	Europe	GAZ	GAZ:00000464	sedimentary rock	ENVO	ENVO:00002016	Literature selection	417
search of geological literature	literature search			von Rad, U. Comparison of sedimentation in the Bavarian flysch (Cretaceous) and recent San Diego Trough (California). J. Sed. Pet. 38, 1120-1154 (1968)	European	Europe	GAZ	GAZ:00000464	sedimentary rock	ENVO	ENVO:00002016	Literature selection	593
search of geological literature	literature search			Scholle, P. A. Geologic studies of the Upper Cretaceous Monte Antola Formation, northern Apennines, Italy. Doctoral dissertation, Princeton University (1970)	European	Europe	GAZ	GAZ:00000464	sedimentary rock	ENVO	ENVO:00002016	Literature selection	2520
search of geological literature	literature search			Tasse, N. Sedimentologie du flysch a helminthoides de la Nappe du Parpaillon, Embrunais-Ubaye, Hautes-Alpes, France. Doctoral dissertation, McGill University (1982)	European	Europe	GAZ	GAZ:00000464	sedimentary rock	ENVO	ENVO:00002016	Literature selection	2372
search of geological literature	literature search			Bortolotti, V. Le paleocorrenti della Pietraforte. Boll. Soc. Geol. Italiana 86, 687-701 (1967)	European	Europe	GAZ	GAZ:00000464	sedimentary rock	ENVO	ENVO:00002016	Literature selection	405
search of geological literature	literature search			Hubert, J. F. Sedimentology of Prealpine Flysch sequences, Switzerland. J. Sed. Pet. 37, 885-907 (1967)	European	Europe	GAZ	GAZ:00000464	sedimentary rock	ENVO	ENVO:00002016	Literature selection	568
search of geological literature	literature search			Jerzykiewicz, T. Significance of the cross-bedding for paleogeography of the Upper Cretaceous sedimentary basin of north Bohemia, Saxony and the Sudetes. Bull. Acad. Polonaise des Sciences, Siric Sci. Geologignesgeogra 15, 71-77 (1967)	European	Europe	GAZ	GAZ:00000464	sedimentary rock	ENVO	ENVO:00002016	Literature selection	314
search of geological literature	literature search			Kocek, V. & Valecka, J. Paleography of the late Cretaceous Quadersandstein of central Europe. Palaeo, Palaeo, Palaeo 44, 71-92 (1983)	European	Europe	GAZ	GAZ:00000464	sedimentary rock	ENVO	ENVO:00002016	Literature selection	1187
search of geological literature	literature search			Scholl, D. W. Meiji sediment tongue: north Pacific evidence for limited movement between the Pacific and North American plates. Geol. Soc. Amer. Bull. 88, 1567-1576 (1977)	European	Europe	GAZ	GAZ:00000464	sedimentary rock	ENVO	ENVO:00002016	Literature selection	267
search of geological literature	literature search			Kuenen, H. Problems concerning source and transportation of flysch sediments. Geol. Mijnbouw 20, 329-339 (1958)	European	Europe	GAZ	GAZ:00000464	sedimentary rock	ENVO	ENVO:00002016	Literature selection	321
search of geological literature	literature search			Nottvedt, A. & Kreisa, R. Model for the combined-flow origin of hummocky cross-stratification. Geology 15, 357-361 (1987)	European	Europe	GAZ	GAZ:00000464	sedimentary rock	ENVO	ENVO:00002016	Literature selection	1135
search of geological literature	literature search			Stanley, D. J. & Hall, B. A. The Bucegi Conglomerate: a Romanian Carpathian submarine slope deposit. Nature 275, 60-64 (1978)	European	Europe	GAZ	GAZ:00000464	sedimentary rock	ENVO	ENVO:00002016	Literature selection	285
search of geological literature	literature search			Keller, G. Stratigraphische und genetische gliederung des Dorenther Sandsteins bei Ibbenburen (Westfalien) nebot vereinfachter Messmethode primarer Richtungen. Neues Jahrb. Geol. Palaontol. Monatshefte 2, 72-79 (1973)	European	Europe	GAZ	GAZ:00000464	sedimentary rock	ENVO	ENVO:00002016	Literature selection	373
search of geological literature	literature search			Nemec, W. Anatomy of collapsed and re-established delta front in Lower Cretaceous of eastern Spitsbergen: Gravitational sliding and sedimentation processes. Amer. Assoc. Petrol. Geol. Bull. 72, 454-476 (1988)	European	Europe	GAZ	GAZ:00000464	sedimentary rock	ENVO	ENVO:00002016	Literature selection	1320
search of geological literature	literature search			Spatz, P. H. The Cretaceous sequence on Midterhuken Peninsula, Spitsbergen. Masters thesis, University of Wisconsin (1983)	European	Europe	GAZ	GAZ:00000464	sedimentary rock	ENVO	ENVO:00002016	Literature selection	1708
search of geological literature	literature search			Ferry, S. & Flandrin, J. Megabreches de resedimentation, lacunes mecaniques et psuedo 'hard-grounds' sur la marge vocontienne au Barremien et a l'Aptien inferieur a sud-est de la France. Geol. Alpine 55, 75-92 (1979)	European	Europe	GAZ	GAZ:00000464	sedimentary rock	ENVO	ENVO:00002016	Literature selection	256
search of geological literature	literature search			Noe-Nygaard, N. & Surlyk, F. Washover fan and brackish bay sedimentation in the Berriasian-Valanginian of Bornholm, Denmark. Sedimentology 35, 197-217 (1988)	European	Europe	GAZ	GAZ:00000464	sedimentary rock	ENVO	ENVO:00002016	Literature selection	2589
search of geological literature	literature search			Hesse, R. Long-distance continuity of turbidites: Possible evidence for an Early Cretaceous trench-abyssal plain in the East Alps. Geol. Soc. Amer. Bull. 85, 859-870 (1974)	European	Europe	GAZ	GAZ:00000464	sedimentary rock	ENVO	ENVO:00002016	Literature selection	925
search of geological literature	literature search			Kemper, V. E. Einige Bemerkungen uber die sedimentations verhaltnisse und die fossileu Lebensspureu des Bentheimer Sandsteins (Valauginium). Geol. Jahrb. 86, 49-106 (1968)	European	Europe	GAZ	GAZ:00000464	sedimentary rock	ENVO	ENVO:00002016	Literature selection	1103
search of geological literature	literature search			Dimitriu, M. & Dimitriu, D. Quelques aspects paleogeographiques des Carpates Orientales Roumaines d'apres l'etude des paleocourants. Rev. Geog. Phys. Geol. Dynamique. 10, 13-20 (1968)	European	Europe	GAZ	GAZ:00000464	sedimentary rock	ENVO	ENVO:00002016	Literature selection	318
search of geological literature	literature search			Beaudouin, B. Rise en evidence des paleocourants dans le Berriasien de Barles. Acad. Sci. Paris C. R., Ser. D 267, 152-155 (1968)	European	Europe	GAZ	GAZ:00000464	sedimentary rock	ENVO	ENVO:00002016	Literature selection	388
search of geological literature	literature search			Chenet, P. X. Le sectuer subbrianconnais entre gap et le col du Galibier a Mesozoique, sa place dans la marge europeenne de la Tethys. Geol. Alpine 55, 45-74 (1979)	European	Europe	GAZ	GAZ:00000464	sedimentary rock	ENVO	ENVO:00002016	Literature selection	255
search of geological literature	literature search			Missing Missing. Doctoral dissertation, Princeton University (1964)	European	Europe	GAZ	GAZ:00000464	sedimentary rock	ENVO	ENVO:00002016	Literature selection	1710
search of geological literature	literature search			Schlager, W. & Schlager, M. Clastic sediments associated with radiolarites (Tauglboden-Schichten, Upper Jurassic, eastern Alps). Sedimentology 20, 65-89 (1973)	European	Europe	GAZ	GAZ:00000464	sedimentary rock	ENVO	ENVO:00002016	Literature selection	709
search of geological literature	literature search			Belotti, P., & Valeri, P Il Bacino 'minore' Di Tagliacozzo (Appennino Centrale): Analisi Delle Facies Torbiditiche. Boll. Soc. Geol. Italiana 101, 57-68 (1982)	European	Europe	GAZ	GAZ:00000464	sedimentary rock	ENVO	ENVO:00002016	Literature selection	1126
search of geological literature	literature search			Dzulynski, S. & Radomski, A. Pochodzenie sladow wleczevia na tle teorii pradow zawiesinowych. Acta Geol. Polonica 5, 47-66 (1955)	European	Europe	GAZ	GAZ:00000464	sedimentary rock	ENVO	ENVO:00002016	Literature selection	1110
search of geological literature	literature search			Dypvik, H., Nagy, J., Eikeland, T. A., Backer-Owe, K., & Johansen, H. Depositional conditions of the Bathonian Hauterivian Janusfjellet Subgroup, Spitsbergen. Sed. Geol. 72, 55-78 (1991)	European	Europe	GAZ	GAZ:00000464	sedimentary rock	ENVO	ENVO:00002016	Literature selection	2681
search of geological literature	literature search			Fily, G. Les Paleocourants Marins du Bathonieu Moyen au Bathonieu Superieur dans le Nord de la campagne de Caen (Normandie). Sed. Geol. 20, 49-74 (1978)	European	Europe	GAZ	GAZ:00000464	sedimentary rock	ENVO	ENVO:00002016	Literature selection	397
search of geological literature	literature search			Berners, H. P. A Lower Liassic offshore bar environment, contribution to the sedimentology of the Luxembourg Sandstone. Ann. Soc. Geol. Belgique 106, 87-102 (1983)	European	Europe	GAZ	GAZ:00000464	sedimentary rock	ENVO	ENVO:00002016	Literature selection	289
search of geological literature	literature search			Bintz, J. & Muller, A. Sur la representation du 'Gres de Luxembourg' sur la nouvelle carte geologique generale du Grand-Duche. Arch. Inst. Grand-Ducal de Luxembourg, Sec des Sci. Nat. 31 (1955)	European	Europe	GAZ	GAZ:00000464	sedimentary rock	ENVO	ENVO:00002016	Literature selection	296
search of geological literature	literature search			Ledje, H. K. Sedimentology, petrology and facies modeling of the Doshult Member (Lower Sinemurian) in the Hoganas Basin, northwestern Scania, Sweden. Masters thesis, University of California-Los Angeles (1985)	European	Europe	GAZ	GAZ:00000464	sedimentary rock	ENVO	ENVO:00002016	Literature selection	1693
search of geological literature	literature search			Tchoumatchenco, P. On Paleocurrents in central and western Bulgaria in Early Jurassic Times. Palaeo, Palaeo, Palaeo 12, 243-250 (1972)	European	Europe	GAZ	GAZ:00000464	sedimentary rock	ENVO	ENVO:00002016	Literature selection	1088
search of geological literature	literature search			Monteyne, R. Les stratifcations obliques dans l'Hettangien et le Sinemurien belges. Bull. Soc. Belge de GeÂal, 69, 42-47 (1960)	European	Europe	GAZ	GAZ:00000464	sedimentary rock	ENVO	ENVO:00002016	Literature selection	295
search of geological literature	literature search			Heling, D. Die Salinitatsfazies von Keupersedimenten aufgrund von Borgehaltsbestummungen. Sedimentology 8, 63-72 (1967)	European	Europe	GAZ	GAZ:00000464	sedimentary rock	ENVO	ENVO:00002016	Literature selection	740
search of geological literature	literature search			Marschalko, R. & Pulec, M. Sedimentology of the Lunz Beds. Geol. Sbornik Geol. Carpathica Bratislava, Ceskoslovakia. 18, 331-344 (1967)	European	Europe	GAZ	GAZ:00000464	sedimentary rock	ENVO	ENVO:00002016	Literature selection	315
search of geological literature	literature search			Canuti, S. P. & Sagri, M. Ambiente di sedimentazione e Provenienza dei clasti Nelle Anagiente del verrucano (Appennino settentrionale). Boll. Soc. Geol. Italiana 93, 661-704 (1974)	European	Europe	GAZ	GAZ:00000464	sedimentary rock	ENVO	ENVO:00002016	Literature selection	1096
search of geological literature	literature search			Mader, D. & Yardley, M. Migration, modification and merging in aeolian systems and the significance of the depositional mechanisms in Permian and Triassic dune sands of Europe and North America. Sed. Geol. 43, 85-218 (1985)	European	Europe	GAZ	GAZ:00000464	sedimentary rock	ENVO	ENVO:00002016	Literature selection	641
search of geological literature	literature search			Mader, D. Palaeoenvironmental interpretation of fluvial red beds by statistical analysis of palaeocurrent data: examples from the Buntsandstein (Lower Triassic) of the Eifel and Bavaria in the German basin middle Europe. Sed. Geol. 41, 1-74 (1985)	European	Europe	GAZ	GAZ:00000464	sedimentary rock	ENVO	ENVO:00002016	Literature selection	618
search of geological literature	literature search			Mader, D. Evolution of the fluvial sedimentation in the Buntsandstein (Lower Triassic) of the Eifel (Germany). Sed. Geol. 37, 1-84 (1983)	European	Europe	GAZ	GAZ:00000464	sedimentary rock	ENVO	ENVO:00002016	Literature selection	634
search of geological literature	literature search			Backhaus, E. Lirnnisch and fluviatile sedimentation in sudwestdeutschen Buntsandstein. Geol. Rundschau 63, 925-942 (1974)	European	Europe	GAZ	GAZ:00000464	sedimentary rock	ENVO	ENVO:00002016	Literature selection	832
search of geological literature	literature search			Sindowski, K. G. Schuttungsrichtungen und mineral-Provinzeu im westdeutschen. Geol. Jahrb. 73, 277-294 (1957)	European	Europe	GAZ	GAZ:00000464	sedimentary rock	ENVO	ENVO:00002016	Literature selection	1092
search of geological literature	literature search			Mader, D. Palaeostromungsrechtungen im Oberen Buntsandstein. Z. Geol. Wiss. 9, 501-518 (1981)	European	Europe	GAZ	GAZ:00000464	sedimentary rock	ENVO	ENVO:00002016	Literature selection	1128
search of geological literature	literature search			Stingl, V. Marginal marine sedimentology in the basal alpine Buntsandstein (Scythian) in the western part of the northern calcareous alps (Tyrol/Salzburg, Austria). Palaeo, Palaeo, Palaeo 72, 249-262 (1989)	European	Europe	GAZ	GAZ:00000464	sedimentary rock	ENVO	ENVO:00002016	Literature selection	2761
search of geological literature	literature search			Richards, M. T. Transgression of an estuarine channel and tidal flat complex: the Lower Triassic of Barles, Alpes de Haute Provence, France. Sedimentology 41, 55-82 (1994)	European	Europe	GAZ	GAZ:00000464	sedimentary rock	ENVO	ENVO:00002016	Literature selection	2816
search of geological literature	literature search			Gradzinski, R. Deep blowout depressions in the aeolian Tumlin Sandstone (Lower Triassic) of the Holy Cross Mountains, central Poland. Sed. Geol. 81, 231-242 (1992)	European	Europe	GAZ	GAZ:00000464	sedimentary rock	ENVO	ENVO:00002016	Literature selection	2710
search of geological literature	literature search			Blendinger, W. & Blendinger, E. Windward-leeward effects on Triassic carbonate bank margin facies of the Dolomites, northern Italy. Sed. Geol. 64, 143-166 (1989)	European	Europe	GAZ	GAZ:00000464	sedimentary rock	ENVO	ENVO:00002016	Literature selection	2658
search of geological literature	literature search			Stollhofen, H. & Stanistreet, I. Interaction between bimodal volcanism, fluvial sedmentation and basin development in the Permo-Carboniferous Saar-Nahe Basin (south-west Germany). Basin Research 6, 245-267 (1994)	European	Europe	GAZ	GAZ:00000464	sedimentary rock	ENVO	ENVO:00002016	Literature selection	3017
search of geological literature	literature search			Negendank, J. F.W. Turbidite ans dem Unterrotliegenden des Saar-Nahe-Gebietes. Neues Jahrb. Geol. Palaontol. Monatshefte 9, 561-572 (1972)	European	Europe	GAZ	GAZ:00000464	sedimentary rock	ENVO	ENVO:00002016	Literature selection	371
search of geological literature	literature search			Galli, Gianni Origins of event beds in the Jurassic 'Calcari Grini' Formation, Venetian Alps, Italy. Geol. Mijnbouw 69, 375-390 (1990)	European	Europe	GAZ	GAZ:00000464	sedimentary rock	ENVO	ENVO:00002016	Literature selection	2886
search of geological literature	literature search			Kuenen, H. & Sanders, J. Sedimentation phenomena in Rulm, Flozleeres, Graywackes, Sauerland, and Oberharz, Germany. Amer. Jour. Sci. 254, 649-671 (1956)	European	Europe	GAZ	GAZ:00000464	sedimentary rock	ENVO	ENVO:00002016	Literature selection	422
search of geological literature	literature search			Sadler, P. M. Depositional models for the carboniferous flysch of the eastern Rheinisches Schiefergebirge. Martin, H. and F.W. Eder, Intercontinental Fold Belts , 125-143 (1983)	European	Europe	GAZ	GAZ:00000464	sedimentary rock	ENVO	ENVO:00002016	Literature selection	1661
search of geological literature	literature search			Vozarova, A. Valunova analyza mladopaleozoickych zlepencov Spissko-gemerskeho rudohria. Zbornik Geol. Vied 18, 7-98 (1973)	European	Europe	GAZ	GAZ:00000464	sedimentary rock	ENVO	ENVO:00002016	Literature selection	300
search of geological literature	literature search			Cocozza, T., Lazzarotto, A., & Vai, G. B. Flysch e molassa ercinici del torrente Farma (Toscana). Boll. Soc. Geol. Italiana 93, 115-128 (1974)	European	Europe	GAZ	GAZ:00000464	sedimentary rock	ENVO	ENVO:00002016	Literature selection	404
search of geological literature	literature search			Bless, M. J. M., Bouckaert, J., Conil, R., Groessens, E., Kasig, W., Paproth, E., Poty, E., Van Steerwinkel, M., Streel, M. & Walter, R. Pre-Permian depositional environments around the Brabant Massif in Belgium, the Neterlands, and Germany. Sed. Geol. 27, 1-81 (1980)	European	Europe	GAZ	GAZ:00000464	sedimentary rock	ENVO	ENVO:00002016	Literature selection	340
search of geological literature	literature search			Schwarzacher, W. Orientation of crinoids by current action. J. Sed. Pet. 33, 580-586 (1963)	European	Europe	GAZ	GAZ:00000464	sedimentary rock	ENVO	ENVO:00002016	Literature selection	631
search of geological literature	literature search			Teisseyre, A. K. Kierunki transportu i pochodzenie materialu detrytycznego w kulmie ladouwym NE Czesci niecki srodsudeckiej. Acta Geol. Polonica 16, 477-517 (1966)	European	Europe	GAZ	GAZ:00000464	sedimentary rock	ENVO	ENVO:00002016	Literature selection	317
search of geological literature	literature search			Eder, F. W., Engel, W., Franke, W., & Sadler, P. M. Devonian and Carboniferous limestone-turbidites of the Rheinisches Schiefergebirge and their tectonic significance. In: Martin, H. and F.W. Eder (eds.), Intercontinental Fold Belts , 94-124 (1983)	European	Europe	GAZ	GAZ:00000464	sedimentary rock	ENVO	ENVO:00002016	Literature selection	1662
search of geological literature	literature search			Grabe, R. & K. Wucher Schuttungs- und Stromungsrichten im Kulm des SE-Teils der Ziegenrucker Mulde (Osltburingisches Schiefergebirge). Geologie (Zeitschr. gesamtegebiet Geol. Wiss. [Berlin]). 16, 991-1006 (1967)	European	Europe	GAZ	GAZ:00000464	sedimentary rock	ENVO	ENVO:00002016	Literature selection	379
search of geological literature	literature search			Plessman, W. Ãber StrÃ¶mungsmarken in Oberdevon-Sandsteinen des Sauerlandes. Geol. Jharb. 79, 387-398 (1962)	European	Europe	GAZ	GAZ:00000464	sedimentary rock	ENVO	ENVO:00002016	Literature selection	1136
search of geological literature	literature search			Von Einseled, G. Uber art und richtung der sedimentation im klastichen rheinischen Oberdevon (Famenne). Abhand (Hess. Landesamtes Bodenforschung) 43, 5-60 (1963)	European	Europe	GAZ	GAZ:00000464	sedimentary rock	ENVO	ENVO:00002016	Literature selection	383
search of geological literature	literature search			Friend, P. F. Fluviatile sedimentary structures in the Wood Bay Series (Devonian) of Spitsbergen. Sedimentology 5, 39-68 (1965)	European	Europe	GAZ	GAZ:00000464	sedimentary rock	ENVO	ENVO:00002016	Literature selection	748
search of geological literature	literature search			Eder, W. F. Riff-nahe detritische kalke bei balve im Rheinischen Schieferge-birge (Mittel-Devon, Garbecker Kalk). Gottinger Arb. Geol. Palaontol 10, 1-66 (1971)	European	Europe	GAZ	GAZ:00000464	sedimentary rock	ENVO	ENVO:00002016	Literature selection	362
search of geological literature	literature search			Gloppen, T. G. & Steel, R. J. The deposits internal structure and geometry in six alluvial Fan-Fan delta bodies (Devonian-Norway). A study in the significance of bedding sequence in conglomerates. Soc. Econ. Paleont. Mineral. Sp. Publ. 31, 49-69 (1981)	European	Europe	GAZ	GAZ:00000464	sedimentary rock	ENVO	ENVO:00002016	Literature selection	952
search of geological literature	literature search			Nilsen, T. H. Old red sedimentation in the Buelandet-Vaerlandet Devonian District, W. Norway. Sed. Geol. 3, 35-57 (1969)	European	Europe	GAZ	GAZ:00000464	sedimentary rock	ENVO	ENVO:00002016	Literature selection	408
search of geological literature	literature search			Bryhni, I. Flood deposits in the Hornelen Basin, West Norway (Old Red Sandstone). Norsk. Geol. Tidsskrift 58, 273-300 (1978)	European	Europe	GAZ	GAZ:00000464	sedimentary rock	ENVO	ENVO:00002016	Literature selection	1077
search of geological literature	literature search			Konstantinovskiy, A. A. & Prokopchuk, B. I. Middle Devonian quartz-sand association of the eastern margin of the Russian Platform. Int. Geol. Rev. 22, 201-210 (1980)	European	Europe	GAZ	GAZ:00000464	sedimentary rock	ENVO	ENVO:00002016	Literature selection	1138
search of geological literature	literature search			Woollen, I. D. Sedimentological observations on the Grey Hoek (Oslo, Norway) Formation of northern Andree Land, Spitzbergen. Norsk Polarinstitutt, Arbok , 102-111 (1972)	European	Europe	GAZ	GAZ:00000464	sedimentary rock	ENVO	ENVO:00002016	Literature selection	358
search of geological literature	literature search			Bausch van Bertsbergh, J. W. Richtungen der sedimentation in der Rheinischen geosynkline. Geol. Rundschau 31, 328-364 (1940)	European	Europe	GAZ	GAZ:00000464	sedimentary rock	ENVO	ENVO:00002016	Literature selection	293
search of geological literature	literature search			Turner, P. & Whitaker, J. H. Petrology and provenance of Late Silurian fluviatile sandstones from the Ringerike Group of Norway. Sed. Geol. 16, 45-68 (1976)	European	Europe	GAZ	GAZ:00000464	sedimentary rock	ENVO	ENVO:00002016	Literature selection	336
search of geological literature	literature search			Broadhurst, F. M. Large Scale Ripples in Silurian Limestone. Lethaia 1, 28-38 (1968)	European	Europe	GAZ	GAZ:00000464	sedimentary rock	ENVO	ENVO:00002016	Literature selection	1100
search of geological literature	literature search			Dam, G. & Andreasen, F. High-energy ephemeral stream deltas. Sed. Geol. 66, 197-225 (1990)	European	Europe	GAZ	GAZ:00000464	sedimentary rock	ENVO	ENVO:00002016	Literature selection	2671
search of geological literature	literature search			Brenchley, P. J., Newall, G. & Stanistreet, J. G. A storm-surge origin for sandstone beds in an epicontinental platform sequence, Ordovician, Norway. Sed. Geol. 22, 185-217 (1979)	European	Europe	GAZ	GAZ:00000464	sedimentary rock	ENVO	ENVO:00002016	Literature selection	394
search of geological literature	literature search			Brenchley, P. J. & Newall, G. A Facies analysis of Upper Ordovician regressive sequences in the Oslo Region, Norway- a record of Glacio-Eustatic changes. Palaeo, Palaeo, Palaeo 31, 1-38 (1980)	European	Europe	GAZ	GAZ:00000464	sedimentary rock	ENVO	ENVO:00002016	Literature selection	1183
search of geological literature	literature search			Stanistreet, I. Contemporaneous faulting in the Upper Ordovician of the Oslo-Asker District, Norway, and its significance in the development of the Oslo Basin. Sed. Geol. 37, 133-150 (1983)	European	Europe	GAZ	GAZ:00000464	sedimentary rock	ENVO	ENVO:00002016	Literature selection	636
search of geological literature	literature search			Brenchley, P. J., Newall, G. & Stanistreet, J. G. A storm surge origin for sandstone beds in an epicontinental platform sequence, Ordovician, Norway. Sed. Geol. 22, 185-217 (1979)	European	Europe	GAZ	GAZ:00000464	sedimentary rock	ENVO	ENVO:00002016	Literature selection	1212
search of geological literature	literature search			Baarli, B. The stratigraphy and sedimentology of the early Llandovery Solvik Formation in the central Oslo region, Norway. Norsk. Geol. Tidsskrift. 65, 255-275 (1985)	European	Europe	GAZ	GAZ:00000464	sedimentary rock	ENVO	ENVO:00002016	Literature selection	1064
search of geological literature	literature search			Lamens, J. Transition from turbidite to shallow-water sedimentation in the lower Salmian (Tremadocian, Lower Ordovician) of the Stavelot Massif, Belgium. Sed. Geol. 44, 121-142 (1985)	European	Europe	GAZ	GAZ:00000464	sedimentary rock	ENVO	ENVO:00002016	Literature selection	638
search of geological literature	literature search			Swett, K. Cambro-Ordovician strata in Ny Friesland, Spitsbergen and their palaeotectonic significance. Geol. Mag. 118, 225-336 (1981)	European	Europe	GAZ	GAZ:00000464	sedimentary rock	ENVO	ENVO:00002016	Literature selection	1162
search of geological literature	literature search			Baldwin, C. T. Internal structures of trilobite trace fossils indicative of an open surface furrow origin. Palaeo, Palaeo, Palaeo 21, 273-284 (1977)	European	Europe	GAZ	GAZ:00000464	sedimentary rock	ENVO	ENVO:00002016	Literature selection	1180
search of geological literature	literature search			Wallin, B. Early Cambrian coastal dunes at Vassbo, Sweden. Geol. Soc. Amer. Bull. 102, 1535-1539 (1990)	European	Europe	GAZ	GAZ:00000464	sedimentary rock	ENVO	ENVO:00002016	Literature selection	2845
search of geological literature	literature search			Todd, S. P. & Went, D. J. Lateral migration of sand-bed rivers: examples from the Devonian Glashabeg Formation, SW Ireland and the Cambrian Alderney Sandstone Formation, Channel Islands. Sedimentology 38, 997-1020 (1991)	European	Europe	GAZ	GAZ:00000464	sedimentary rock	ENVO	ENVO:00002016	Literature selection	2611
search of geological literature	literature search			Reading, H. G. & Walker, R. G. Sedimentation of Eocambrian tillites and associated sediments in Finmark, northern Norway. Palaeo, Palaeo, Palaeo 2, 177-212 (1966)	European	Europe	GAZ	GAZ:00000464	sedimentary rock	ENVO	ENVO:00002016	Literature selection	1074
search of geological literature	literature search			Banks, N. L. Tide-dominated offshore sedimentation, Lower Cambrian, north Norway. Sedimentology 20, 213-228 (1973)	European	Europe	GAZ	GAZ:00000464	sedimentary rock	ENVO	ENVO:00002016	Literature selection	711
search of geological literature	literature search			Johnson, H. D. Shallow marine sand bar sequences: an example from the late Precambrian of northern Norway. Sedimentology 24, 245-270 (1977)	European	Europe	GAZ	GAZ:00000464	sedimentary rock	ENVO	ENVO:00002016	Literature selection	227
search of geological literature	literature search			Laird, M. G. Sedimentation of the Late Precambrian Raggo Group, Varanger Peninsula, Finnmark. Norges Geol. Undersoek. 278, 1-11 (1972)	European	Europe	GAZ	GAZ:00000464	sedimentary rock	ENVO	ENVO:00002016	Literature selection	1105
search of geological literature	literature search			Tucker, M. E. Stromatolite biostromes and associated facies in the late Precambrian Porsanger Dolomite Formation Of Finnmark, Arctic Norway. Palaeo, Palaeo, Palaeo 21, 55-83 (1977)	European	Europe	GAZ	GAZ:00000464	sedimentary rock	ENVO	ENVO:00002016	Literature selection	1179
search of geological literature	literature search			Pickering, K. T. Two types of outer fan lobe sequence, from the late Precambrian Kongsfjord Formation submarine fan, Finmarck, north Norway. J. Sed. Pet. 51, 1277-1286 (1981)	European	Europe	GAZ	GAZ:00000464	sedimentary rock	ENVO	ENVO:00002016	Literature selection	88
search of geological literature	literature search			Banks, N. L. & Roe, S. Sedimentology of the Late Precambrian Golneselv Formation, Varangerfjorden, Finnmark. Norges Geol. Undersoek. 303, 17-38 (1974)	European	Europe	GAZ	GAZ:00000464	sedimentary rock	ENVO	ENVO:00002016	Literature selection	1108
search of geological literature	literature search			Hobday, D. K. Interaction between Fluvial and Marine Processes in the Lower Part of the Late Precambrian Vadso Group, Finnmark. Norges Geol. Undersoek. 303, 39-56 (1974)	European	Europe	GAZ	GAZ:00000464	sedimentary rock	ENVO	ENVO:00002016	Literature selection	1104
search of geological literature	literature search			Roe, S. Croso-strata and bedforms of probable transitional dune to upper stage plane-bed origin from a Late Precambrian fluvial sandstone, northern Norway. Sedimentology 34, 89-101 (1987)	European	Europe	GAZ	GAZ:00000464	sedimentary rock	ENVO	ENVO:00002016	Literature selection	1277
search of geological literature	literature search			Johnson, H. Tide and wave dominated inshore and shoreline sequences from the late Precambrian, Finnmark, north Norway. Sedimentology 22, 45-74 (1975)	European	Europe	GAZ	GAZ:00000464	sedimentary rock	ENVO	ENVO:00002016	Literature selection	799
search of geological literature	literature search			Banks, N. L. Innerelv Member: Late Precambrian marine shelf deposit, east Finnmark. Norges Geol. Undersoek. 288, 7-25 (1973)	European	Europe	GAZ	GAZ:00000464	sedimentary rock	ENVO	ENVO:00002016	Literature selection	311
search of geological literature	literature search			Reading, H. G. Sedimentary environments and facies. Sedimentary Environments and Facies 1, 1-557 (1978)	European	Europe	GAZ	GAZ:00000464	sedimentary rock	ENVO	ENVO:00002016	Literature selection	419
search of geological literature	literature search			Levell, B. K. Evidence for currents associated with waves in late Precambrian shelf deposits from Finnmark, northern Norway. Sedimentology 27, 153-166 (1980)	European	Europe	GAZ	GAZ:00000464	sedimentary rock	ENVO	ENVO:00002016	Literature selection	234
search of geological literature	literature search			Banks, N. L., Hobday, D. K., Readings, H. G. & Taylor, P. N. Stratigraphy of the Late Precambrian (Older sandstone series) of the Varangerfjord Area, Finnmark. Norges Geol. Undersoek. 303, 1-15 (1974)	European	Europe	GAZ	GAZ:00000464	sedimentary rock	ENVO	ENVO:00002016	Literature selection	1107
search of geological literature	literature search			Pickering, K. T. A Precambrian upper basin-slope and prodelta in northeast Finnmark, North Norway- a possible ancient upper continental slope. J. Sed. Pet. 52, 171-186 (1982)	European	Europe	GAZ	GAZ:00000464	sedimentary rock	ENVO	ENVO:00002016	Literature selection	32
search of geological literature	literature search			Hobday, D. K. & Reading, H. G. Fair weather versus storm processes in shallow marine sand bar sequences in the Late Precambrian of Finmark, north Norway. J. Sed. Pet. 42, 318-324 (1972)	European	Europe	GAZ	GAZ:00000464	sedimentary rock	ENVO	ENVO:00002016	Literature selection	717
search of geological literature	literature search			Laird, M. G. The Stratigraphy and Sedimentology of the Laksefjord Group, Finnmark. Norges Geol. Undersoek. 278, 13-40 (1972)	European	Europe	GAZ	GAZ:00000464	sedimentary rock	ENVO	ENVO:00002016	Literature selection	1106
search of geological literature	literature search			Helm, D. & Pickering, R. The Jersey Shale Formation - a late Precambrian deep-water siliciclastic system, Jersey, Channel Islands. Sed. Geol. 43, 43-66 (1985)	European	Europe	GAZ	GAZ:00000464	sedimentary rock	ENVO	ENVO:00002016	Literature selection	640
search of geological literature	literature search			Levell, B. K. A late Precambrian tidal shelf deposit, the Lower Sanfjord Formation, Finnmark, north Norway. Sedimentology 27, 539-557 (1980)	European	Europe	GAZ	GAZ:00000464	sedimentary rock	ENVO	ENVO:00002016	Literature selection	796
search of geological literature	literature search			Pulvertaft, T. Aeolian dune and wet interdune sedimentation in the Middle Proterozoic Dala Sandstone, Sweden. Sed. Geol. 44, 93-111 (1985)	European	Europe	GAZ	GAZ:00000464	sedimentary rock	ENVO	ENVO:00002016	Literature selection	637
search of geological literature	literature search			Marmo, J. & Ojakangas, R. Lower Proterozoic glaciogenic deposits, eastern Finland. Geol. Soc. Amer. Bull. 95, 1055-1065 (1984)	European	Europe	GAZ	GAZ:00000464	sedimentary rock	ENVO	ENVO:00002016	Literature selection	597
search of geological literature	literature search			Bergh, S. G. & Torske, T. The Proterozoic Skoadduvarri Sandstone Formation, Alto, Northern Norway: A Tectonic Fan-Delta Complex. Sed. Geol. 47, 1-25 (1986)	European	Europe	GAZ	GAZ:00000464	sedimentary rock	ENVO	ENVO:00002016	Literature selection	1001
search of geological literature	literature search			Morton, R. D. Geological investigations in the Bamble sector of the Fennoscandian Shield, S, Norway. No. II. Norsk. Geol. Tidsskrift 51, 63-83 (1971)	European	Europe	GAZ	GAZ:00000464	sedimentary rock	ENVO	ENVO:00002016	Literature selection	1078
search of geological literature	literature search			Johnson, H., Levell, B. & Siedllcki, S. Late Precambrian sedimentary rocks in East Fernmark, north Norway and their relationship to the Trollfjord-Komogelv Fault. J. Geol. Soc. London 135, 517-533 (1978)	European	Europe	GAZ	GAZ:00000464	sedimentary rock	ENVO	ENVO:00002016	Literature selection	504
search of geological literature	literature search			Johnson, H. D. Sedimentation and water escape structures in some late Precambrian shallow marine sandstones from Finnmark, northern Norway. Sedimentology 24, 389-411 (1977)	European	Europe	GAZ	GAZ:00000464	sedimentary rock	ENVO	ENVO:00002016	Literature selection	223
search of geological literature	literature search			Orford, J. D. & Carter, R. W.G. Crestal overtop and washover sedimentation on a fringing sandy gravel barrier coast, Carnsore point, southeast Ireland. J. Sed. Pet. 52, 265-278 (1982)	Great Britain	Europe	GAZ	GAZ:00000464	sedimentary rock	ENVO	ENVO:00002016	Literature selection	125
search of geological literature	literature search			King, C. J.H. A small cliff-bound estuarine environment: Sandyhaven Pill in South Wales area. Sedimentology 27, 93-105 (1980)	Great Britain	Europe	GAZ	GAZ:00000464	sedimentary rock	ENVO	ENVO:00002016	Literature selection	239
search of geological literature	literature search			Swift, D. Continental Shelf Sedimentation in C.A. Burk and C.L. Drake The Geology of Continental Margins, Springer-Verlag, New York. The Geology of Continental Margins Springer-Verlag New York. , 117-135 (1974)	Great Britain	Europe	GAZ	GAZ:00000464	sedimentary rock	ENVO	ENVO:00002016	Literature selection	462
search of geological literature	literature search			Orford, J. D. & Carter, R. W.G. Storm-generated dune armouring on a sand-gravel barrier system, southeastern Ireland. Sed. Geol. 42, 65-82 (1986)	Great Britain	Europe	GAZ	GAZ:00000464	sedimentary rock	ENVO	ENVO:00002016	Literature selection	623
search of geological literature	literature search			McCave, I. N. & Langhorne, D. N. Sand waves and sediment transport around the end of a tidal sand bank. Sedimentology 29, 95-110 (1982)	Great Britain	Europe	GAZ	GAZ:00000464	sedimentary rock	ENVO	ENVO:00002016	Literature selection	787
search of geological literature	literature search			Nio, S. D., Siegenthaler, C. & Yang, C. S. Megaripple cross-bedding as a tool for the reconstruction of the Paleohydraulics in a Holocene subtidal environment, southwest Netherlands. Geol. Mijnbouw 62, 499-510 (1983)	Great Britain	Europe	GAZ	GAZ:00000464	sedimentary rock	ENVO	ENVO:00002016	Literature selection	814
search of geological literature	literature search			Best, J. Sediment transport and bed morphology at river channel confluences. Sedimentology 35, 481-498 (1988)	Great Britain	Europe	GAZ	GAZ:00000464	sedimentary rock	ENVO	ENVO:00002016	Literature selection	2576
search of geological literature	literature search			McCabe, A. M. & Cafaigh, C. O. Sedimentation in a subglacial lake, Enniskerry, eastern Ireland. Sed. Geol. 91, 57-95 (1994)	Great Britain	Europe	GAZ	GAZ:00000464	sedimentary rock	ENVO	ENVO:00002016	Literature selection	2818
search of geological literature	literature search			Eyles, N. & McCabe, A. M. Sedimentology of an ice-contact glaciomarine delta, Carey Valley, Northern Ireland. Sed. Geol. 59, 1-14 (1988)	Great Britain	Europe	GAZ	GAZ:00000464	sedimentary rock	ENVO	ENVO:00002016	Literature selection	2635
search of geological literature	literature search			Kirby, R. Sediment exchanges across the coastal margins of NW Europe. J. Geol. Soc. London 144, 121-126 (1983)	Great Britain	Europe	GAZ	GAZ:00000464	sedimentary rock	ENVO	ENVO:00002016	Literature selection	1024
search of geological literature	literature search			Thomas, G. S.P. Sedimentation of a sub-aqueous esker-delta at Strabathie, Aberdeenshire. Scot. Jour. Geol. 20, 9-20 (1984)	Great Britain	Europe	GAZ	GAZ:00000464	sedimentary rock	ENVO	ENVO:00002016	Literature selection	1261
search of geological literature	literature search			Eyles, N. & McCabe, A. Glaciomarine facies within subglacial tunnel valleys: the sedimentary record of glacio-isostatic downwarping in the Irish Sea Basin. Sedimentology 36, 431-448 (1989)	Great Britain	Europe	GAZ	GAZ:00000464	sedimentary rock	ENVO	ENVO:00002016	Literature selection	2578
search of geological literature	literature search			Thomas, G. S. A late Devensian glaciolacustrine fan-delta at Rhosesmor, Clwyd, north Wales. Geol. Jahrb. 19, 125-141 (1984)	Great Britain	Europe	GAZ	GAZ:00000464	sedimentary rock	ENVO	ENVO:00002016	Literature selection	1200
search of geological literature	literature search			Shaw, J. Sedimentation in the ice-contact environment, with examples from Shropshire (England). Sedimentology 18, 23-62 (1971)	Great Britain	Europe	GAZ	GAZ:00000464	sedimentary rock	ENVO	ENVO:00002016	Literature selection	707
search of geological literature	literature search			Banham, P. & Ransom, C. Structural Study of the contorted drift and disturbed chalk at Weybourne, North Norfolk. Geol. Mag. 102, 164-174 (1965)	Great Britain	Europe	GAZ	GAZ:00000464	sedimentary rock	ENVO	ENVO:00002016	Literature selection	496
search of geological literature	literature search			Kesel, R. H. & Gemmell, A. M.D. The 'Pliocene' gravels of Buchan: a reappraisal. Scot. Jour. Geol. 17, 185-203 (1981)	Great Britain	Europe	GAZ	GAZ:00000464	sedimentary rock	ENVO	ENVO:00002016	Literature selection	1285
search of geological literature	literature search			Ducosse, O. & Peypouquet, J. Les ostrocodes et 1'evolution paleogeographique et paleohydrologique des Marqes Continentales de l'atlantique nord-oriental pendant le Cenozoique. Bull. Soc. Geol. France 20, 441-452 (1978)	Great Britain	Europe	GAZ	GAZ:00000464	sedimentary rock	ENVO	ENVO:00002016	Literature selection	447
search of geological literature	literature search			Plint, A. G. Facies, environments and sedimentary cycles in the Middle Eocene, Bracklesham Formation of the Hampshire Basin: evidence for global sea-level changes. Sedimentology 30, 625-653 (1983)	Great Britain	Europe	GAZ	GAZ:00000464	sedimentary rock	ENVO	ENVO:00002016	Literature selection	804
search of geological literature	literature search			Goldring, R., Bosence, D. W.J. & Blake, T. Estuarine sedimentation in the Eocene of southern England. Sedimentology 25, 861-876 (1978)	Great Britain	Europe	GAZ	GAZ:00000464	sedimentary rock	ENVO	ENVO:00002016	Literature selection	797
search of geological literature	literature search			Plint, A. Eocene sedimentation and tectonics in the Hampshire Basin. J. Geol. Soc. London 139, 249-254 (1982)	Great Britain	Europe	GAZ	GAZ:00000464	sedimentary rock	ENVO	ENVO:00002016	Literature selection	500
search of geological literature	literature search			Narayan, J. Sedimentary structures in the Lower Greensand of the Weald, England, and Bas-Boulonais, France. Sed. Geol. 6, 73-109 (1971)	Great Britain	Europe	GAZ	GAZ:00000464	sedimentary rock	ENVO	ENVO:00002016	Literature selection	412
search of geological literature	literature search			Stewart, D. J., Ruffell, A., Wach, G. & Goldring, R. Lagoonal sedimentation and fluctuating salinities in the Vectis Formation (Wealden Group, Lower Cretaceous) of the Isle of Wight, Southern England. Sed. Geol. 72, 117-134 (1991)	Great Britain	Europe	GAZ	GAZ:00000464	sedimentary rock	ENVO	ENVO:00002016	Literature selection	2682
search of geological literature	literature search			Schwarzacher, W. Gross-bedding and grain size in the lower cretaceous sands of East Anglia. Geol. Mag. 90, 322-330 (1953)	Great Britain	Europe	GAZ	GAZ:00000464	sedimentary rock	ENVO	ENVO:00002016	Literature selection	846
search of geological literature	literature search			Stewart, D. J. A meander - belt sandstone of the Lower Cretaceous of southern England. Sedimentology 28, 1-20 (1981)	Great Britain	Europe	GAZ	GAZ:00000464	sedimentary rock	ENVO	ENVO:00002016	Literature selection	759
search of geological literature	literature search			Morton, N. Palaeocurrents and palaeoenvironment of part of the Bearreraig Sandstone (Middle Jurassic) of Skye and Raasay, Inner Hebrides. Scot. Jour. Geol. 19, 87-95 (1983)	Great Britain	Europe	GAZ	GAZ:00000464	sedimentary rock	ENVO	ENVO:00002016	Literature selection	1262
search of geological literature	literature search			Palmer, T. J. & Jenkyns, H. C. A Carbonate island barrier from the great Oolite (Middle Jurassic) of central England. Sedimentology 22, 125-135 (1975)	Great Britain	Europe	GAZ	GAZ:00000464	sedimentary rock	ENVO	ENVO:00002016	Literature selection	251
search of geological literature	literature search			deVries Klein, G. Dynamic significance of primary structures in the Middle Jurassic Great Oolite Series, southern England. Soc. Econ. Paleont. Mineral. Sp. Publ. 12, 173-191 (1962)	Great Britain	Europe	GAZ	GAZ:00000464	sedimentary rock	ENVO	ENVO:00002016	Literature selection	303
search of geological literature	literature search			Davies, D. K. Shelf sedimentation: an example from the Jurassic of Britain. J. Sed. Pet. 39, 1344-1370 (1969)	Great Britain	Europe	GAZ	GAZ:00000464	sedimentary rock	ENVO	ENVO:00002016	Literature selection	2
search of geological literature	literature search			Batten, D. J., Trewin, N. H. & Tudhope, A. W. The Triassic-Jurassic junction at Gospie, inner Moray Firth Basin. Scot. Jour. Geol. 22, 85-98 (1986)	Great Britain	Europe	GAZ	GAZ:00000464	sedimentary rock	ENVO	ENVO:00002016	Literature selection	1227
search of geological literature	literature search			Searl, A. Sedimentology and early diagenesis of the Lower Jurassic, Applecross, Wester Ross. Scot. Jour. Geol. 25, 45-62 (1989)	Great Britain	Europe	GAZ	GAZ:00000464	sedimentary rock	ENVO	ENVO:00002016	Literature selection	2731
search of geological literature	literature search			Kelling, G. & Moshrif, M. A. The orientation of fossil bivalves in a pene-littoral sequence (the Rhaetian of south Wales). J. Sed. Pet. 47, 1342-1346 (1977)	Great Britain	Europe	GAZ	GAZ:00000464	sedimentary rock	ENVO	ENVO:00002016	Literature selection	728
search of geological literature	literature search			Bluck, B. J. The sedimentary history of some Triassic conglomerates in the Vale of Glamorgan, south Wales. Sedimentology 4, 225-245 (1965)	Great Britain	Europe	GAZ	GAZ:00000464	sedimentary rock	ENVO	ENVO:00002016	Literature selection	738
search of geological literature	literature search			Tucker, M. E. The marginal Triassic deposits of South Wales: continental facies and paleography. Geol. Jahrb. 12, 169-188 (1977)	Great Britain	Europe	GAZ	GAZ:00000464	sedimentary rock	ENVO	ENVO:00002016	Literature selection	1192
search of geological literature	literature search			Thompson, D. B. Dome-shaped Aeolian Dunes in the Frodsham member of the so called 'Kemper' sandstone formation (Scythian? Auisian: Triassic?) at Frodsham Cheshire (England). Sed. Geol. 3, 263-289 (1969)	Great Britain	Europe	GAZ	GAZ:00000464	sedimentary rock	ENVO	ENVO:00002016	Literature selection	407
search of geological literature	literature search			Steel, R. J. & Thompson, D. B. Structures and textures in Triassic braided stream conglomerates ('Bunter' pebble beds) in the Sherwood Sandstone Group, North Staffordshire, England. Sedimentology 30, 341-367 (1983)	Great Britain	Europe	GAZ	GAZ:00000464	sedimentary rock	ENVO	ENVO:00002016	Literature selection	802
search of geological literature	literature search			Steel, R. J. Triassic sedimentation and paleogeography in Central Skye. Scot. Jour. Geol. 11, 1-13 (1975)	Great Britain	Europe	GAZ	GAZ:00000464	sedimentary rock	ENVO	ENVO:00002016	Literature selection	365
search of geological literature	literature search			Shotton, F. W. The lower Bunter Sandstone of North Worcestershire and East Shropshire. Geological Magazine 74, 534-553 (1937)	Great Britain	Europe	GAZ	GAZ:00000464	sedimentary rock	ENVO	ENVO:00002016	Literature selection	1159
search of geological literature	literature search			Barnes R., Ambrose K., Holliday D. & Jones N. Lithostratigraphical subdivision of the Triassic Sherwood Sandstone Group in west Cumbria. Proc. Yorkshire Geol. Soc. 50, 51-60 (1994)	Great Britain	Europe	GAZ	GAZ:00000464	sedimentary rock	ENVO	ENVO:00002016	Literature selection	3022
search of geological literature	literature search			Pryor, W. A. Petrology of the Permian yellow sands of northeastern England and their North Sea Basin equivalents. Sed. Geol. 6, 221-254 (1971)	Great Britain	Europe	GAZ	GAZ:00000464	sedimentary rock	ENVO	ENVO:00002016	Literature selection	411
search of geological literature	literature search			Yang, C., Chen, Q., Lu, H., Zhang, H. & Qu, C Cross-bedding in the Permian yellow sands of county Durham. Proc. Yorkshire Geol. Soc. 45, 11-18 (1984)	Great Britain	Europe	GAZ	GAZ:00000464	sedimentary rock	ENVO	ENVO:00002016	Literature selection	1289
search of geological literature	literature search			T. Mckie Geostropic versus friction dominated storm flow: palaeocurrent evidence from the late Permian Brotherton, England. Sed. Geol 93, 73-84 (1994)	Great Britain	Europe	GAZ	GAZ:00000464	sedimentary rock	ENVO	ENVO:00002016	Literature selection	2889
search of geological literature	literature search			Clemmensen, L. B. & Abrahamsen, K. Aeolian stratification and facies association in desert sediments, Arran basin (Permian), Scotland. Sedimentology 30, 311-339 (1983)	Great Britain	Europe	GAZ	GAZ:00000464	sedimentary rock	ENVO	ENVO:00002016	Literature selection	801
search of geological literature	literature search			McKee, E. D. Ancient sandstorms considered to be eolian. U. S. Geol. Surv. Prof. Paper 1052, 187-238 (1979)	Great Britain	Europe	GAZ	GAZ:00000464	sedimentary rock	ENVO	ENVO:00002016	Literature selection	143
search of geological literature	literature search			Watkins, E. A. & Anderson, J. B. Petrology, provenance and silica diagenesis of the Penrith Sandstone (Lower Permian) of northwest England. J. Sed. Pet. 40, 1226-1240 (1970)	Great Britain	Europe	GAZ	GAZ:00000464	sedimentary rock	ENVO	ENVO:00002016	Literature selection	54
search of geological literature	literature search			Hutchins, P. The Lower New Red Sandstone of the Crediton Valley. Geol. Mag. 100, 107-128 (1963)	Great Britain	Europe	GAZ	GAZ:00000464	sedimentary rock	ENVO	ENVO:00002016	Literature selection	493
search of geological literature	literature search			Laming, D. J.C. Imbrication, paleocurrents and other sedimentary features in the Lower New Red Sandstone, Devonshire, England. J. Sed. Pet. 36, 940-959 (1966)	Great Britain	Europe	GAZ	GAZ:00000464	sedimentary rock	ENVO	ENVO:00002016	Literature selection	564
search of geological literature	literature search			Glennie, K. W. Early Permian (Rotliegendes) paleowinds of the North Sea. Sed. Geol. 34, 245-265 (1982)	Great Britain	Europe	GAZ	GAZ:00000464	sedimentary rock	ENVO	ENVO:00002016	Literature selection	693
search of geological literature	literature search			Van Wijhe, D. H., Lutz, M. & Kaesschieter, J. P.H. The Rotliegend in the Netherlands and its gas accumulations. Geol. Mijnbouw 59, 3-24 (1980)	Great Britain	Europe	GAZ	GAZ:00000464	sedimentary rock	ENVO	ENVO:00002016	Literature selection	811
search of geological literature	literature search			Melvin, J. Upper Carboniferous fine-grained turbitic sandstones from southwest England: a model for growth in an ancient, delta-fed subsea fan. J. Sed. Pet. 56, 19-34 (1986)	Great Britain	Europe	GAZ	GAZ:00000464	sedimentary rock	ENVO	ENVO:00002016	Literature selection	663
search of geological literature	literature search			Higgs, R. The Bude Formation (Lower Westphalian), SW England: siliciclastic shelf sedimentation in a large equatorial lake. Sedimentology 38, 445-469 (1991)	Great Britain	Europe	GAZ	GAZ:00000464	sedimentary rock	ENVO	ENVO:00002016	Literature selection	2609
search of geological literature	literature search			Jones, C. M. Deltaic sedimentation in the Roaches Grit and associated sediments (Namurian R2b) in the south-west Pennines. Proc. Yorkshire Geol. Soc. 43, 39-67 (1980)	Great Britain	Europe	GAZ	GAZ:00000464	sedimentary rock	ENVO	ENVO:00002016	Literature selection	1139
search of geological literature	literature search			Haszeldine, R. S. Fluvial bars reconstructed from a deep, straight channel, upper carboniferous coalfield of northeast England. J. Sed. Pet. 53, 1233-1247 (1983)	Great Britain	Europe	GAZ	GAZ:00000464	sedimentary rock	ENVO	ENVO:00002016	Literature selection	424
search of geological literature	literature search			Walker, R. G. Shale grit and gindslow shales: Transition from turbidite to shallow water sediments in the Upper Carboniferous of northern England. J. Sed. Pet. 36, 90-114 (1966)	Great Britain	Europe	GAZ	GAZ:00000464	sedimentary rock	ENVO	ENVO:00002016	Literature selection	557
search of geological literature	literature search			Haszeldine, R. S. Muddy deltas in freshwater lakes, and tectonism in the Upper Carboniferous coalfield of northeast England. Sedimentology 31, 811-822 (1984)	Great Britain	Europe	GAZ	GAZ:00000464	sedimentary rock	ENVO	ENVO:00002016	Literature selection	785
search of geological literature	literature search			Fielding, C. R. Upper delta plain lacustrine and fluviolacustrine facies from the Westphalian of the Durham coalfield, northeast England. Sedimentology 31, 547-567 (1984)	Great Britain	Europe	GAZ	GAZ:00000464	sedimentary rock	ENVO	ENVO:00002016	Literature selection	780
search of geological literature	literature search			Le Roux, J. Determining the channel sinuosity of ancient fluvial systems from paleocurrent data. Journal of Sedimentary Research 62, 283-291 (1992)	Great Britain	Europe	GAZ	GAZ:00000464	sedimentary rock	ENVO	ENVO:00002016	Literature selection	1340
search of geological literature	literature search			Bluck, B. J. & Kelling, G. Channels from the Upper Carboniferous coal measures of south Wales. Sedimentology 2, 29-53 (1963)	Great Britain	Europe	GAZ	GAZ:00000464	sedimentary rock	ENVO	ENVO:00002016	Literature selection	736
search of geological literature	literature search			Collinson, J. D., Martinsen, O., Bakken, B. & Kloster, A. Early fill of the Western Irish Namurian Basin: a complex relationship between turbidites and deltas. Basin Research 3, 223-242 (1991)	Great Britain	Europe	GAZ	GAZ:00000464	sedimentary rock	ENVO	ENVO:00002016	Literature selection	2788
search of geological literature	literature search			Jones, P. C. Quartzarenite and litharenite facies in the fluvial foreland deposits of the Trenchard Group (Westphalian), Forest of Dean, England. Sed. Geol. 8, 177-198 (1972)	Great Britain	Europe	GAZ	GAZ:00000464	sedimentary rock	ENVO	ENVO:00002016	Literature selection	292
search of geological literature	literature search			Fielding, C. Fluvial channel and overbank deposits from the Westphalian of the Durham coalfield, NE England. Sedimentology 33, 119-140 (1986)	Great Britain	Europe	GAZ	GAZ:00000464	sedimentary rock	ENVO	ENVO:00002016	Literature selection	1259
search of geological literature	literature search			Rich, J. C. Flow markings, groovings, and intra-stratal crumplings as criteria for recognition of slope deposits, with illustrations from Silurian Rocks of Wales. Amer. Assoc. Petrol. Geol. Bull. 34, 717-741 (1950)	Great Britain	Europe	GAZ	GAZ:00000464	sedimentary rock	ENVO	ENVO:00002016	Literature selection	1165
search of geological literature	literature search			Kirk, M. Bar development in a fluvial sandstone (Westphalian 'A'), Scotland. Sedimentology 30, 727-742 (1983)	Great Britain	Europe	GAZ	GAZ:00000464	sedimentary rock	ENVO	ENVO:00002016	Literature selection	808
search of geological literature	literature search			Jones, C. M. Tabular cross-bedding in Upper Carboniferous fluvial channel sediments in the southern Pennines, England. Sed. Geol. 24, 85-104 (1979)	Great Britain	Europe	GAZ	GAZ:00000464	sedimentary rock	ENVO	ENVO:00002016	Literature selection	392
search of geological literature	literature search			Chisholm J. I. The upper Band-Better bed sequence ( Lower coal Measures, Westphalian A) in the central and South Pennine area of England. Geological Magazine 127, 55-74 (1990)	Great Britain	Europe	GAZ	GAZ:00000464	sedimentary rock	ENVO	ENVO:00002016	Literature selection	2880
search of geological literature	literature search			Stead, J. T.G. & Williams, B. P.J. The Pennant Sandstone of Portishaed. Proc. of the Bristol Naturalist's Society (Bristol, G.B.) 32, 307-314 (1973)	Great Britain	Europe	GAZ	GAZ:00000464	sedimentary rock	ENVO	ENVO:00002016	Literature selection	354
search of geological literature	literature search			Sadler, H. The origin of the Beach Beds in the Lower Carboniferous of Castleton, Derbyshire. Geol. Mag. 101, 360-372 (1964)	Great Britain	Europe	GAZ	GAZ:00000464	sedimentary rock	ENVO	ENVO:00002016	Literature selection	498
search of geological literature	literature search			Ainsworth, R. B. & Crowley, S. F. Wave-dominated nearshore sedimentation and 'forced' regression: post-abandonment facies, Great Limestone Cyclothem, Stainmore, UK. J. Geol. Soc. London 151, 681-695 (1994)	Great Britain	Europe	GAZ	GAZ:00000464	sedimentary rock	ENVO	ENVO:00002016	Literature selection	2765
search of geological literature	literature search			Collinson, J. D. & Banks, N. L. The Haslingden Flags (Namurian G.) of South-East Lancashire: Bar Finger Sands in the Pennine Basin. Proc. Yorkshire Geol. Soc. 40, 431-458 (1975)	Great Britain	Europe	GAZ	GAZ:00000464	sedimentary rock	ENVO	ENVO:00002016	Literature selection	1133
search of geological literature	literature search			Chisholm, J. I. Growth Faulting and Sandstone Deposition in the Namurian of the Stanton Syncline, Derbyshire. Proc. Yorkshire Geol. Soc. 41, 305-323 (1977)	Great Britain	Europe	GAZ	GAZ:00000464	sedimentary rock	ENVO	ENVO:00002016	Literature selection	1101
search of geological literature	literature search			Williams, E. & Ferm, J. The sedimentation of Westphalian (Ammanian) measures in the Little Haven-Amroth Coalfield, Pembrokeshire. J. Sed. Pet. 38, 332-362 (1968)	Great Britain	Europe	GAZ	GAZ:00000464	sedimentary rock	ENVO	ENVO:00002016	Literature selection	554
search of geological literature	literature search			Guion, P. Palaeochannels in mine workings in the High Hazles Coal (Westphalian B), Nottinghamshire Coalfield, England. J. Geol. Soc. London 144, 471-488 (1987)	Great Britain	Europe	GAZ	GAZ:00000464	sedimentary rock	ENVO	ENVO:00002016	Literature selection	1219
search of geological literature	literature search			Collinson, J. D. Deltaic sedimentation units in Upper Carboniferous of northern England. Sedimentology 10, 233-254 (1968)	Great Britain	Europe	GAZ	GAZ:00000464	sedimentary rock	ENVO	ENVO:00002016	Literature selection	742
search of geological literature	literature search			Greensmith, J. Calciferous Sandstone Series sedimentation at the eastern end of the Midland Valley of Scotland. J. Sed. Pet. 35, 223-242 (1965)	Great Britain	Europe	GAZ	GAZ:00000464	sedimentary rock	ENVO	ENVO:00002016	Literature selection	652
search of geological literature	literature search			Martinsen, O. J. Fluvial, inertia-dominated deltaic deposition in the Namurian (Carboniferous) of northern England. Sedimentology 37, 1099-1113 (1990)	Great Britain	Europe	GAZ	GAZ:00000464	sedimentary rock	ENVO	ENVO:00002016	Literature selection	2607
search of geological literature	literature search			Collinson, J. D., Jones, C. M. & Wilson, A. A. The Marsdenian (Namurian R2) succession west of Blackburn: implications for the evolution of Pennine Delta Systems. Geol. Jahrb. 12, 59-76 (1977)	Great Britain	Europe	GAZ	GAZ:00000464	sedimentary rock	ENVO	ENVO:00002016	Literature selection	1190
search of geological literature	literature search			Trewin, N. H. & Holdsworth, B. K. Sedimentation in the Lower Namurian rocks of the north Staffordshire Basin. Proc. Yorkshire Geol. Soc. 39, 371-408 (1973)	Great Britain	Europe	GAZ	GAZ:00000464	sedimentary rock	ENVO	ENVO:00002016	Literature selection	306
search of geological literature	literature search			Maddox, S. J. & Andrews, J. E. Lithofacies and stratigraphy of a Dinantian non-marine dolostone from the Lower Oil-shale group of Fife and West Lothian. Scot. Jour. Geol. 23, 129-147 (1987)	Great Britain	Europe	GAZ	GAZ:00000464	sedimentary rock	ENVO	ENVO:00002016	Literature selection	1228
search of geological literature	literature search			Miller, J. & Grayson, R. Origin and structure of the Lower Visean 'Reef' limestones near Clitheroe, Lancashire. Proc. Yorkshire Geol. Soc. 38, 607-638 (1972)	Great Britain	Europe	GAZ	GAZ:00000464	sedimentary rock	ENVO	ENVO:00002016	Literature selection	1290
search of geological literature	literature search			Fielding, C. R., Al-Rubaii, M. & Walton, E. K. Deltaic sedimentation in an unstable tectonic environment-the Lower Limestone Group (Lower Carboniferous) of East Fife, Scotland. Geol. Mag. 125, 241-255 (1988)	Great Britain	Europe	GAZ	GAZ:00000464	sedimentary rock	ENVO	ENVO:00002016	Literature selection	2831
search of geological literature	literature search			Turner, B. & Monro, M. Channel formation and migration by mass-flow processes in the Lower Carboniferous fluviatile Fell Sandstone Group, northeast England. Sedimentology 34, 1107-1122 (1987)	Great Britain	Europe	GAZ	GAZ:00000464	sedimentary rock	ENVO	ENVO:00002016	Literature selection	1273
search of geological literature	literature search			De Raaf, J. F., Reading, H. G. & Walker, R. G. Cyclic sedimentation in the Lower Wesphalian of No Devon, England. Sedimentology 4, 1-52 (1965)	Great Britain	Europe	GAZ	GAZ:00000464	sedimentary rock	ENVO	ENVO:00002016	Literature selection	737
search of geological literature	literature search			Schwarzacher, W. Petrology and structure of some Lower Carboniferous reefs in northwestern Ireland. Amer. Assoc. Petrol. Geol. Bull. 45, 1481-1503 (1961)	Great Britain	Europe	GAZ	GAZ:00000464	sedimentary rock	ENVO	ENVO:00002016	Literature selection	943
search of geological literature	literature search			Kelling, G. The environmental significance of cross stratification parameters in an Upper Carboniferous fluvial basin. J. Sed. Pet. 39, 857-875 (1969)	Great Britain	Europe	GAZ	GAZ:00000464	sedimentary rock	ENVO	ENVO:00002016	Literature selection	716
search of geological literature	literature search			Burchette, T. P., Wright, V. P. & Faulkner, T. J. Oolite sandbody depositional models and geometries, Mississippian of southwest Britain: implications for petroleum exploration in carbonate ramp settings. Sed. Geol. 68, 87-115 (1990)	Great Britain	Europe	GAZ	GAZ:00000464	sedimentary rock	ENVO	ENVO:00002016	Literature selection	2661
search of geological literature	literature search			Andrews, J. E., Turner, M. S., Nabi, G. & Spiro, B. The anatomy of an early Dinantian terraced floodplain: palaeo-environment and early diagenesis. Sedimentology 38, 271-287 (1991)	Great Britain	Europe	GAZ	GAZ:00000464	sedimentary rock	ENVO	ENVO:00002016	Literature selection	2606
search of geological literature	literature search			Kelling, G. & Williams, B. P.J. Deformation structures of sedimentary origin in the lower limestone shales (basal carboniferous) of South Pembrokeshire, Wales. J. Sed. Pet. 36, 927-939 (1966)	Great Britain	Europe	GAZ	GAZ:00000464	sedimentary rock	ENVO	ENVO:00002016	Literature selection	563
search of geological literature	literature search			Frost, D. The Lower Limestone Group (Visean) of the Otterburn District, Northumberland. Proc. Yorkshire Geol. Soc. 37, 277-309 (1969)	Great Britain	Europe	GAZ	GAZ:00000464	sedimentary rock	ENVO	ENVO:00002016	Literature selection	1291
search of geological literature	literature search			Nichols, G. & Jones, T. Fusain in Carboniferous shallow marine sediments, Donegal, Ireland: the sedimentological effects of wildfire. Sedimentology 39, 487-502 (1992)	Great Britain	Europe	GAZ	GAZ:00000464	sedimentary rock	ENVO	ENVO:00002016	Literature selection	2614
search of geological literature	literature search			Somerville, I. D. & Strogen, P. Ramp sedimentation in the Dinantian limestones of the Shannon Trough, W. Limerick, Ireland. Sed. Geol. 79, 59-75 (1992)	Great Britain	Europe	GAZ	GAZ:00000464	sedimentary rock	ENVO	ENVO:00002016	Literature selection	2707
search of geological literature	literature search			Walker, C. T. Current bedding directions in sandstones of Lower Reticulocer age in the Millstone Grit of Wharfdale, Yorkshire. Proc. Yorkshire Geol. Soc. 30, 115-132 (1955)	Great Britain	Europe	GAZ	GAZ:00000464	sedimentary rock	ENVO	ENVO:00002016	Literature selection	403
search of geological literature	literature search			Woolley, J. J. Cross-bedding in the Millstone Grit of the Central Pennines and its significance. Geol. Mag. 101, 520-530 (1964)	Great Britain	Europe	GAZ	GAZ:00000464	sedimentary rock	ENVO	ENVO:00002016	Literature selection	491
search of geological literature	literature search			Allen, J. R.L. The Mam Tor Sandstones: a 'turbidite' facies of the Namurian deltas of Derbyshire, England. J. Sed. Pet. 30, 193-208 (1960)	Great Britain	Europe	GAZ	GAZ:00000464	sedimentary rock	ENVO	ENVO:00002016	Literature selection	676
search of geological literature	literature search			Walker, C. T. Current-bedding directions in sandstones of lower Reticulocer as age in the Millstone Grit of Wharfedale, Yorkshire. Proc. Yorkshire Geol. Soc. 30, 115-132 (1955)	Great Britain	Europe	GAZ	GAZ:00000464	sedimentary rock	ENVO	ENVO:00002016	Literature selection	1163
search of geological literature	literature search			Simpson, J. Mud-dominated storm deposits from a Lower Carboniferous ramp. Geol. Jahrb. 22, 191-205 (1987)	Great Britain	Europe	GAZ	GAZ:00000464	sedimentary rock	ENVO	ENVO:00002016	Literature selection	1234
search of geological literature	literature search			Hall, J. H.S. & Chisholm, J. I. Aeolian sediments in the Late Devonian of the Scottish Midland Valley. Scot. Jour. Geol. 23, 203-208 (1987)	Great Britain	Europe	GAZ	GAZ:00000464	sedimentary rock	ENVO	ENVO:00002016	Literature selection	1229
search of geological literature	literature search			Leflef, D. A change in rocktypes associated with the approaching shoreline of the Old Red Continent, south of Cork, Ireland. Geol. Mijnbouw 52, 335-350 (1973)	Great Britain	Europe	GAZ	GAZ:00000464	sedimentary rock	ENVO	ENVO:00002016	Literature selection	788
search of geological literature	literature search			Sadler, S. P. & Kelly, S. B. Fluvial processes and cyclicity in terminal fan deposits: an example from the Late Devonian of southwest Ireland. Sed. Geol. 85, 375-386 (1993)	Great Britain	Europe	GAZ	GAZ:00000464	sedimentary rock	ENVO	ENVO:00002016	Literature selection	2721
search of geological literature	literature search			Bamford, M. L.F. & Cooper, M. A. Tectono-sedimentary ripples in Devonian shallow marine siliciclastic sediments, southern Ireland. Sed. Geol. 63, 1-20 (1989)	Great Britain	Europe	GAZ	GAZ:00000464	sedimentary rock	ENVO	ENVO:00002016	Literature selection	2650
search of geological literature	literature search			Kuijpers, E. P. Preliminary note on the Breanrock Formation (Upper Devonian), County Cork, Ireland - an acient tidal deposit. Sed. Geol. 5, 83-89 (1971)	Great Britain	Europe	GAZ	GAZ:00000464	sedimentary rock	ENVO	ENVO:00002016	Literature selection	415
search of geological literature	literature search			Leflef, D. Significant relations between textural and structural features of the rocks in the Churchbay - Templebreedy members of the uppermost Old Red Sandstone complex, south of Cork, Ireland. Geol. Mijnbouw 52, 257-276 (1973)	Great Britain	Europe	GAZ	GAZ:00000464	sedimentary rock	ENVO	ENVO:00002016	Literature selection	782
search of geological literature	literature search			Graham, J. R. Deposits of a near-coastal fluvial plain: The Toe Head Formation (Upper Devonian) of Southwest Cork, Eire. Sed. Geol. 14, 45-61 (1975)	Great Britain	Europe	GAZ	GAZ:00000464	sedimentary rock	ENVO	ENVO:00002016	Literature selection	344
search of geological literature	literature search			Cotter, E. & Graham, J. R. Coastal plain sedimentation in the Late Devonian of southern Ireland. Sed. Geol. 72, 201-224 (1991)	Great Britain	Europe	GAZ	GAZ:00000464	sedimentary rock	ENVO	ENVO:00002016	Literature selection	2683
search of geological literature	literature search			Astin, T. R. The palaeogeography of the Middle Devonian Lower Eday Sandstone, Orkney. Scot. Jour. Geol. 21, 353-375 (1985)	Great Britain	Europe	GAZ	GAZ:00000464	sedimentary rock	ENVO	ENVO:00002016	Literature selection	1263
search of geological literature	literature search			Graham, J. R. The 'Old Red Sandstone' of County Mayo, northwest Ireland. Geol. Jahrb. 16, 157-173 (1981)	Great Britain	Europe	GAZ	GAZ:00000464	sedimentary rock	ENVO	ENVO:00002016	Literature selection	1198
search of geological literature	literature search			Tunbridge, I. P. Facies model for a sandy ephemeral stream and clay playa complex. Sedimentology 31, 697-715 (1984)	Great Britain	Europe	GAZ	GAZ:00000464	sedimentary rock	ENVO	ENVO:00002016	Literature selection	783
search of geological literature	literature search			Tucker, M. E. Crinoidal turbidites from the Devonian of Cornwall and their Paleogeographic significance. Sedimentology 13, 281-290 (1969)	Great Britain	Europe	GAZ	GAZ:00000464	sedimentary rock	ENVO	ENVO:00002016	Literature selection	757
search of geological literature	literature search			Melvin, J. Walls Formation, Western Shetland: distal alluvial plain deposits within a tectonically active Devonian basin. Scot. Jour. Geol. 21, 23-40 (1985)	Great Britain	Europe	GAZ	GAZ:00000464	sedimentary rock	ENVO	ENVO:00002016	Literature selection	1265
search of geological literature	literature search			Nairn, A. E. Petrology of the Whita Sandstone, southern Scotland. J. Sed. Pet. 28, 57-64 (1958)	Great Britain	Europe	GAZ	GAZ:00000464	sedimentary rock	ENVO	ENVO:00002016	Literature selection	722
search of geological literature	literature search			Leeder, M. R. Lower Border Group (Tournasian) fluviodeltaic Sedimentation and Paleography of the Northumberland Basin. Proc. Yorkshire Geol. Soc. 40, 129-180 (1974)	Great Britain	Europe	GAZ	GAZ:00000464	sedimentary rock	ENVO	ENVO:00002016	Literature selection	1132
search of geological literature	literature search			Allen, J. R.L. Sedimentology of the Old Red Sandstone (Silurio-Devonian) in the Clee Hills Area, Shropshire, England. Sed. Geol. 12, 73-167 (1974)	Great Britain	Europe	GAZ	GAZ:00000464	sedimentary rock	ENVO	ENVO:00002016	Literature selection	350
search of geological literature	literature search			Chisholm, J. I. & Dean, J. M. The Upper Old Red Sandstone of Fife and Kinross: a fluviatile sequence with evidence of marine incursion. Scot. Jour. Geol. 10, 1-30 (1974)	Great Britain	Europe	GAZ	GAZ:00000464	sedimentary rock	ENVO	ENVO:00002016	Literature selection	374
search of geological literature	literature search			Leeder, M. Sedimentology and palaeogeography of the Upper Old Red Sandstone in the Scottish Border Basin. Scot. Jour. Geol. 9, 117-144 (1973)	Great Britain	Europe	GAZ	GAZ:00000464	sedimentary rock	ENVO	ENVO:00002016	Literature selection	376
search of geological literature	literature search			Bridge, J. S. Large-scale facies sequences in alluvial overbank environments. J. Sed. Pet. 54, 583-588 (1984)	Great Britain	Europe	GAZ	GAZ:00000464	sedimentary rock	ENVO	ENVO:00002016	Literature selection	444
search of geological literature	literature search			Allen, J. & Crowley, S. Lower Old Red Sandstone fluvial dispersal system in the British Isles. Trans. Royal Soc. Edinburgh 74, 61-68 (1983)	Great Britain	Europe	GAZ	GAZ:00000464	sedimentary rock	ENVO	ENVO:00002016	Literature selection	482
search of geological literature	literature search			Donovan, R. N. & Foster, R. J. Subaqueous shrinkage cracks from the Caithness Flagstone Series (Middle Devonian) of northeast Scotland. J. Sed. Pet. 42, 309-317 (1972)	Great Britain	Europe	GAZ	GAZ:00000464	sedimentary rock	ENVO	ENVO:00002016	Literature selection	718
search of geological literature	literature search			Allen, J. R.L. Studies in fluviatile sedimentation: siz cyclothems from the Lower Old Red Sandstone, Anglo-Welsh Basin. Sedimentology 3, 163-198 (1964)	Great Britain	Europe	GAZ	GAZ:00000464	sedimentary rock	ENVO	ENVO:00002016	Literature selection	747
search of geological literature	literature search			Kuijpers, E. P. Continental and coastal plain deposits of the uppermost Old Red Sandstone complex of southern Ireland. Geol. Mijnbouw 54, 15-22 (1975)	Great Britain	Europe	GAZ	GAZ:00000464	sedimentary rock	ENVO	ENVO:00002016	Literature selection	772
search of geological literature	literature search			Kuijpers, E. P. Transition from fluviatile to tidal-marine sediments in the Upper Devonian of Seven Heads Peninsula (south County Cork, Ireland). Geol. Mijnbouw 50, 443-450 (1971)	Great Britain	Europe	GAZ	GAZ:00000464	sedimentary rock	ENVO	ENVO:00002016	Literature selection	777
search of geological literature	literature search			DeRaaf, J. F.M. & Boersma, J. R. Tidal deposits and their sedimentary structures. Geol. Mijnbouw 50, 479-504 (1971)	Great Britain	Europe	GAZ	GAZ:00000464	sedimentary rock	ENVO	ENVO:00002016	Literature selection	778
search of geological literature	literature search			O'Sullivan, M., Cooper, M., McCarthy, I. & Forbes, W. The palaeoenvironment and deformation of Beaconites-like burrows in the Old Red Sandstone at Gorlnabinna, SW Ireland. J. Geol. Soc. London 143, 897-906 (1986)	Great Britain	Europe	GAZ	GAZ:00000464	sedimentary rock	ENVO	ENVO:00002016	Literature selection	1030
search of geological literature	literature search			Bluck, B. J. Structure, generation, and preservation of upward fining, braided stream cycles in the Old Red Sandstone of Scotland. Trans. Royal Soc. Edinburgh 71, 29-46 (1980)	Great Britain	Europe	GAZ	GAZ:00000464	sedimentary rock	ENVO	ENVO:00002016	Literature selection	1131
search of geological literature	literature search			Sweet, I. P. The sedimentology of the Lower Old Red Sandstone near New Aberdour, Grampian Region. Scot. Jour. Geol. 21, 239-259 (1985)	Great Britain	Europe	GAZ	GAZ:00000464	sedimentary rock	ENVO	ENVO:00002016	Literature selection	1266
search of geological literature	literature search			Blackbourn, G. Probable Old Red Sandstone conglomerates around Tongue and adjacent area, north Sutherland. Scot. Jour. Geol. 17, 103-118 (1981)	Great Britain	Europe	GAZ	GAZ:00000464	sedimentary rock	ENVO	ENVO:00002016	Literature selection	1283
search of geological literature	literature search			Donovan, R. N. Devonian calcretes (cornstones) near Tain. Scot. Jour. Geol. 18, 125-129 (1982)	Great Britain	Europe	GAZ	GAZ:00000464	sedimentary rock	ENVO	ENVO:00002016	Literature selection	1284
search of geological literature	literature search			Donovan, R. N. Evaporites in the Middle Devonian of the Orcadian basin near Berriedale, Caithness. Scot. Jour. Geol. 29, 45-54 (1993)	Great Britain	Europe	GAZ	GAZ:00000464	sedimentary rock	ENVO	ENVO:00002016	Literature selection	2735
search of geological literature	literature search			Owen, G. Senni Beds of the Devonian Old Red sandstone, Dyfed, Wales: Anatomy of a semi- and floudplain. Sed. Geol. 95, 221-235 (1995)	Great Britain	Europe	GAZ	GAZ:00000464	sedimentary rock	ENVO	ENVO:00002016	Literature selection	2893
search of geological literature	literature search			DeRaaf, J. F.M. Wave-generated structures and sequences from a shallow marine succession, Lower Carboniferous, County Cork, Ireland. Sedimentology 24, 451-483 (1977)	Great Britain	Europe	GAZ	GAZ:00000464	sedimentary rock	ENVO	ENVO:00002016	Literature selection	224
search of geological literature	literature search			Gardiner, P. R.R. & McCarthy, I. A.J. A sedimentological evaluation of the Devonian-Carboniferous boundary stratotype in southern Ireland. Sed. Geol. 39, 97-118 (1983)	Great Britain	Europe	GAZ	GAZ:00000464	sedimentary rock	ENVO	ENVO:00002016	Literature selection	620
search of geological literature	literature search			MacCarthy, I. A.J. An early carboniferous river - dominated regressive facies in southern Ireland. Geol. Mijnbouw 58, 39-48 (1979)	Great Britain	Europe	GAZ	GAZ:00000464	sedimentary rock	ENVO	ENVO:00002016	Literature selection	774
search of geological literature	literature search			Elliot, T. The morphology, magnitude and regime of a Carboniferous fluvial-distributary channel. J. Sed. Pet. 46, 70-76 (1976)	Great Britain	Europe	GAZ	GAZ:00000464	sedimentary rock	ENVO	ENVO:00002016	Literature selection	47
search of geological literature	literature search			Moore, D. Sedimentation units in sandstone of the Yoredale Series (Lower Carboniferous) of Yorkshire, England. J. Sed. Pet. 30, 218-227 (1960)	Great Britain	Europe	GAZ	GAZ:00000464	sedimentary rock	ENVO	ENVO:00002016	Literature selection	677
search of geological literature	literature search			Masurel, H. Macrofossils and their palaeoecology in deltaic sequences of the Lower Carboniferous Yoredale Series, Yorkshire, England. Geol. Mijnbouw 66, 221-237 (1987)	Great Britain	Europe	GAZ	GAZ:00000464	sedimentary rock	ENVO	ENVO:00002016	Literature selection	1232
search of geological literature	literature search			Simon, J. & Bluck, B. Paleodrainage of the southern margin of the Caledonian Mountain Chain in the northern British Isles. Trans. Royal Soc. Edinburgh 73, 11-1582 (1982)	Great Britain	Europe	GAZ	GAZ:00000464	sedimentary rock	ENVO	ENVO:00002016	Literature selection	484
search of geological literature	literature search			Anderton, R. Tidal flat and shallow marine sediments from the Craignish Phyllites, Middle Dalradian, Argyll, Scotland. Geol. Mag. 112, 337-440 (1975)	Great Britain	Europe	GAZ	GAZ:00000464	sedimentary rock	ENVO	ENVO:00002016	Literature selection	1122
search of geological literature	literature search			Allen, J. Upper Old Red Sandstone (Farlovian) paleogeography in south Wales and Welsh borderland. J. Sed. Pet. 35, 167-195 (1965)	Great Britain	Europe	GAZ	GAZ:00000464	sedimentary rock	ENVO	ENVO:00002016	Literature selection	656
search of geological literature	literature search			Allen, J. R.L. Petrology, origin and deposition of the highest Lower Old Red Sandstone of Shropshire, England. J. Sed. Pet. 32, 657-697 (1962)	Great Britain	Europe	GAZ	GAZ:00000464	sedimentary rock	ENVO	ENVO:00002016	Literature selection	704
search of geological literature	literature search			Todd, S. Steam-driven, high density gravelly traction carpets: possible deposits in the Trabeg Conglomerate Formation, SW Ireland and some theoretical considerations of their origin. Sedimentology 36, 513-530 (1989)	Great Britain	Europe	GAZ	GAZ:00000464	sedimentary rock	ENVO	ENVO:00002016	Literature selection	2586
search of geological literature	literature search			Pyles D. R. Multiscale stratigraphic analysis of a structurally confined submarine fan: Carboniferous Ross Sandstone, Ireland. Amer. Assoc. Petrol. Geol. Bull. 92, 557-587 (2008)	Great Britain	Europe	GAZ	GAZ:00000464	sedimentary rock	ENVO	ENVO:00002016	Literature selection	3155
search of geological literature	literature search			Lien T., Walker, R. G. & Martinsen, O. J. Turbidites in the Upper Carboniferous Ross Formation, Western Ireland--reconstruction of a sinuous channel and sandy spillover system. Sedimentology 50, 113-148 (2003)	Great Britain	Europe	GAZ	GAZ:00000464	sedimentary rock	ENVO	ENVO:00002016	Literature selection	3156
search of geological literature	literature search			Allen, P. A. Devonian lake margin environments and processes, S.E. Shetland, Scotland. J. Geol. Soc. London 138, 1-14 (1981)	Great Britain	Europe	GAZ	GAZ:00000464	sedimentary rock	ENVO	ENVO:00002016	Literature selection	30
search of geological literature	literature search			Allen, J. Depositional features of Dittonian Rocks: Pembrokeshire compared with the Welsh Borderland. Geol. Mag. 100, 385-400 (1963)	Great Britain	Europe	GAZ	GAZ:00000464	sedimentary rock	ENVO	ENVO:00002016	Literature selection	492
search of geological literature	literature search			Tunbridge, I. The Middle Devonian shoreline in North Devon, England. J. Geol. Soc. London 140, 147-158 (1983)	Great Britain	Europe	GAZ	GAZ:00000464	sedimentary rock	ENVO	ENVO:00002016	Literature selection	507
search of geological literature	literature search			Dec, T. Textural characteristics and interpretations of second-cycle, debris-flow-dominated alluvial fans (Devonian of Northern Scotland). Sed. Geol. 77, 269-296 (1992)	Great Britain	Europe	GAZ	GAZ:00000464	sedimentary rock	ENVO	ENVO:00002016	Literature selection	2703
search of geological literature	literature search			Dimberline, A. J., & Woodcock, N. H. The Southeast margin of the Wenlock turbidite system, Mid-Wales. Geol J. 22, 61-71 (1987)	Great Britain	Europe	GAZ	GAZ:00000464	sedimentary rock	ENVO	ENVO:00002016	Literature selection	1235
search of geological literature	literature search			Wiley, M. T. The significance of large-scale sedimentary structures in the Silurian succession of western Ireland. Geol. Mag. 124, 361-366 (1987)	Great Britain	Europe	GAZ	GAZ:00000464	sedimentary rock	ENVO	ENVO:00002016	Literature selection	1213
search of geological literature	literature search			McCabe, P. J. & Waugh, B. Wenlock and Ludlow sedimentation in the Austwick and Horton-in-Ribblesdale Inlier, Northwest Yorkshire. Proc. Yorkshire Geol. Soc. 39, 445-470 (1973)	Great Britain	Europe	GAZ	GAZ:00000464	sedimentary rock	ENVO	ENVO:00002016	Literature selection	1102
search of geological literature	literature search			Kneller, B., Edwards, D., McCaffrey, W., & Moore, R. Oblique reflection of turbidity currents. Geology 19, 250-252 (1991)	Great Britain	Europe	GAZ	GAZ:00000464	sedimentary rock	ENVO	ENVO:00002016	Literature selection	2781
search of geological literature	literature search			Simon, J. B. Provenance and setting of some Ordovician and Silurian conglomerates in northern Ireland. Scot. Jour. Geol. 22, 63-76 (1986)	Great Britain	Europe	GAZ	GAZ:00000464	sedimentary rock	ENVO	ENVO:00002016	Literature selection	1230
search of geological literature	literature search			Woo, J. & Chough, S. K. Oolites, melanges, blueschists, and ignimbrites: Early Caledonian subduction in Wales?. Soc. Econ. Paleont. Mineral. Sp. Publ. 19, 334-344 (1974)	Great Britain	Europe	GAZ	GAZ:00000464	sedimentary rock	ENVO	ENVO:00002016	Literature selection	970
search of geological literature	literature search			McCabe, P. J. Deep distributory channels and giant bedforms in the Upper Carboniferous of the Central Pennines, northern England. Sedimentology 24, 271-290 (1977)	Great Britain	Europe	GAZ	GAZ:00000464	sedimentary rock	ENVO	ENVO:00002016	Literature selection	228
search of geological literature	literature search			Craig, G. Y. & Walton, E. K. Sedimentary structures and paleocurrent directions from the Silurian rocks of Kirkcudbrightshire. Trans. Edinburgh Geol. Soc. 19, 100-119 (1962)	Great Britain	Europe	GAZ	GAZ:00000464	sedimentary rock	ENVO	ENVO:00002016	Literature selection	310
search of geological literature	literature search			Clarkson, C. M., Craig, G. Y. & Walton, E. K. The Silurian rocks bordering Kirkcudbright bay, South Scotland. Trans. Royal Soc. Edinburgh 69, 323-325 (1974)	Great Britain	Europe	GAZ	GAZ:00000464	sedimentary rock	ENVO	ENVO:00002016	Literature selection	1160
search of geological literature	literature search			Smith, R. D. A. & Anketell J. M. Welsh Basin ' contourites' reinterpreted as fine-grained turbidities: the Grogal Sandstones. Geological Magazine. 129, 609-614 (1992)	Great Britain	Europe	GAZ	GAZ:00000464	sedimentary rock	ENVO	ENVO:00002016	Literature selection	2882
search of geological literature	literature search			Tyler, J. E. & Woodcock, N. H. The Bailey Hill Formation: Ludlow series turbidites in the Welsh Borderland reinterpreted as distal storm deposits. Geol. Jahrb. 22, 73-86 (1987)	Great Britain	Europe	GAZ	GAZ:00000464	sedimentary rock	ENVO	ENVO:00002016	Literature selection	1231
search of geological literature	literature search			Elders, C. F. The provenance of granite boulders in conglomerates of the northern and central belts of the southern uplands of Scotland. J. Geol. Soc. London 144, 853-863 (1987)	Great Britain	Europe	GAZ	GAZ:00000464	sedimentary rock	ENVO	ENVO:00002016	Literature selection	1215
search of geological literature	literature search			Strong, G. E. An Upper Llandoverian turbidite sequence of the Bwlch-glas area, near Aberystwyth, Dyfed. Geol. Jahrb. 14, 99-106 (1979)	Great Britain	Europe	GAZ	GAZ:00000464	sedimentary rock	ENVO	ENVO:00002016	Literature selection	1199
search of geological literature	literature search			Bailey, R. J. Scour ripples in the Ludlovian of south Radnorshire, Wales. Sedimentology 7, 131-136 (1966)	Great Britain	Europe	GAZ	GAZ:00000464	sedimentary rock	ENVO	ENVO:00002016	Literature selection	750
search of geological literature	literature search			Furness, R. The petrography and provenance of the Coniston Grits East of the Lune Valley, Westmorland. Geol. Mag. 102, 252-260 (1965)	Great Britain	Europe	GAZ	GAZ:00000464	sedimentary rock	ENVO	ENVO:00002016	Literature selection	497
search of geological literature	literature search			Bridges, P. H. Lower Silurian transgressive barrier islands, southwest Wales. Sedimentology 23, 347-362 (1976)	Great Britain	Europe	GAZ	GAZ:00000464	sedimentary rock	ENVO	ENVO:00002016	Literature selection	246
search of geological literature	literature search			Crimes, T. P. & Crossley, J. D. Inter-turbidite bottom current orientation from trace fossils with an example from the Silurian flysch of Wales. J. Sed. Pet. 50, 821-830 (1980)	Great Britain	Europe	GAZ	GAZ:00000464	sedimentary rock	ENVO	ENVO:00002016	Literature selection	91
search of geological literature	literature search			Willis, D. B. A fault-controlled depositional model for the Aberystwyth Grits turbidite system. Geological Magazine 129, 595-607 (1992)	Great Britain	Europe	GAZ	GAZ:00000464	sedimentary rock	ENVO	ENVO:00002016	Literature selection	2881
search of geological literature	literature search			Weir, G. W. The sedimentology and diagenesis of the Silurian rocks on the west coast of Gatehouse, Kirkcudbrightshire. Scot. Jour. Geol. 10, 165-186 (1974)	Great Britain	Europe	GAZ	GAZ:00000464	sedimentary rock	ENVO	ENVO:00002016	Literature selection	375
search of geological literature	literature search			Scott, K. M. Intra-bed paleocurrent variations in a Silurian flysch sequence, Kirkcudbrightshire, southern uplands of Scotland. Scot. Jour. Geol. 3, 268-281 (1967)	Great Britain	Europe	GAZ	GAZ:00000464	sedimentary rock	ENVO	ENVO:00002016	Literature selection	378
search of geological literature	literature search			Black, B. Role of the Midland Valley of Scotland in the Caledonian Orogeny. Trans. Royal Soc. Edinburgh 74, 119-136 (1983)	Great Britain	Europe	GAZ	GAZ:00000464	sedimentary rock	ENVO	ENVO:00002016	Literature selection	481
search of geological literature	literature search			Benton, M. & Gray, D. Lower Silurian distal shelf storm - induced turbidites in the Welsh Borders: sediments, tool marks and trace fossils. J. Geol. Soc. London 138, 675-694 (1981)	Great Britain	Europe	GAZ	GAZ:00000464	sedimentary rock	ENVO	ENVO:00002016	Literature selection	499
search of geological literature	literature search			Wood, J. Late Ordovician shallow marine environment due to glacio-eustatic regression: Scrach Formation, Mid-Wales. J. Geol. Soc. London 144, 393-400 (1987)	Great Britain	Europe	GAZ	GAZ:00000464	sedimentary rock	ENVO	ENVO:00002016	Literature selection	1218
search of geological literature	literature search			James, D. M.D. Sedimentation of deep-water slope-base and inner-fan deposits - The Drosgol Formation (Ashgill) west central Wales. Sed. Geol. 39, 21-40 (1983)	Great Britain	Europe	GAZ	GAZ:00000464	sedimentary rock	ENVO	ENVO:00002016	Literature selection	619
search of geological literature	literature search			Hubert, J. F. Sedimentary History of Upper Ordovician Geosynclinal rocks, Girvan, Scotland. J. Sed. Pet. 36, 677-699 (1966)	Great Britain	Europe	GAZ	GAZ:00000464	sedimentary rock	ENVO	ENVO:00002016	Literature selection	562
search of geological literature	literature search			Archer, J. B. Llanvirn stratigraphy of the Galway-Mayo border area, western Ireland. Geol. Jahrb. 12, 77-98 (1977)	Great Britain	Europe	GAZ	GAZ:00000464	sedimentary rock	ENVO	ENVO:00002016	Literature selection	1191
search of geological literature	literature search			James, D. M.D The Garnedd-wen Formation (Ashgillian) of the Towyn-Abergynolwyn district, Merionethshire. Geol. Mag. 110, 145-152 (1973)	Great Britain	Europe	GAZ	GAZ:00000464	sedimentary rock	ENVO	ENVO:00002016	Literature selection	1161
search of geological literature	literature search			Brenchley, P. J. & Newall, G. Storm-influenced inner-shelf sand lobes in the Carodoc (Ordovician) of Shropshire, England. J. Sed. Pet. 52, 1257-1269 (1982)	Great Britain	Europe	GAZ	GAZ:00000464	sedimentary rock	ENVO	ENVO:00002016	Literature selection	102
search of geological literature	literature search			Pudsey, C. J. Fluvial to marine transition in the Ordovician of Ireland- a humid-region fan delta?. Geol. Jahrb. 19, 143-172 (1984)	Great Britain	Europe	GAZ	GAZ:00000464	sedimentary rock	ENVO	ENVO:00002016	Literature selection	1193
search of geological literature	literature search			Widmayer, M. A. The stratigraphy and sedimentology of the Ordovician Partry Group, southeastern Murrisk, Ireland. Geol. Jahrb. 19, 173-186 (1984)	Great Britain	Europe	GAZ	GAZ:00000464	sedimentary rock	ENVO	ENVO:00002016	Literature selection	1194
search of geological literature	literature search			Craig, L. Stratigraphy in an accretionary prism: the Ordovician rocks in North Down, Ireland. Trans. Royal Soc. Edinburgh 74, 183-192 (1983)	Great Britain	Europe	GAZ	GAZ:00000464	sedimentary rock	ENVO	ENVO:00002016	Literature selection	480
search of geological literature	literature search			Orton, G. J. Emergence of subaqueous depositional environments in advance of a major ignimbrite eruption, Capel Curig Volcanic Formation, Ordovician, North Wales-an example of regional volcanotectonic uplift?. Sed. Geol. 74, 251-286 (1991)	Great Britain	Europe	GAZ	GAZ:00000464	sedimentary rock	ENVO	ENVO:00002016	Literature selection	2692
search of geological literature	literature search			Swett, K. Paleogeography and depositional environments of the Cambro-Ordovician shallow marine facies of the North Atlantic. Geol. Soc. Amer. Bull. 83, 3223-3248 (1972)	Great Britain	Europe	GAZ	GAZ:00000464	sedimentary rock	ENVO	ENVO:00002016	Literature selection	283
search of geological literature	literature search			Crimes, T. P. & Oldershaw, M. A. Paleocurrent determinations by magnetic fabric measurements on the Cambrian rocks of St. Tudwal's Peninsula, north Wales. Liverpool Geol. J. 5, 217-232 (1967)	Great Britain	Europe	GAZ	GAZ:00000464	sedimentary rock	ENVO	ENVO:00002016	Literature selection	312
search of geological literature	literature search			Johnson, M. Dalradian. Geology of Scotland, Scottish Academy Press Ltd Edinburgh , 77-104 (1983)	Great Britain	Europe	GAZ	GAZ:00000464	sedimentary rock	ENVO	ENVO:00002016	Literature selection	478
search of geological literature	literature search			Bassett, D. A. & E. K. Walton The Hell's Mouth Grits: Cambrian Greywackes in St. Tudwal's Peninsula, North Wales. J. Geol. Soc. London 116, 85-110 (1960)	Great Britain	Europe	GAZ	GAZ:00000464	sedimentary rock	ENVO	ENVO:00002016	Literature selection	1023
search of geological literature	literature search			Crimes, T. P. A facies analysis of the Cambrian of Wales. Palaeo, Palaeo, Palaeo 7, 113-170 (1970)	Great Britain	Europe	GAZ	GAZ:00000464	sedimentary rock	ENVO	ENVO:00002016	Literature selection	1085
search of geological literature	literature search			McKie, T. Tidal sandbank evolution in the Lower Cambrian Salterella Grit. Scot. Jour. Geol. 26, 77-88 (1990)	Great Britain	Europe	GAZ	GAZ:00000464	sedimentary rock	ENVO	ENVO:00002016	Literature selection	2733
search of geological literature	literature search			McKie, T. Barrier island to tidal shelf transition in the Early Cambrian Eriboll Sandstone. Scot. Jour. Geol. 25, 273-293 (1989)	Great Britain	Europe	GAZ	GAZ:00000464	sedimentary rock	ENVO	ENVO:00002016	Literature selection	2732
search of geological literature	literature search			Brasier, M. D. & Hewitt, R. A. Environmental setting of fossiliferous rocks from the Uppermost Proterozoic- Lower Cambrian of Central England. Palaeo, Palaeo, Palaeo 27, 35-57 (1979)	Great Britain	Europe	GAZ	GAZ:00000464	sedimentary rock	ENVO	ENVO:00002016	Literature selection	1175
search of geological literature	literature search			Arnaud, E. & Shields, G. The sedimentary record of a Neoproterozic glaciation. ICGP (2005)	Great Britain	Europe	GAZ	GAZ:00000464	sedimentary rock	ENVO	ENVO:00002016	Literature selection	3038
search of geological literature	literature search			Gloover, B. W. The sedimentology of the Neoproterozoic Grampian Group and the significance of the Fort William Slide between Spean Bridge and Rubha Cuil-cheanna, Inverness-shire. Scot. Jour. Geol. 29, 29-43 (1993)	Great Britain	Europe	GAZ	GAZ:00000464	sedimentary rock	ENVO	ENVO:00002016	Literature selection	2734
search of geological literature	literature search			Eyles, C. H. Glacially-and tidally-influenced shallow marine sedimentation of the Late Precambrian Port Askaig Formation, Scotland. Palaeo, Palaeo, Palaeo 68, 1-25 (1988)	Great Britain	Europe	GAZ	GAZ:00000464	sedimentary rock	ENVO	ENVO:00002016	Literature selection	2759
search of geological literature	literature search			Eyles, C. H. Glacially and tidally-influenced shallow marine sedimentation of the Late Precambrian Port Askaig Formation, Scotland. Palaeo, Palaeo, Palaeo 68, 1-25 (1988)	Great Britain	Europe	GAZ	GAZ:00000464	sedimentary rock	ENVO	ENVO:00002016	Literature selection	3149
search of geological literature	literature search			Strachan, R. Shallow Marine sedimentation in the Proterozoic Moine Succession, northern Scotland. Precambrian Res. 32, 17-33 (1986)	Great Britain	Europe	GAZ	GAZ:00000464	sedimentary rock	ENVO	ENVO:00002016	Literature selection	1005
search of geological literature	literature search			Strachan, R. A. Shallow marine sedimentation in the Proterozoic Moine Succession, Northern Scotland. Precambrian Res. 32, 17-33 (1986)	Great Britain	Europe	GAZ	GAZ:00000464	sedimentary rock	ENVO	ENVO:00002016	Literature selection	2737
search of geological literature	literature search			Fairchild, I. J. Sedimentation and origin of a late Precambrian 'dolomite' from Scotland. J. Sed. Pet. 50, 423-446 (1980)	Great Britain	Europe	GAZ	GAZ:00000464	sedimentary rock	ENVO	ENVO:00002016	Literature selection	79
search of geological literature	literature search			Anderton, R. Tidal-shelf sedimentation: and example from the Scottish Dalradian. Sedimentology 23, 429-458 (1976)	Great Britain	Europe	GAZ	GAZ:00000464	sedimentary rock	ENVO	ENVO:00002016	Literature selection	247
search of geological literature	literature search			Johnson, M. Torridonian-Moine. Geology of Scotland, Scottish Academy Press Ltd Edinburgh , 49-75 (1983)	Great Britain	Europe	GAZ	GAZ:00000464	sedimentary rock	ENVO	ENVO:00002016	Literature selection	477
search of geological literature	literature search			Sutton, J. Some crossfolds and related structures in Northern Scotland. Geol. Mijnbouw 39, 149-162 (1960)	Great Britain	Europe	GAZ	GAZ:00000464	sedimentary rock	ENVO	ENVO:00002016	Literature selection	818
search of geological literature	literature search			Selley, R., Shearman, D., Sutton, J. & Watson, J. Some underwater disturbances in the Torridonian of Skye and Bad Raasay. Geol. Mag. 100, 224-243 (1963)	Great Britain	Europe	GAZ	GAZ:00000464	sedimentary rock	ENVO	ENVO:00002016	Literature selection	494
search of geological literature	literature search			Selley, R. Diagnostic characters of fluviatile sediments of the Torridonian Formation (Precambrian) of Northwest Scotland. J. Sed. Pet. 35, 366-380 (1965)	Great Britain	Europe	GAZ	GAZ:00000464	sedimentary rock	ENVO	ENVO:00002016	Literature selection	649
search of geological literature	literature search			Klein, G. Tidal origin of a Precambrian quartzite - the lower fine-grained quartzite (Middle Dalradian) of Islay, Scotland. J. Sed. Pet. 40, 973-985 (1970)	Great Britain	Europe	GAZ	GAZ:00000464	sedimentary rock	ENVO	ENVO:00002016	Literature selection	56
search of geological literature	literature search			Stewart, A. Late Proterozoic rifting in NW Scotland: the genesis of the Torridonian. J. Geol. Soc. London 139, 413-420 (1982)	Great Britain	Europe	GAZ	GAZ:00000464	sedimentary rock	ENVO	ENVO:00002016	Literature selection	501
search of geological literature	literature search			Anderton, R. Dalradian paleocurrents from the Jura Quartzite. Scot. Jour. Geol. 7, 175-178 (1971)	Great Britain	Europe	GAZ	GAZ:00000464	sedimentary rock	ENVO	ENVO:00002016	Literature selection	377
search of geological literature	literature search			Dam, G. & Sonderholm, M. S. Low stand slope channels of the Itilli succession ( Maastrichtian-lower Paleocene ), Nuussuaq, west Greenland. Sed. Geol. 94, 49-71 (1994)	Greenland	North America	GAZ	GAZ:00000458	sedimentary rock	ENVO	ENVO:00002016	Literature selection	2892
search of geological literature	literature search			Fursich, F. T. Palaeoecology of Boreal invertebrate faunas from the Upper Jurassic of central East Greenland. Palaeo, Palaeo, Palaeo 48, 309-364 (1984)	Greenland	North America	GAZ	GAZ:00000458	sedimentary rock	ENVO	ENVO:00002016	Literature selection	1185
search of geological literature	literature search			Waugh, B. Orleansville turbidite. Amer. Assoc. Petrol. Geol. Bull. 66, 641- (1982)	Iberian	Europe	GAZ	GAZ:00000464	sedimentary rock	ENVO	ENVO:00002016	Literature selection	182
search of geological literature	literature search			Maldonado, A. & Stanley, D. J. Depositional patterns and late Quaternary evolution of two Mediterranean submarine fans: A comparison. Marine Geology 31, 215-250 (1979)	Iberian	Europe	GAZ	GAZ:00000464	sedimentary rock	ENVO	ENVO:00002016	Literature selection	270
search of geological literature	literature search			Rigby, J. K. & Hamblin, W. K. Recognition of ancient sedimentary environments. Soc. Econ. Paleont. Mineral. Sp. Publ. 16, 1-340 (1972)	Iberian	Europe	GAZ	GAZ:00000464	sedimentary rock	ENVO	ENVO:00002016	Literature selection	418
search of geological literature	literature search			Harvey, A. M. & Wells, S. G. Response of Quaternary fluvial systems to differential epeirogenic uplift: Aguas and Feos river systems, southeast Spain. Geol. Soc. Amer. Bull. 15, 689-693 (1987)	Iberian	Europe	GAZ	GAZ:00000464	sedimentary rock	ENVO	ENVO:00002016	Literature selection	1206
search of geological literature	literature search			Postma, G. & Roep, T. B. Resedimented conglomerates in the bottomsets of Gilbert-Type gravel deltas. J. Sed. Pet. 55, 874-885 (1985)	Iberian	Europe	GAZ	GAZ:00000464	sedimentary rock	ENVO	ENVO:00002016	Literature selection	535
search of geological literature	literature search			Volk, H. R. Aggradational directions and biofacies in the youngest postorogenic deposits of southeastern Spain. A contribution to the determination of the age of the east Mediterranean coast of Spain. Palaeo, Palaeo, Palaeo 2, 313-331 (1966)	Iberian	Europe	GAZ	GAZ:00000464	sedimentary rock	ENVO	ENVO:00002016	Literature selection	1075
search of geological literature	literature search			Anadon, P., Cabrera, L., Julia, R., Roca, E. & Rosell, L. Lacustrine oil-shale basins in Tertiary grabens from NE Spain (Western European rift system). Palaeo, Palaeo, Palaeo 70, 7-28 (1989)	Iberian	Europe	GAZ	GAZ:00000464	sedimentary rock	ENVO	ENVO:00002016	Literature selection	2760
search of geological literature	literature search			Haughton, P. D.W. Deposits of deflected and ponded turbidity currents, currents, Sorbas basin, southeast Spain. J. Sed. Research 64, 233-246 (1994)	Iberian	Europe	GAZ	GAZ:00000464	sedimentary rock	ENVO	ENVO:00002016	Literature selection	2570
search of geological literature	literature search			Mather, A. E. Basin inversion: some consequences for drainage evolution and alluvial architecture. Sedimentology 40, 1069-1089 (1993)	Iberian	Europe	GAZ	GAZ:00000464	sedimentary rock	ENVO	ENVO:00002016	Literature selection	2630
search of geological literature	literature search			Fernandez, J. & Rodriguez-Fernandez, J. Facies evolution of nearshore marine clastic deposits during the Tortonian transgression-Granada Basin, Betic Cordilleras, Spain. Sed. Geol. 71, 5-21 (1991)	Iberian	Europe	GAZ	GAZ:00000464	sedimentary rock	ENVO	ENVO:00002016	Literature selection	2677
search of geological literature	literature search			Corrales, I., Carballeira, J., Flor, G., Pol, C., & Corrochano, A. Alluvial systems in the northwestern part of the Duero Basin (Spain). Sed. Geol. 47, 149-166 (1986)	Iberian	Europe	GAZ	GAZ:00000464	sedimentary rock	ENVO	ENVO:00002016	Literature selection	1004
search of geological literature	literature search			Allen, P. & Mange-Rajetzky, M. Sediment dispersal and palaeohydraulics of Oligocene rivers in the eastern Ebro Basin. Sedimentology 29, 705-716 (1982)	Iberian	Europe	GAZ	GAZ:00000464	sedimentary rock	ENVO	ENVO:00002016	Literature selection	792
search of geological literature	literature search			Geel, T., Roep, T. B., Ten Kate, W., & Smit, J. Early-Middle Miocene stratigraphic turning points in the Alicante region (SE Spain): reflections of Western Mediterranean plate-tectonic reorganizations. Sed. Geol. 75, 223-239 (1992)	Iberian	Europe	GAZ	GAZ:00000464	sedimentary rock	ENVO	ENVO:00002016	Literature selection	2695
search of geological literature	literature search			Gavilan, G. A. Estratigrafia Y Sedimentologia Del Paleogeno En El Borde Suroccidental De La Cuenca Del Duero. Doctoral dissertation, Universitat De Barcelona (1981)	Iberian	Europe	GAZ	GAZ:00000464	sedimentary rock	ENVO	ENVO:00002016	Literature selection	2966
search of geological literature	literature search			Bentham, P. A., Burbank, D. W. & Puigdefabregas, C. Temporal and spatial controls on the alluvial architecture of an axial drainage system: Late Eocene Escanilla Formation, southern Pyrenean Foreland Basin, Spain. Basin Research 4, 335-352 (1992)	Iberian	Europe	GAZ	GAZ:00000464	sedimentary rock	ENVO	ENVO:00002016	Literature selection	2747
search of geological literature	literature search			Cater, J. Sedimentary evidence of the Neogene evolution of southeastern Spain. J. Geol. Soc. London 144, 915-932 (1987)	Iberian	Europe	GAZ	GAZ:00000464	sedimentary rock	ENVO	ENVO:00002016	Literature selection	1216
search of geological literature	literature search			Donselaar, M. E. & Nio, S. D. An Eocene tidal inlet/washover type barrier island complex in the south Pyrenean marginal basin, Spain. Geol. Mijnbouw 61, 343-353 (1982)	Iberian	Europe	GAZ	GAZ:00000464	sedimentary rock	ENVO	ENVO:00002016	Literature selection	810
search of geological literature	literature search			Nio, S. D. Marine transgression as a factor in the formation of sandwave complexes. Geol. Mijnbouw 55, 18-40 (1976)	Iberian	Europe	GAZ	GAZ:00000464	sedimentary rock	ENVO	ENVO:00002016	Literature selection	770
search of geological literature	literature search			Yan, Z., Wang, Z., Yan, Q., Wang, T., Xiao, W., Li, J., Han, F., Chen, J. & Yang, Y. An ebb-tide delta depositional model-a comparison between the modern Eastern Scheldt tidal basin (southwest Netherlands) and the Lower Eocene Roda Sandstone in the southern Pyrenees (Spain). Sed. Geol. 64, 175-196 (1989)	Iberian	Europe	GAZ	GAZ:00000464	sedimentary rock	ENVO	ENVO:00002016	Literature selection	2657
search of geological literature	literature search			Van der Meulen, S. The sedimentary facies and setting of Eocene point bar deposits, Monllobat Formation, southern Pyrenees, Spain. Geol. Mijnbouw 61, 217-227 (1982)	Iberian	Europe	GAZ	GAZ:00000464	sedimentary rock	ENVO	ENVO:00002016	Literature selection	809
search of geological literature	literature search			Van Meulen, S. Sedimentary stratigraphy of Eocene sheetflood deposits, Southern Pyrenees, Spain. Geol. Mag. 123, 167-183 (1986)	Iberian	Europe	GAZ	GAZ:00000464	sedimentary rock	ENVO	ENVO:00002016	Literature selection	1050
search of geological literature	literature search			Obrador, A., Palli, L. & Rosell, J. Significado sedimentologico de los niveles con Assilines de la Formacion Armacies (Eoceno medio) y sus equivalentes laternales. Acta Geol. Hispanica 8, 11-12 (1973)	Iberian	Europe	GAZ	GAZ:00000464	sedimentary rock	ENVO	ENVO:00002016	Literature selection	301
search of geological literature	literature search			Dreyer, T. & Falt, L. M. Facies analysis and high resolution sequence stratigraphy of the Lower Eocene shallow marine Ametlla Formation, Spanish Pyrenees. Sedimentology 40, 667-697 (1993)	Iberian	Europe	GAZ	GAZ:00000464	sedimentary rock	ENVO	ENVO:00002016	Literature selection	2625
search of geological literature	literature search			Marzo, M., Nijman, W. & Puigdefabregas, C. Architecture of the Castissent fluvial sheet sandstones, Eocene, South Pyrenees, Spain. Sedimentology 35, 719-738 (1988)	Iberian	Europe	GAZ	GAZ:00000464	sedimentary rock	ENVO	ENVO:00002016	Literature selection	2580
search of geological literature	literature search			Rupke, N. A. Geologic studies of an Early and Middle Eocene flysch formation, southwestern Pyrenees, Spain. Doctoral dissertation, Princeton University (1972)	Iberian	Europe	GAZ	GAZ:00000464	sedimentary rock	ENVO	ENVO:00002016	Literature selection	243
search of geological literature	literature search			Rupke, N. A. Sedimentology of very thick calcarenite-marlstone beds in a flysch succession, southwestern Pyrenees. Sedimentology 23, 43-65 (1976)	Iberian	Europe	GAZ	GAZ:00000464	sedimentary rock	ENVO	ENVO:00002016	Literature selection	244
search of geological literature	literature search			Allen, P., Cabrera, L. Colombo, F. & Matter, A Variations in fluvial style on the Eocene-Oligocene alluvial fan of the Scala Dei Group, SE. Ebro Basin, Spain. J. Geol. Soc. London 140, 133-146 (1983)	Iberian	Europe	GAZ	GAZ:00000464	sedimentary rock	ENVO	ENVO:00002016	Literature selection	506
search of geological literature	literature search			Mutti, E. Distinctive thin bedded turbidite facies and related depositional environments in the Eocene Hecho Group (south-central Pyrenees, Spain). Sedimentology 24, 107-131 (1977)	Iberian	Europe	GAZ	GAZ:00000464	sedimentary rock	ENVO	ENVO:00002016	Literature selection	231
search of geological literature	literature search			Boer, P. L., Pragt, J. S. & Oost, A. P. Vertically persistent sedimentary facies boundaries along growth anticlines and climate-controlled sedimentation in the thrust-sheet-top South Pyrenean Tremp-Graus Foreland Basin. Basin Research 3, 63-78 (1991)	Iberian	Europe	GAZ	GAZ:00000464	sedimentary rock	ENVO	ENVO:00002016	Literature selection	2787
search of geological literature	literature search			Busquets, P. Estratigrafia i sedimentologia del terciari prepirinenc entre els rius Llobregat I Fresser-Ter. Doctoral dissertation, University of Barcelona (1981)	Iberian	Europe	GAZ	GAZ:00000464	sedimentary rock	ENVO	ENVO:00002016	Literature selection	3002
search of geological literature	literature search			Plaziat, J. C. Late Cretaceous to Late Eocene palaeogeographic evolution of southwest Europe. Palaeo, Palaeo, Palaeo 36, 263-320 (1981)	Iberian	Europe	GAZ	GAZ:00000464	sedimentary rock	ENVO	ENVO:00002016	Literature selection	1201
search of geological literature	literature search			Van Hoorn, B. Sedimentology and paleogeography of an Upper Cretaceous turbidite basin in the south-central Pyrenees, Spain. Leidse Geol. Mededelingen 45, 73-154 (1970)	Iberian	Europe	GAZ	GAZ:00000464	sedimentary rock	ENVO	ENVO:00002016	Literature selection	304
search of geological literature	literature search			Prave, A. R. & Duke, W. L. Small-scale hummocky cross-stratification in turbidites: a form of antidune stratification?. Sedimentology 37, 531-539 (1990)	Iberian	Europe	GAZ	GAZ:00000464	sedimentary rock	ENVO	ENVO:00002016	Literature selection	2597
search of geological literature	literature search			Pardo, T. G. Estratigrafia y sedimentologia de las formaciones detriticas del Cretacio Inferior terminal en el Bajo Aragon Turolense. Doctoral dissertation, University of Zaragosa (1997)	Iberian	Europe	GAZ	GAZ:00000464	sedimentary rock	ENVO	ENVO:00002016	Literature selection	3224
search of geological literature	literature search			Agirrezabala, L. M. & Garcia-Mondejar, J. A course grained turbidite system with morphotectonic control (Middle Albian, Ondarroa, Northern Iberia). Sedimentology 41, 383-407 (1994)	Iberian	Europe	GAZ	GAZ:00000464	sedimentary rock	ENVO	ENVO:00002016	Literature selection	2812
search of geological literature	literature search			Mondejar, J. G. El Complejo Urgoniano del sur de Santander. Doctoral dissertation, University of Bilbao (1979)	Iberian	Europe	GAZ	GAZ:00000464	sedimentary rock	ENVO	ENVO:00002016	Literature selection	2967
search of geological literature	literature search			Prave, A. R. An interpretation of Late Cretaceous sedimentation and tectonics and the nature of Pyrenean deformation in the northwestern Basque Pyrenees. Doctoral dissertation, Pennsylvania State University (1986)	Iberian	Europe	GAZ	GAZ:00000464	sedimentary rock	ENVO	ENVO:00002016	Literature selection	1709
search of geological literature	literature search			Clemente, P. & Perez-Arlucea, M. Depositional architecture of the Cuerda del Pozo formation, lower Cretaceous of the extensional Cameros Basin, north-central Spain. J. Sed. Pet. 63, 437-452 (1993)	Iberian	Europe	GAZ	GAZ:00000464	sedimentary rock	ENVO	ENVO:00002016	Literature selection	2565
search of geological literature	literature search			Crimes, T. P. Sand Fans, turbidities, slumps and the origin of the bay of Biscay: A facies Analysis of the Guipuzcuan Flysch. Palaeo, Palaeo, Palaeo 19, 1-15 (1976)	Iberian	Europe	GAZ	GAZ:00000464	sedimentary rock	ENVO	ENVO:00002016	Literature selection	1157
search of geological literature	literature search			Leszczynski, S. Trace-fossil tiering in flysch sediments: examples from the Guipuzcoan flysch (Cretaceous-Paleogene), northern Spain. Palaeo, Palaeo, Palaeo 88, 167-184 (1991)	Iberian	Europe	GAZ	GAZ:00000464	sedimentary rock	ENVO	ENVO:00002016	Literature selection	2768
search of geological literature	literature search			Guerrero, E. R. El Paleogeno de Las Baleares: Estratigrafia y Sedimentologia. Doctoral dissertation, University of Barcelona (1998)	Iberian	Europe	GAZ	GAZ:00000464	sedimentary rock	ENVO	ENVO:00002016	Literature selection	2968
search of geological literature	literature search			Soria de Miguel, A. R. S. La sedimentaciÃ³n en las cuencas marginales del Surco IbÃ©rico durante el CretÃ¡cico Inferior y su control estructural. Doctoral dissertation, Universidad de Zaragoza, Doctoral dissertation, University of Zaragoza (1997)	Iberian	Europe	GAZ	GAZ:00000464	sedimentary rock	ENVO	ENVO:00002016	Literature selection	3001
search of geological literature	literature search			Ruiz-Ortiz, P. A. A carbonate submarine fan in a fault-controlled basin of the Upper Jurassic, Betic Cordillera, southern Spain. Sedimentology 30, 33-48 (1983)	Iberian	Europe	GAZ	GAZ:00000464	sedimentary rock	ENVO	ENVO:00002016	Literature selection	800
search of geological literature	literature search			Lago, B. B. CaracterizaciÃ³n sedimentolÃ³gica y modelizaciÃ³n por ordenador de la rampa carbonatada Kimmeridgiense en ricla (zaragoza): implicaciones a escala de cuenca. Doctoral dissertation, University of Zaragoza (1997)	Iberian	Europe	GAZ	GAZ:00000464	sedimentary rock	ENVO	ENVO:00002016	Literature selection	2969
search of geological literature	literature search			Letsch, D. K. Early Jurassic depositional history of the northern margin of the central High Atlas, Morocco. Masters thesis, Colorado School of Mines (1985)	Iberian	Europe	GAZ	GAZ:00000464	sedimentary rock	ENVO	ENVO:00002016	Literature selection	1694
search of geological literature	literature search			Garcia-Gil, S. The fluvial architecture of the upper Buntsandstein in the Iberian Basin, central Spain. Sedimentology 40, 125-143 (1993)	Iberian	Europe	GAZ	GAZ:00000464	sedimentary rock	ENVO	ENVO:00002016	Literature selection	2623
search of geological literature	literature search			Ramos, A., Sopena, A. & Perez-Arlucea, M. Evolution of Buntsardstein fluvial sedimentation in the northwest Iberian Ranges (central Spain). J. Sed. Pet. 56, 862-875 (1986)	Iberian	Europe	GAZ	GAZ:00000464	sedimentary rock	ENVO	ENVO:00002016	Literature selection	964
search of geological literature	literature search			Lopez-Gomez, J. & Arche, A. Sequence stratigraphic analysis and paleogeographic interpretation of the Buntsandstein and Muschelkalk facies (Permo-Triassic) in the SE Iberian Range, E Spain. Palaeo, Palaeo, Palaeo 103, 179-201 (1993)	Iberian	Europe	GAZ	GAZ:00000464	sedimentary rock	ENVO	ENVO:00002016	Literature selection	2771
search of geological literature	literature search			MuÃ±oz, A., Ramos, A., SÃ¡nchez-Moya, Y., & SopeÃ±a, A. Evolving fluvial architecture during a marine transgression: Upper Buntsandstein, Triassic, central Spain. Sed. Geol. 75, 257-281 (1992)	Iberian	Europe	GAZ	GAZ:00000464	sedimentary rock	ENVO	ENVO:00002016	Literature selection	2693
search of geological literature	literature search			Speksnijder, A. Anatomy of a strike-slip fault controlled sedimentary basin, Permian of the southern Pyrenees, Spain. Sed. Geol. 44, 179-223 (1985)	Iberian	Europe	GAZ	GAZ:00000464	sedimentary rock	ENVO	ENVO:00002016	Literature selection	639
search of geological literature	literature search			Besley, B. M. & Collinson, J. D. Volcanic and tectonic controls of lacustrine and alluvial sedimentation in the Stephanian coal-bearing sequence of the Malpas-Sort Basin, Catalonian, Pyrenees. Sedimentology 38, 3-26 (1991)	Iberian	Europe	GAZ	GAZ:00000464	sedimentary rock	ENVO	ENVO:00002016	Literature selection	2602
search of geological literature	literature search			Nagtegaal, P. J.C. Sedimentology, paleoclimatology, and diagenesis of Post-Hercynian continental deposits in the south-central Pyrenees, Spain. Leidse Geol. Mededelingen 42, 143-238 (1969)	Iberian	Europe	GAZ	GAZ:00000464	sedimentary rock	ENVO	ENVO:00002016	Literature selection	353
search of geological literature	literature search			Rupke, N. A. Growth of an ancient deep-sea fan. J. Geol. 85, 725-744 (1977)	Iberian	Europe	GAZ	GAZ:00000464	sedimentary rock	ENVO	ENVO:00002016	Literature selection	926
search of geological literature	literature search			Corrales, I. Los coglomerados del borde NW de la cuenca carbonifera centralde Asturias y la sucesion productiva inferior. Trabajos de Geologia (Esfana) 3, 75-86 (1971)	Iberian	Europe	GAZ	GAZ:00000464	sedimentary rock	ENVO	ENVO:00002016	Literature selection	361
search of geological literature	literature search			Heward, A. P. Alluvial fan and lacustrine sediments from the Stephanian A and B (La Magdalena, Cinera-Matallana and Sabero) coalfields, northern Spain. Sedimentology 25, 451-488 (1978)	Iberian	Europe	GAZ	GAZ:00000464	sedimentary rock	ENVO	ENVO:00002016	Literature selection	230
search of geological literature	literature search			Reijers, T. J.A. Stratigraphy, sedimentology and paleogeography of Eifelian, Givetian, and Frasnian strata between the river Porma and the Embalse de la Luna, Cantabrian Mountains, Spain. Geol. Mijnbouw 52, 115-124 (1973)	Iberian	Europe	GAZ	GAZ:00000464	sedimentary rock	ENVO	ENVO:00002016	Literature selection	173
search of geological literature	literature search			Van De Graaf, W. J.E. Three Upper Carboniferous, limestone-rich, high-destructive delta systems with submarine fan deposits, Cantabrian Mountains, Spain. Leidse Geol. Mededelingen 46, 157-235 (1971)	Iberian	Europe	GAZ	GAZ:00000464	sedimentary rock	ENVO	ENVO:00002016	Literature selection	357
search of geological literature	literature search			Baldwin, C. T. & Johnson, H. D. Sandstone mounds and associated facies sequences in some late Precambrian and Cambro-Ordovician inshore tidal flat/lagoonal deposits. Sedimentology 24, 801-818 (1977)	Iberian	Europe	GAZ	GAZ:00000464	sedimentary rock	ENVO	ENVO:00002016	Literature selection	233
search of geological literature	literature search			Gietelink, G. Sedimentology of a linear prograding coastline followed by three high-destructive delta-complexes (Cambro-Ordovician, Cantabrian Mountains, northwest Spain). Leidse Geol. Mededelingen 49, 125-144 (1973)	Iberian	Europe	GAZ	GAZ:00000464	sedimentary rock	ENVO	ENVO:00002016	Literature selection	356
search of geological literature	literature search			Nilsen, T. H. Alluvial fan deposits. P. Scholle & D. Spearing (eds) Sandstone Depositional Environments , 49-86 (1982)	Indian	Asia	GAZ	GAZ:00000465	sedimentary rock	ENVO	ENVO:00002016	Literature selection	206
search of geological literature	literature search			Sengupta, S. Studies on orientation and imbrication of pebbles with respect to cross-stratification. J. Sed. Pet. 36, 362-369 (1966)	Indian	Asia	GAZ	GAZ:00000465	sedimentary rock	ENVO	ENVO:00002016	Literature selection	559
search of geological literature	literature search			Bigarella, J. J. Eolian environments: Their characteristics, recognition, and importance. Soc. Econ. Paleont. Mineral. Sp. Publ. 16, 12-62 (1972)	Indian	Asia	GAZ	GAZ:00000465	sedimentary rock	ENVO	ENVO:00002016	Literature selection	956
search of geological literature	literature search			Parkash, B., Bajpai, I. P. & Saxena, H. P. Sedimentary structures and paleocurrents of the Siwaliks exposed between the Yamuna and Gola Rivers, U. P. (India). Geol. Mag. 111, 1-96 (1974)	Indian	Asia	GAZ	GAZ:00000465	sedimentary rock	ENVO	ENVO:00002016	Literature selection	1091
search of geological literature	literature search			Kumar, R. & Tandon, S. K. Sedimentology of Plio-Pleistocene late orogenic deposits associated with intraplate subduction - the Upper Swalik Subgroup of a part of Bunjak Sub, Himalaya, India. Sed. Geol. 42, 105-158 (1985)	Indian	Asia	GAZ	GAZ:00000465	sedimentary rock	ENVO	ENVO:00002016	Literature selection	624
search of geological literature	literature search			Burbank, D. W. & Johnson, G. D. The late Cenozoic chronologic and stratigraphic development of the Kashmir Intermontaine Basin, northwestern Himalaya. Palaeo, Palaeo, Palaeo 43, 205-235 (1983)	Indian	Asia	GAZ	GAZ:00000465	sedimentary rock	ENVO	ENVO:00002016	Literature selection	1181
search of geological literature	literature search			Parkash, B. et. al. The Siwalik Group (Molasse) - Sediments shed by collision of continental plates. Sed. Geol. 25, 127-159 (1980)	Indian	Asia	GAZ	GAZ:00000465	sedimentary rock	ENVO	ENVO:00002016	Literature selection	395
search of geological literature	literature search			Badgley, C. & Behrensmeyer, A. K. Paleoecology of middle Siwalik sediments and Faunas, Northern Pakistan. Palaeo, Palaeo, Palaeo 30, 133-155 (1980)	Indian	Asia	GAZ	GAZ:00000465	sedimentary rock	ENVO	ENVO:00002016	Literature selection	1196
search of geological literature	literature search			Kumar, R. Coalescence megafan: multistory sandstone complex of the late-orogenic (Mio-Pliocene) sub-Himalayan belt, Dehra Dun, India. Sed. Geol. 85, 327-337 (1993)	Indian	Asia	GAZ	GAZ:00000465	sedimentary rock	ENVO	ENVO:00002016	Literature selection	2720
search of geological literature	literature search			Williamson, C. R. Ancient river systems in the Himalayan foredeep, Chinji Village area, northern Pakistan. Sed. Geol. 88, 1-76 (1993)	Indian	Asia	GAZ	GAZ:00000465	sedimentary rock	ENVO	ENVO:00002016	Literature selection	2826
search of geological literature	literature search			Kassi, A. M., Qureshi, A. R. & Kakar, D. M. Lithofacies associations and paleocurrent patterns in the Nagri Formation of the Siwalik Group in Kach-Zarghun area of northeast Baluchistan. Geol. Bull. Univ. Peshawar 23, 123-133 (1990)	Indian	Asia	GAZ	GAZ:00000465	sedimentary rock	ENVO	ENVO:00002016	Literature selection	3044
search of geological literature	literature search			Raju, D., Rao, C. & Sengupta, B. Paleocurrents in the Miocene Rajahmundry Formation, Andrhra Pradesh, India. J. Sed. Pet. 35, 758-762 (1965)	Indian	Asia	GAZ	GAZ:00000465	sedimentary rock	ENVO	ENVO:00002016	Literature selection	645
search of geological literature	literature search			Behrensmeyer, A. K. & L. Tauxe Isochronous fluvial systems in Miocene deposits of northern Pakistan. Sedimentology 29, 331-352 (1982)	Indian	Asia	GAZ	GAZ:00000465	sedimentary rock	ENVO	ENVO:00002016	Literature selection	790
search of geological literature	literature search			Sinha, S., Kumar, R., Ghosh, S. K., & Sangode, S. J. Controls on expansion-contraction of Late Cenozoic alluvial architecture: A case study from the Himalayan Foreland Basin, NW Himalaya, India. Himalayan Geology 28, 1-22 (2007)	Indian	Asia	GAZ	GAZ:00000465	sedimentary rock	ENVO	ENVO:00002016	Literature selection	3143
search of geological literature	literature search			Singh, L., Ahmed, A. E. Verma,, R. P. & Murthy, R. V.S. Depositional pattern and reservoir heterogeneity of Tipan Sand-a, Lakwa field, India. Geol. Mijnbouw 70, 355-371 (1991)	Indian	Asia	GAZ	GAZ:00000465	sedimentary rock	ENVO	ENVO:00002016	Literature selection	2887
search of geological literature	literature search			Banerji, R. K. Cretaceous-Eocene sedimentation, Tectonism and Biofacies in the Bengal Basin, India. Palaeo, Palaeo, Palaeo 34, 57-85 (1981)	Indian	Asia	GAZ	GAZ:00000465	sedimentary rock	ENVO	ENVO:00002016	Literature selection	1188
search of geological literature	literature search			Banerji, R. Post-Eocene Biofacies, palaeoenvironments and palaeogeography of the Bengal Basin, India. Palaeo, Palaeo, Palaeo 45, 49-73 (1984)	Indian	Asia	GAZ	GAZ:00000465	sedimentary rock	ENVO	ENVO:00002016	Literature selection	1043
search of geological literature	literature search			Singh, S. P. Sedimentation patterns of the Proterozoic Delhi Supergroup, northeastern Rajasthan, India, and their tectonic implications. Sed. Geol. 58, 79-94 (1988)	Indian	Asia	GAZ	GAZ:00000465	sedimentary rock	ENVO	ENVO:00002016	Literature selection	2639
search of geological literature	literature search			Qayyum, M., Niem, A. R., & Lawrence, R. D. Newly discovered Paleogene deltaic sequence in Katawaz basin, Pakistan, and its tectonic implications. Geology 24, 835-838 (1996)	Indian	Asia	GAZ	GAZ:00000465	sedimentary rock	ENVO	ENVO:00002016	Literature selection	3145
search of geological literature	literature search			Aslam, M. Delta plain coal deposits from the Than Formation of the Early Cretaceous Saurashtra Basin, Gujarat, western India. Sed. Geol. 81, 181-193 (1992)	Indian	Asia	GAZ	GAZ:00000465	sedimentary rock	ENVO	ENVO:00002016	Literature selection	2709
search of geological literature	literature search			Bose, P., Ghosh, G., Shome, S. & Bardhan, S. Evidence of Superimposition of storm waves on tidal currents in rocks from the Tithonian-Neocomian Umia Member, Kutch, India. Sed. Geol. 54, 321-329 (1988)	Indian	Asia	GAZ	GAZ:00000465	sedimentary rock	ENVO	ENVO:00002016	Literature selection	1264
search of geological literature	literature search			Bose, P. K., Ghosh, G., Shome, S. & Bardhan, S. Evidence of superimposition of storm waves on tidal currents in rocks from the Tithonian-Neocomian Umia Member, Kutch, India. Sed. Geol. 54, 321-329 (1988)	Indian	Asia	GAZ	GAZ:00000465	sedimentary rock	ENVO	ENVO:00002016	Literature selection	2628
search of geological literature	literature search			Shiramadas, A. . J. Sed. Pet. 27, 447-452 (1957)	Indian	Asia	GAZ	GAZ:00000465	sedimentary rock	ENVO	ENVO:00002016	Literature selection	669
search of geological literature	literature search			Kumar, S. & Bhandari, L. L. Paleocurrent analysis of the Athgarh Sandstone (Upper Gondwana), Cuttack District, Orissa (India). Sed. Geol. 10, 61-75 (1973)	Indian	Asia	GAZ	GAZ:00000465	sedimentary rock	ENVO	ENVO:00002016	Literature selection	348
search of geological literature	literature search			Saxena, S. K. The foreset and backset beds in the Pachmari Formation. Current Science 31, 510-511 (1962)	Indian	Asia	GAZ	GAZ:00000465	sedimentary rock	ENVO	ENVO:00002016	Literature selection	401
search of geological literature	literature search			Sen, D. & Sinha, T. Triassic aeolian sedimentation in the Auranga Gondwana Basin, Bihar, India. Sed. Geol. 43, 277-300 (1985)	Indian	Asia	GAZ	GAZ:00000465	sedimentary rock	ENVO	ENVO:00002016	Literature selection	642
search of geological literature	literature search			Casshyap, S. M. & Kumar, A. Fluvial architecture of the Upper Permian Raniganj coal measure in the Damodar Basin, eastern India. Sed. Geol. 51, 181-213 (1987)	Indian	Asia	GAZ	GAZ:00000465	sedimentary rock	ENVO	ENVO:00002016	Literature selection	1280
search of geological literature	literature search			Sengupta, S. Gondwana Sedimentation around Bheemaram (Bhimaram), Pranhita-Godavari Valley, India. J. Sed. Pet. 40, 140-170 (1970)	Indian	Asia	GAZ	GAZ:00000465	sedimentary rock	ENVO	ENVO:00002016	Literature selection	59
search of geological literature	literature search			Khan, Z. A. & Casshyap, S. M. Sedimentological synthesis of Permian fluviatile sediments of east Bokaro Basin, Bihar, India. Sed. Geol. 33, 111-128 (1982)	Indian	Asia	GAZ	GAZ:00000465	sedimentary rock	ENVO	ENVO:00002016	Literature selection	326
search of geological literature	literature search			Casshyap, S. M. Paleocurrents and paleogeographic reconstitution in the Barakar(Lower Gondwana) sandstones of Peninsular India. Sed. Geol. 9, 283-303 (1973)	Indian	Asia	GAZ	GAZ:00000465	sedimentary rock	ENVO	ENVO:00002016	Literature selection	409
search of geological literature	literature search			Khan, Z. Paleodrainage and paleochannel morphology of a Barakar River (Early Permian) in the Rajmahal Gondwana Basin, Bihar, India. Palaeo, Palaeo, Palaeo 58, 235-247 (1987)	Indian	Asia	GAZ	GAZ:00000465	sedimentary rock	ENVO	ENVO:00002016	Literature selection	1225
search of geological literature	literature search			Khan, Z. A. Paleodrainage and paleochannel morphology of a Barakar River (Early Permian) in the Rajmahal Gondwana Basin, India. Palaeo, Palaeo, Palaeo 58, 235-247 (1987)	Indian	Asia	GAZ	GAZ:00000465	sedimentary rock	ENVO	ENVO:00002016	Literature selection	2757
search of geological literature	literature search			Casshyap, S. M. & Tewari, R. C. Facies analysis and paleogeographic implications of a late Paleozoic glacial outwash deposit, Bihar, India. J. Sed. Pet. 52, 1243-1256 (1982)	Indian	Asia	GAZ	GAZ:00000465	sedimentary rock	ENVO	ENVO:00002016	Literature selection	101
search of geological literature	literature search			Casshyap, S. M. & Qidwai, H. A. Paleocurrent analysis of Lower Gondwana sedimentary rocks, Pench Valley coalfield, Madhya Pradesh, India. Sed. Geol. 5, 135-145 (1971)	Indian	Asia	GAZ	GAZ:00000465	sedimentary rock	ENVO	ENVO:00002016	Literature selection	413
search of geological literature	literature search			Niyogi, D. Pattern of Talchir sedimentation in Burhai Gondwana Basin, Bihar, India. J. Sed. Pet. 31, 63-71 (1961)	Indian	Asia	GAZ	GAZ:00000465	sedimentary rock	ENVO	ENVO:00002016	Literature selection	700
search of geological literature	literature search			Sen, D. P. & Banerji, T. Permo-Carboniferous proglacial-lake sedimentation in the Sahajerri Gondwana basin, India. Sed. Geol. 71, 47-58 (1991)	Indian	Asia	GAZ	GAZ:00000465	sedimentary rock	ENVO	ENVO:00002016	Literature selection	2678
search of geological literature	literature search			Bose, P. K., Mukhopadhyay, G. & Bhattacharyya, H. N. Glaciogenic coarse clastics in a Permo-Carboniferous bedrock trough in India: a sedimentary model. Sed. Geol. 76, 79-97 (1992)	Indian	Asia	GAZ	GAZ:00000465	sedimentary rock	ENVO	ENVO:00002016	Literature selection	2696
search of geological literature	literature search			Rao, C. N. Trends of sedimentation in Girdidih Basin, Bihar, India. J. Sed. Pet. 27, 435-446 (1957)	Indian	Asia	GAZ	GAZ:00000465	sedimentary rock	ENVO	ENVO:00002016	Literature selection	715
search of geological literature	literature search			Tandon, S. K. & Kumar, R. Active intra-basinal highs and palaeodrainage reversals in the late orogenic hominoid-bearing Siwalik Basin. Nature 308, 635-637 (1984)	Indian	Asia	GAZ	GAZ:00000465	sedimentary rock	ENVO	ENVO:00002016	Literature selection	1076
search of geological literature	literature search			Bagati, T. N., Kumar, R. & Ghosh, S. K. Regressive-transgressive sedimentation in the Ordovician sequence of the Spiti (Tethys) basin, Himachal Pradesh, India. Sed. Geol. 73, 171-184 (1991)	Indian	Asia	GAZ	GAZ:00000465	sedimentary rock	ENVO	ENVO:00002016	Literature selection	2688
search of geological literature	literature search			Awasthi, A. K. & Parkash, B. Depositional environments of unfossiliferous sediments of the Jodhpur group, western India. Sed. Geol. 30, 15-42 (1981)	Indian	Asia	GAZ	GAZ:00000465	sedimentary rock	ENVO	ENVO:00002016	Literature selection	319
search of geological literature	literature search			Valdiya, K. S Simla Slates: The Precambrian flysch of the Lesser Himalaya, Its turbidites, sedimentary structures and paleocurrents. Geol. Soc. Amer. Bull. 81, 451-468 (1970)	Indian	Asia	GAZ	GAZ:00000465	sedimentary rock	ENVO	ENVO:00002016	Literature selection	3132
search of geological literature	literature search			Chakraborty, T. Sedimentology of a Proterozoic erg: the Venkatpur Sandstone, Pranhita-Godavari Valley, South India. Sedimentology 38, 301-322 (1991)	Indian	Asia	GAZ	GAZ:00000465	sedimentary rock	ENVO	ENVO:00002016	Literature selection	2605
search of geological literature	literature search			Lahiri, D. Petrology of the Vindhyan rocks around Rohtasgarh, India. J. Sed. Pet. 34, 270-280 (1964)	Indian	Asia	GAZ	GAZ:00000465	sedimentary rock	ENVO	ENVO:00002016	Literature selection	658
search of geological literature	literature search			Chakraborty, C. & Bose, P. Internal structures of sandwaves in a tide-storm interactive system: Proterozoic Lower Quartzite Formation, India. Sed. Geol. 67, 133-142 (1990)	Indian	Asia	GAZ	GAZ:00000465	sedimentary rock	ENVO	ENVO:00002016	Literature selection	2666
search of geological literature	literature search			Sarkar, S. & Bose, P. R. Variations in Late Proterozoic stromatolites over a transition from basin plain to nearshore subtidal zone. Precambrian Res. 56, 139-157 (1992)	Indian	Asia	GAZ	GAZ:00000465	sedimentary rock	ENVO	ENVO:00002016	Literature selection	2752
search of geological literature	literature search			Srinivasan, R. & Ojakangas, R. Sedimentology of quartz-pebble conglomerates and quartzites of the Archean Bababudan Group, Dharwar Craton, South India: Evidence for early crustal stability. J. Geol. 94, 199-214 (1986)	Indian	Asia	GAZ	GAZ:00000465	sedimentary rock	ENVO	ENVO:00002016	Literature selection	1029
search of geological literature	literature search			Bhattacharyya, A., Sarkar, S. & Chanda, S. K. Storm deposits in the late Proterozoic Lower Bhander Sandstone of Vindhyan Supergroup around Mahar, Satna District, Madhya Pradesh, India. J. Sed. Pet. 50, 1327-1336 (1980)	Indian	Asia	GAZ	GAZ:00000465	sedimentary rock	ENVO	ENVO:00002016	Literature selection	84
search of geological literature	literature search			Mishra, S. K. A preliminary investigation of paleocurrents in central and southwestern parts of Vindhyan Basin. Current Science 36, 579-580 (1967)	Indian	Asia	GAZ	GAZ:00000465	sedimentary rock	ENVO	ENVO:00002016	Literature selection	402
search of geological literature	literature search			Akhtar, K. Paleography and sediment dispersal patterns of the Proterozoic Bhander Group, Western India. Palaeo, Palaeo, Palaeo 24, 327-357 (1978)	Indian	Asia	GAZ	GAZ:00000465	sedimentary rock	ENVO	ENVO:00002016	Literature selection	1154
search of geological literature	literature search			Ojakangas, R. & Srinivasan, R. Sedimentology of the Archean Bababudan Group, Dharwar Craton, South India: Evidence for early crustal stability. Geol. Soc. Amer. Abs. 17, 681-681 (1985)	Indian	Asia	GAZ	GAZ:00000465	sedimentary rock	ENVO	ENVO:00002016	Literature selection	508
search of geological literature	literature search			Rao, D. M. & Gokhale, K. V.G. K. Ripple marks in quartzites from Kurhool Supergroup, Cuddapah Basin, India. J. Sed. Pet. 43, 1122-1124 (1973)	Indian	Asia	GAZ	GAZ:00000465	sedimentary rock	ENVO	ENVO:00002016	Literature selection	52
search of geological literature	literature search			Mazumder, R. & Sarker, S. Sedimentation history of the Paleoproterozoic Dhanjori Formation, Singhbhum, eastern India. Precambrian Research 130, 267-287 (2004)	Indian	Asia	GAZ	GAZ:00000465	sedimentary rock	ENVO	ENVO:00002016	Literature selection	3071
search of geological literature	literature search			Bose, P. K. & Chakraborty, P. P. Marine to fluvial transition: Proterozoic Upper Rewa Sandstone, Maihar, India. Sed. Geol. 89, 285-302 (1994)	Indian	Asia	GAZ	GAZ:00000465	sedimentary rock	ENVO	ENVO:00002016	Literature selection	2822
search of geological literature	literature search			Bose, P. K., Chaudhiri, A. K. & Seth, A. Facies, flow and bedform patterns across a storm-dominated inner continual shelf: Proterozoic Kaimur Formation, Rajasthan, India. Sed. Geol. 59, 275-293 (1988)	Indian	Asia	GAZ	GAZ:00000465	sedimentary rock	ENVO	ENVO:00002016	Literature selection	2638
search of geological literature	literature search			Chakraborty, C. & Bose, P. K. Rhythmic shelf storm beds: Proterozoic Kaimur Formation, India. Sed. Geol. 77, 259-268 (1992)	Indian	Asia	GAZ	GAZ:00000465	sedimentary rock	ENVO	ENVO:00002016	Literature selection	2701
search of geological literature	literature search			Chakraburty, C. Morphology, internal structure and mechanics of small longitudinal (seif) dunes in an aeolian horizon of the Proterozoic Dhandraul Quartzite, India. Sedimentology 40, 79-85 (1993)	Indian	Asia	GAZ	GAZ:00000465	sedimentary rock	ENVO	ENVO:00002016	Literature selection	2620
search of geological literature	literature search			Bhattacharyya, A. & Morad, S. Proterozoic braided ephemeral fluvial deposits: an example from the Dhandraul Sandstone Formation of the Kaimur Group, Son Valley, central India. Sed. Geol. 84, 101-114 (1993)	Indian	Asia	GAZ	GAZ:00000465	sedimentary rock	ENVO	ENVO:00002016	Literature selection	2717
search of geological literature	literature search			Nelson, C. S., Hancock, G. E. & Kamp, P. J.J. Shelf to basin, temperate skeletal carbonate sediments, Three Kings Plateau, New Zealand. J. Sed. Pet. 52, 717-732 (1982)	Indo-Australian	Australasia	GAZ	GAZ:00005863	sedimentary rock	ENVO	ENVO:00002016	Literature selection	104
search of geological literature	literature search			Johnson, D. P. Sedimentary facies of an arid zone delta: Gascoyne Delta, western Australia. J. Sed. Pet. 52, 547-563 (1982)	Indo-Australian	Australasia	GAZ	GAZ:00005863	sedimentary rock	ENVO	ENVO:00002016	Literature selection	119
search of geological literature	literature search			Field, M. E. & Roy, P. S. Offshore transport and sand-body formation: Evidence from a steep, high-energy shoreface, southeastern Australia. J. Sed. Pet. 54, 1292-1302 (1984)	Indo-Australian	Australasia	GAZ	GAZ:00005863	sedimentary rock	ENVO	ENVO:00002016	Literature selection	435
search of geological literature	literature search			Murray, J. & Moore, D. Sedimentary and tectonic processes in the Bengal Deep-Sea Fan and Geosyncline. The Geology of Continental Margins Springer-Verlag New York. , 617-627 (1974)	Indo-Australian	Australasia	GAZ	GAZ:00005863	sedimentary rock	ENVO	ENVO:00002016	Literature selection	460
search of geological literature	literature search			Ruxton, B. & McDougall, I. Denudation rates in northeast Papua from Potassium-Argon dating of lavas. Amer. Jour. Sci. 265, 545-567 (1967)	Indo-Australian	Australasia	GAZ	GAZ:00005863	sedimentary rock	ENVO	ENVO:00002016	Literature selection	464
search of geological literature	literature search			van Andel, T. H., Heath, G. R., Moore, T. C., & McGeary, D. F. Late Quaternary history, climate and oceanography of the Timor Sea, northwestern Australia. Amer. Jour. Sci. 265, 737-758 (1967)	Indo-Australian	Australasia	GAZ	GAZ:00005863	sedimentary rock	ENVO	ENVO:00002016	Literature selection	467
search of geological literature	literature search			Maiklem, W. R. The Capricorn Reef Complex, Great Barrier Reef, Australia. J. Sed. Pet. 38, 785-798 (1968)	Indo-Australian	Australasia	GAZ	GAZ:00005863	sedimentary rock	ENVO	ENVO:00002016	Literature selection	570
search of geological literature	literature search			Tsukada, M. Vegetation and climate around 10,000 B.P. in Central Japan. Amer. Jour. Sci. 265, 562-585 (1967)	Indo-Australian	Australasia	GAZ	GAZ:00005863	sedimentary rock	ENVO	ENVO:00002016	Literature selection	466
search of geological literature	literature search			Maiklem, W. R. Black and brown speckled Foramini Feral sand from the southern part of the Great Barrier Reef. J. Sed. Pet. 37, 1023-1030 (1967)	Indo-Australian	Australasia	GAZ	GAZ:00005863	sedimentary rock	ENVO	ENVO:00002016	Literature selection	546
search of geological literature	literature search			Caine, N. The texture of Talus in Tasmania. J. Sed. Pet. 37, 796-803 (1967)	Indo-Australian	Australasia	GAZ	GAZ:00005863	sedimentary rock	ENVO	ENVO:00002016	Literature selection	566
search of geological literature	literature search			Jones, B. G. Aeolian oriented clasts in beach sediments. Sedimentology 28, 419-422 (1981)	Indo-Australian	Australasia	GAZ	GAZ:00005863	sedimentary rock	ENVO	ENVO:00002016	Literature selection	760
search of geological literature	literature search			King, D. The sand ridge deserts of south Australia and related aeolian landforms of the Quaternary arid cycles. Trans. Royal Soc. S. Australia 83, 99-108 (1960)	Indo-Australian	Australasia	GAZ	GAZ:00005863	sedimentary rock	ENVO	ENVO:00002016	Literature selection	917
search of geological literature	literature search			Coleman, J. M., Gagliano, S. M. & Smith, W. G. Sedimentation in a Malaysian high tide tropical delta. Soc. Econ. Paleont. Mineral. Sp. Publ. 15, 185-197 (1970)	Indo-Australian	Australasia	GAZ	GAZ:00005863	sedimentary rock	ENVO	ENVO:00002016	Literature selection	959
search of geological literature	literature search			Sive, E. & Dickenson, W. R. Sedimentation and thrusting of Late Mesozoic rocks in the Coast Ranges near Clear Lake, California. Geol. Soc. Amer. Bull. 81, 165-188 (1970)	Indo-Australian	Australasia	GAZ	GAZ:00005863	sedimentary rock	ENVO	ENVO:00002016	Literature selection	204
search of geological literature	literature search			Yagishita, K. Grain fabric of hummocky and swaley cross-stratification. Sed. Geol. 78, 181-189 (1992)	Indo-Australian	Australasia	GAZ	GAZ:00005863	sedimentary rock	ENVO	ENVO:00002016	Literature selection	2704
search of geological literature	literature search			Nagahama, H. & Osada, T. A Mechanical Analysis of the Sand Layer with Diagonal Bedding in the Pleistocene Miyata Formation. Japan Geol. Surv. Bull. 24, 461-468 (1973)	Indo-Australian	Australasia	GAZ	GAZ:00005863	sedimentary rock	ENVO	ENVO:00002016	Literature selection	1123
search of geological literature	literature search			Pickering, K. T., Underwood, M. B. & Tairp, A. Open-ocean to trench turbidity-current flow in the Nankai Trough: Flow collapse and reflection. Geology 20, 1099-1102 (1992)	Indo-Australian	Australasia	GAZ	GAZ:00005863	sedimentary rock	ENVO	ENVO:00002016	Literature selection	2784
search of geological literature	literature search			Nagahama, H., Arai, J. & Naganuma, Y. Paleocurrents of the Koshiba Formation in the Kazusa Group, southern part of Yokohama City, Kanagawa Prefecture, Japan. Japan Geol. Surv. Bull. 25, 223-236 (1974)	Indo-Australian	Australasia	GAZ	GAZ:00005863	sedimentary rock	ENVO	ENVO:00002016	Literature selection	1151
search of geological literature	literature search			Hirayama, J. & Nakajima, T. Analytical study of turbidites, Otadi Formation, Boso Peninsula, Japan. Sedimentology 24, 747-779 (1977)	Indo-Australian	Australasia	GAZ	GAZ:00005863	sedimentary rock	ENVO	ENVO:00002016	Literature selection	232
search of geological literature	literature search			Alloway, B. V., Pillans, B. J., Sandu, A. S. & Westgate, J. A. Revision of the marine chronology in the Wanganui Basin, New Zealand, based on the isothermal plateau fission-track dating of tephra horizons. Sed. Geol. 82, 299-310 (1993)	Indo-Australian	Australasia	GAZ	GAZ:00005863	sedimentary rock	ENVO	ENVO:00002016	Literature selection	2716
search of geological literature	literature search			Ito, M. The Ashigara Group, a regressive submarine fan-fan delta sequence in a Quaternary collision boundary, north of Izu peninsula, central Honshu, Japan. Sed. Geol. 45, 261-292 (1985)	Indo-Australian	Australasia	GAZ	GAZ:00005863	sedimentary rock	ENVO	ENVO:00002016	Literature selection	628
search of geological literature	literature search			Dickensen, W. Sedimentation of volcaniclastic strata of the Pliocene Koroimariua Group in northwest Viti Levu, Fiji. Amer. Jour. Sci. 266, 440-453 (1968)	Indo-Australian	Australasia	GAZ	GAZ:00005863	sedimentary rock	ENVO	ENVO:00002016	Literature selection	453
search of geological literature	literature search			Kamp, P. J., Harmsen, F. J., Nelson, C. S., & Boyle, S. F. Barnacle-dominated limestone with giant cross-beds in a non-tropical, tide-swept, Pliocene forearc seaway, Hawke's Bay, New Zealand. Sed. Geol. 60, 173-195 (1988)	Indo-Australian	Australasia	GAZ	GAZ:00005863	sedimentary rock	ENVO	ENVO:00002016	Literature selection	2640
search of geological literature	literature search			Neef, G. Turbidite deposition in five Miocene bathyal formations along an active plate margin, North Island, New Zealand: with notes on styles of deposition at the margins of east coast bathyl basins. Sed. Geol. 78, 111-136 (1992)	Indo-Australian	Australasia	GAZ	GAZ:00005863	sedimentary rock	ENVO	ENVO:00002016	Literature selection	2702
search of geological literature	literature search			Ito, M. Middle to Late Miocene foredeep basin successions in an arc-arc collision zone, northern Tanzawa Mountains, central Honshu, Japan. Sed. Geol. 54, 61-91 (1987)	Indo-Australian	Australasia	GAZ	GAZ:00005863	sedimentary rock	ENVO	ENVO:00002016	Literature selection	2634
search of geological literature	literature search			Ballance, F. Streaked-out mud ripples below Miocene turbidites, Puriri Formation, New Zealand. J. Sed. Pet. 34, 91-101 (1964)	Indo-Australian	Australasia	GAZ	GAZ:00005863	sedimentary rock	ENVO	ENVO:00002016	Literature selection	662
search of geological literature	literature search			Ito, M. & Masuda, F. Evolution of clastic piles in an Arc-Arc Collision Zone: Late Cenozoic Depositional History around the Tanzawa Mountains, central Hanshu, Japan. Sed. Geol. 49, 223-259 (1986)	Indo-Australian	Australasia	GAZ	GAZ:00005863	sedimentary rock	ENVO	ENVO:00002016	Literature selection	1009
search of geological literature	literature search			Ito, M. Middle to late Miocene fordeep basin succession in an arc-arc collision zone, Northen Tanzawa Mountains, central Honshu, Japan. Sed. Geol 54, 61-91 (1987)	Indo-Australian	Australasia	GAZ	GAZ:00005863	sedimentary rock	ENVO	ENVO:00002016	Literature selection	1236
search of geological literature	literature search			Hathway, B. Sedimentation and volcanism in an Oligocene-Miocene intra-oceanic arc and fore-arc, southwestern Viti Levu, Fiji. J. Geol. Soc. London 151, 499-514 (1994)	Indo-Australian	Australasia	GAZ	GAZ:00005863	sedimentary rock	ENVO	ENVO:00002016	Literature selection	2766
search of geological literature	literature search			Kano, K. Volcaniclastic sedimentation in a shallow-water marginal basin: the Early Miocene Koura Formation, SW Japan. Sed. Geol. 74, 309-321 (1991)	Indo-Australian	Australasia	GAZ	GAZ:00005863	sedimentary rock	ENVO	ENVO:00002016	Literature selection	2690
search of geological literature	literature search			Bishop, P. Early Miocene flow-foot breccia from the Upper Lachlan Valley, New South Wales: characteristics and significance. Aust. Jour. E. Sci. 32, 107-113 (1985)	Indo-Australian	Australasia	GAZ	GAZ:00005863	sedimentary rock	ENVO	ENVO:00002016	Literature selection	1221
search of geological literature	literature search			Lewis, D. W. et. al. Debris flow deposits of Early Miocene age, Deadman Stream, Marlborough, New Zealand. Sed. Geol. 27, 83-118 (1980)	Indo-Australian	Australasia	GAZ	GAZ:00005863	sedimentary rock	ENVO	ENVO:00002016	Literature selection	339
search of geological literature	literature search			Audley-Charles, M. A Miocene gravity slide deposit from Eastern Timor. Geol. Mag. 102, 267-276 (1965)	Indo-Australian	Australasia	GAZ	GAZ:00005863	sedimentary rock	ENVO	ENVO:00002016	Literature selection	495
search of geological literature	literature search			Biship, P. Horizontal stability of the Australian continental drainage divide in south central New South Wales during the Cainozoic. Aust. Jour. E. Sci. 33, 295-307 (1986)	Indo-Australian	Australasia	GAZ	GAZ:00005863	sedimentary rock	ENVO	ENVO:00002016	Literature selection	1211
search of geological literature	literature search			Nagahama, H. Tertiary paleocurrents in northwest Kyushu with special reference to diagonal bedding. Proc. Japan Acad. Sci. 40, 522-527 (1964)	Indo-Australian	Australasia	GAZ	GAZ:00005863	sedimentary rock	ENVO	ENVO:00002016	Literature selection	406
search of geological literature	literature search			Harvo, N., Hirokawa, O. & Enda, T. History of researches on the Paleocurrent in reference to sedimentary structures with paleocurrent in reference to sedimentary structures with paleocurrent maps and photography of sedimentary structures. Japan Geol. Surv. Bull. 19, 1-18 (1968)	Indo-Australian	Australasia	GAZ	GAZ:00005863	sedimentary rock	ENVO	ENVO:00002016	Literature selection	1155
search of geological literature	literature search			Yagishita, K. Planar cross-bedding associated with rip currents of upper Cretaceous Formations, Northeast Japan. Sed. Geol. 93, 155-163 (1994)	Indo-Australian	Australasia	GAZ	GAZ:00005863	sedimentary rock	ENVO	ENVO:00002016	Literature selection	2891
search of geological literature	literature search			Maganama, H. & Sakai, T. Sedimentary structures in the Shimanto Group in Yaku-shima, Vagoshima Prefecture. Bull. Geol. Surv. Japan 23, 445-455 (1972)	Indo-Australian	Australasia	GAZ	GAZ:00005863	sedimentary rock	ENVO	ENVO:00002016	Literature selection	313
search of geological literature	literature search			Tanaka, K. Cretaceous paleocurrent directions in the Yuasa District, Wakayama Prefecture, Japan. Japan Geol. Surv. Bull. 25, 119-146 (1974)	Indo-Australian	Australasia	GAZ	GAZ:00005863	sedimentary rock	ENVO	ENVO:00002016	Literature selection	1152
search of geological literature	literature search			Miyata, T. Slump strain indicative of paleoslope in Cretaceous Izumi sedimentary basin along median tectonic line, southwest Japan. Geology 18, 392-394 (1990)	Indo-Australian	Australasia	GAZ	GAZ:00005863	sedimentary rock	ENVO	ENVO:00002016	Literature selection	2776
search of geological literature	literature search			Von Der Borch, C., Grady, A. E. Hardjoprawiro,, S., Prasetyo, H. & Hadiwisastra, S. Mesozoic and late Tertiary submarine fan sequences and their tectonic significance, Sumba, Indonesia. Sed. Geol. 37, 113-132 (1983)	Indo-Australian	Australasia	GAZ	GAZ:00005863	sedimentary rock	ENVO	ENVO:00002016	Literature selection	635
search of geological literature	literature search			Cosgrove, Leon G. Sedimentology and Weathering of the Cadna-Owie formation, Tibooburra, Northwestern New south Wales. Doctoral dissertation, University of Queensland (1985)	Indo-Australian	Australasia	GAZ	GAZ:00005863	sedimentary rock	ENVO	ENVO:00002016	Literature selection	3026
search of geological literature	literature search			Voon, J. W. K. Stratigraphy and Sedimentology of the Basal Winning Group, Northern Carnarvon Basin Western Australia. Proceedings of Petroleum Exploration Society Australia Symposium, Perth , 203-224 (1989)	Indo-Australian	Australasia	GAZ	GAZ:00005863	sedimentary rock	ENVO	ENVO:00002016	Literature selection	3003
search of geological literature	literature search			Ramli, N. Depositional model of a Miocene barred wave-and-storm-dominated shoreface and shelf, southeastern Malay Basin, off shore West Malaysia. Amer. Assoc. Petrol. Geol. Bull. 70, 34-47 (1986)	Indo-Australian	Australasia	GAZ	GAZ:00005863	sedimentary rock	ENVO	ENVO:00002016	Literature selection	525
search of geological literature	literature search			Arditto, P. A. Deposition and diagenesis of the Jurassic Pilliga Sandstone in the southeastern Surat Basin, New South Wales. J. Geol. Soc. Australia 29, 191-203 (1982)	Indo-Australian	Australasia	GAZ	GAZ:00005863	sedimentary rock	ENVO	ENVO:00002016	Literature selection	870
search of geological literature	literature search			Carter, R. M. Trench-slope channels from the New Zealand Jurassic: the Otekura Formation, Sandy Bay, south Otago. Sedimentology 26, 475-496 (1979)	Indo-Australian	Australasia	GAZ	GAZ:00005863	sedimentary rock	ENVO	ENVO:00002016	Literature selection	235
search of geological literature	literature search			Hicks, D. M. Deep-sea fan sediments in the Torlesse Zone, Lake Ohau, South Canterbury, New Zealand. J. Geol. Geophys. New Zealand 24, 209-230 (1981)	Indo-Australian	Australasia	GAZ	GAZ:00005863	sedimentary rock	ENVO	ENVO:00002016	Literature selection	1099
search of geological literature	literature search			Johnston, M. M. Sedimentology and palynology of the Ipswich coal measures and Budamba group, mount Tamborine Area, Southesat Queensland. Doctoral dissertation, University of Queensland (1986)	Indo-Australian	Australasia	GAZ	GAZ:00005863	sedimentary rock	ENVO	ENVO:00002016	Literature selection	3025
search of geological literature	literature search			Eggert, J. T. Petrology, provenance and diagenesis, of quartzose and volcanic lithic Triassic fluvial sandstones, Tasmania, Australia. Masters thesis, Ohio State University (1983)	Indo-Australian	Australasia	GAZ	GAZ:00005863	sedimentary rock	ENVO	ENVO:00002016	Literature selection	1706
search of geological literature	literature search			Goodwin, R. H. Studies in Stratigraphy and sedimentation in the Blue Labyrinth- New South Wales. Doctoral dissertation, University of New South Wales (1968)	Indo-Australian	Australasia	GAZ	GAZ:00005863	sedimentary rock	ENVO	ENVO:00002016	Literature selection	3010
search of geological literature	literature search			Jones, B. G. & Rust, B. R. Massive sandstone facies in the Hawkesbury Sandstone, a Triassic fluvial deposit. J. Sed. Pet. 53, 1249-1260 (1983)	Indo-Australian	Australasia	GAZ	GAZ:00005863	sedimentary rock	ENVO	ENVO:00002016	Literature selection	425
search of geological literature	literature search			Packham, G. H. The Geology of New South Wales. J. Geol. Soc. Australia 17, 157-169 (1971)	Indo-Australian	Australasia	GAZ	GAZ:00005863	sedimentary rock	ENVO	ENVO:00002016	Literature selection	859
search of geological literature	literature search			Rust, B. R. & Jones, B. G. The Hawkesbury Sandstone south of Sydney, Australia: Triassic analogue for the deposit of a large, braided river. J. Sed. Pet. 57, 222-233 (1987)	Indo-Australian	Australasia	GAZ	GAZ:00005863	sedimentary rock	ENVO	ENVO:00002016	Literature selection	1243
search of geological literature	literature search			Hare, P. R. Hawkesbury Sandstone, Cape Banks Area: environment of deposition. Bachelors thesis, Macquarie University (1973)	Indo-Australian	Australasia	GAZ	GAZ:00005863	sedimentary rock	ENVO	ENVO:00002016	Literature selection	3008
search of geological literature	literature search			Gregory, W. J. A Basin Analysis of the Triassic Succession of the North-Central Sydney Basin. Masters thesis, Macquarie University (1990)	Indo-Australian	Australasia	GAZ	GAZ:00005863	sedimentary rock	ENVO	ENVO:00002016	Literature selection	3024
search of geological literature	literature search			Reynolds, S. A. Depositional development and fluvial architecture of the Narrabeen group, Illlawarra district, Sydney Basin, Australia. Masters thesis, University of Texas at Austin (1988)	Indo-Australian	Australasia	GAZ	GAZ:00005863	sedimentary rock	ENVO	ENVO:00002016	Literature selection	2899
search of geological literature	literature search			Conaghan, P. J., Jones, J. G., McDonnell, K. L., & Royce, K. A dynamic fluvial model for the Sydney Basin. Journal of the Geological Society of Australia 29, 55-70 (1982)	Indo-Australian	Australasia	GAZ	GAZ:00005863	sedimentary rock	ENVO	ENVO:00002016	Literature selection	882
search of geological literature	literature search			McDonnell Depositional environments of the Triassic Gosford Formation, Sydney Basin. J. Geol. Soc. Australia 21, 107-132 (1974)	Indo-Australian	Australasia	GAZ	GAZ:00005863	sedimentary rock	ENVO	ENVO:00002016	Literature selection	857
search of geological literature	literature search			Ward P. & Stanley, K. O. Sedimentation in the Narrabeen Group, southern Sydney Basin, New South Wales. J. Geol. Soc. Australia 19, 393-409 (1972)	Indo-Australian	Australasia	GAZ	GAZ:00005863	sedimentary rock	ENVO	ENVO:00002016	Literature selection	858
search of geological literature	literature search			Diessel, C. F.K., Driver, R. C. & Moelle, K. H.R. Some geological investigations into a Triassic river system in the roof strata of the Bulli Seam, southern Coalfield N.S.W. Aust. Inst. Min. Metal. Proc. 221, 19-37 (1967)	Indo-Australian	Australasia	GAZ	GAZ:00005863	sedimentary rock	ENVO	ENVO:00002016	Literature selection	906
search of geological literature	literature search			McDonnell, K. L. Depositional environments of the Triassic Terrigal Formation, Sydney Basin. Masters thesis Macquarie University (1972)	Indo-Australian	Australasia	GAZ	GAZ:00005863	sedimentary rock	ENVO	ENVO:00002016	Literature selection	3014
search of geological literature	literature search			Cowan, E. J. Longitudinal fluvial drainage patterns within a foreland basin-fill: Permo-Triassic Sydney Basin, Australia. Sed. Geol. 85, 557-577 (1993)	Indo-Australian	Australasia	GAZ	GAZ:00005863	sedimentary rock	ENVO	ENVO:00002016	Literature selection	2727
search of geological literature	literature search			Estensen, Axel K. Sedimentology and Palynology of the Moolayember Formation, Fairholme Statin Area, Central Queensland. Doctoral dissertation, University of Queensland (1984)	Indo-Australian	Australasia	GAZ	GAZ:00005863	sedimentary rock	ENVO	ENVO:00002016	Literature selection	3027
search of geological literature	literature search			Hodder, J. R. Sedimentology and petrology of the Rewan Group, southeast Bowen Basin, Central Queensland. Doctoral dissertation, University of Queensland (1985)	Indo-Australian	Australasia	GAZ	GAZ:00005863	sedimentary rock	ENVO	ENVO:00002016	Literature selection	3028
search of geological literature	literature search			Foster, J. D. Sedimentology and Mineralogy of the Upper Permian Coal Measures in the North West of the Sydney Basin. Doctoral dissertation, University of New South Wales (1976)	Indo-Australian	Australasia	GAZ	GAZ:00005863	sedimentary rock	ENVO	ENVO:00002016	Literature selection	3011
search of geological literature	literature search			Jones, J. G., Conaghan, P. J. & McDonnell, E. L. Coal measures of an orogenic recess: Late Permian Sydney Basin, Australia. Palaeo, Palaeo, Palaeo 58, 203-219 (1987)	Indo-Australian	Australasia	GAZ	GAZ:00005863	sedimentary rock	ENVO	ENVO:00002016	Literature selection	1282
search of geological literature	literature search			Fielding, C. R., Falkner, A. J. & Scott, S. G. Fluvial response to foreland basin overfilling. Sed. Geol. 85, 475-497 (1993)	Indo-Australian	Australasia	GAZ	GAZ:00005863	sedimentary rock	ENVO	ENVO:00002016	Literature selection	2726
search of geological literature	literature search			Bull, S. W. & Cas, R. A.F. Volcanic influences in a storm-and tide-dominated shallow marine depositional system: the Late Permian Broughton Formation, southern Sydney Basin, Kiama, NSW. Aust. Jour. E. Sci. 36, 569-584 (1989)	Indo-Australian	Australasia	GAZ	GAZ:00005863	sedimentary rock	ENVO	ENVO:00002016	Literature selection	2859
search of geological literature	literature search			Roux, J. P. & Jones, B. G. Lithostratigraphy and depositional environment of the Permian Nowra Sandstone in the southwestern Sydney Basin, Australia. Aust. Jour. E. Sci. 41, 191-203 (1994)	Indo-Australian	Australasia	GAZ	GAZ:00005863	sedimentary rock	ENVO	ENVO:00002016	Literature selection	2745
search of geological literature	literature search			Ledlie, I. M. Sedimentology and structure of the Moorlands Basin, Clermont District, Central Queensland. Doctoral dissertation, University of Queensland (1985)	Indo-Australian	Australasia	GAZ	GAZ:00005863	sedimentary rock	ENVO	ENVO:00002016	Literature selection	3029
search of geological literature	literature search			Diessel, C. F.K. The determination of the direction of transport of fluviatile arenites by orientation analyses of the detrital mica. Sedimentology 7, 167-177 (1986)	Indo-Australian	Australasia	GAZ	GAZ:00005863	sedimentary rock	ENVO	ENVO:00002016	Literature selection	751
search of geological literature	literature search			Landis, C. A. Paleocurrents and composition of Lower Bryneira Strata (Permian) at Barrington Peak, North-West Otaga. J. Geol. Geophys. New Zealand 17, 799-805 (1972)	Indo-Australian	Australasia	GAZ	GAZ:00005863	sedimentary rock	ENVO	ENVO:00002016	Literature selection	1098
search of geological literature	literature search			Parmenter, D. S. Permian Geology of the springsure- rolleston area, Denison Trough, East Central Queensland. Doctoral dissertation, University of Queensland (1986)	Indo-Australian	Australasia	GAZ	GAZ:00005863	sedimentary rock	ENVO	ENVO:00002016	Literature selection	3033
search of geological literature	literature search			Gostin, V. A. Stratigraphy and Sedimentology of the Lower Permian Sequence in the Durras- Ulladulla Area, Sydney Basin, New South Wales. Doctoral dissertation, Australian National University (1968)	Indo-Australian	Australasia	GAZ	GAZ:00005863	sedimentary rock	ENVO	ENVO:00002016	Literature selection	3032
search of geological literature	literature search			Fielding, C. R. & Mcloughlin, S. Sedimentology and palynostratigraphy of permian rocks exposed at Fairbairn Dam, central Queensland. Aust. Jour. E. Sci. 39, 631-649 (1992)	Indo-Australian	Australasia	GAZ	GAZ:00005863	sedimentary rock	ENVO	ENVO:00002016	Literature selection	2878
search of geological literature	literature search			Crowell, J. C. & Frakes, L. A. Late Paleozoic glaciation of Australia. J. Geol. Soc. Australia 17, 115-155 (1971)	Indo-Australian	Australasia	GAZ	GAZ:00005863	sedimentary rock	ENVO	ENVO:00002016	Literature selection	862
search of geological literature	literature search			Ferguson, C. L. Trench-floor sedimentary sequences in a Paleozoic subduction complex, eastern Australia. Sed. Geol. 24, 189-200 (1985)	Indo-Australian	Australasia	GAZ	GAZ:00005863	sedimentary rock	ENVO	ENVO:00002016	Literature selection	625
search of geological literature	literature search			Jones, B. G. Stratigraphy and Sedimentology of the Upper Devonian Pertnjara and Finke Groups, Amadeus Basin, Northern Territory. Doctoral dissertation, Australian National University (1970)	Indo-Australian	Australasia	GAZ	GAZ:00005863	sedimentary rock	ENVO	ENVO:00002016	Literature selection	3031
search of geological literature	literature search			Lang, S. C. Evolution of Devonian alluvial systems in an oblique-slip mobile zone-an example from the Broken River Province, northeastern Australia. Sed. Geol. 85, 501-535 (1993)	Indo-Australian	Australasia	GAZ	GAZ:00005863	sedimentary rock	ENVO	ENVO:00002016	Literature selection	2728
search of geological literature	literature search			Jones, B. G. Bidirectional current ripple marks in an Upper Devonian internal drainage basin. J. Sed. Pet. 42, 135-140 (1972)	Indo-Australian	Australasia	GAZ	GAZ:00005863	sedimentary rock	ENVO	ENVO:00002016	Literature selection	68
search of geological literature	literature search			Johnson, M. E., Gregory, E. & Webb, E. Outer Rocky Shores of the Mowanbini Archipelago, Devonian Reef Complex, Canning Basin, Western Australia. The Journal of Geology 115, 583-600 (2007)	Indo-Australian	Australasia	GAZ	GAZ:00005863	sedimentary rock	ENVO	ENVO:00002016	Literature selection	3189
search of geological literature	literature search			Taylor, G. & Mayer, W. Depostional environments and paleogeography of the Worange Point Formation, New South Wales. Aust. Jour. E. Sci. 37, 227-239 (1990)	Indo-Australian	Australasia	GAZ	GAZ:00005863	sedimentary rock	ENVO	ENVO:00002016	Literature selection	2860
search of geological literature	literature search			Jones, B. G. Deformation structures in siltstone resulting from the migration of an Upper Devonian aeolian dune. J. Sed. Pet. 42, 935-940 (1972)	Indo-Australian	Australasia	GAZ	GAZ:00005863	sedimentary rock	ENVO	ENVO:00002016	Literature selection	719
search of geological literature	literature search			Jones, B., Carr, P. & Hall, C. The Early Devonian Tangerang Formation of the Marulian-Windellama region, NSW - definition and palaeo-environmental significance. Aust. Jour. E. Sci. 31, 75-90 (1984)	Indo-Australian	Australasia	GAZ	GAZ:00005863	sedimentary rock	ENVO	ENVO:00002016	Literature selection	1220
search of geological literature	literature search			Cas, R. Basin characteristics of the Early Devonian part of the Hill End Trough, New South Wales. Based on a stratigraphic analysis of the Merrions Tuff. J. Geol. Soc. Australia 24, 381-401 (1977)	Indo-Australian	Australasia	GAZ	GAZ:00005863	sedimentary rock	ENVO	ENVO:00002016	Literature selection	855
search of geological literature	literature search			Colquhoun, G. P. Siliciclastic sedimentation on a storm- and tide-influenced shelf and shoreline: The Early Devonian Roxburgh Formation, NE Lachlan Ford Belt, southern Australia. Sed. Geol. 97, 69-98 (1995)	Indo-Australian	Australasia	GAZ	GAZ:00005863	sedimentary rock	ENVO	ENVO:00002016	Literature selection	2870
search of geological literature	literature search			Neef, G. & Bottrill, R. S. Early Devonian (Gedinnian) nonmarine strata present in a rapidly subsiding basin in far western New South Wales, Australia. Sed. Geol. 71, 195-212 (1991)	Indo-Australian	Australasia	GAZ	GAZ:00005863	sedimentary rock	ENVO	ENVO:00002016	Literature selection	2680
search of geological literature	literature search			Weimer, R. J., Clifton, H. E., Howard, J. D. & Lindsay, D. R. Sedimentology of the Early Devonian Walhalla Group at Walhalla, Victoria. Aust. Jour. E. Sci. 35, 405-419 (1988)	Indo-Australian	Australasia	GAZ	GAZ:00005863	sedimentary rock	ENVO	ENVO:00002016	Literature selection	2857
search of geological literature	literature search			Schleiger, N. W. Statistical methods for analysis and mapping of flysch-type sediments. Sedimentology 21, 223-249 (1974)	Indo-Australian	Australasia	GAZ	GAZ:00005863	sedimentary rock	ENVO	ENVO:00002016	Literature selection	621
search of geological literature	literature search			George, A. D. Tidal sedimentation in part of the Late Silurian Grampians Basin, Southeastern Australia. J. Sed. Research 64, 311-325 (1994)	Indo-Australian	Australasia	GAZ	GAZ:00005863	sedimentary rock	ENVO	ENVO:00002016	Literature selection	2828
search of geological literature	literature search			Trewin, N. H. Controls on fluvial deposition in mixed fluvial and aeolian facies within the Tumblagooda Sandstone (Late Silurian) of Western Australia. Sed. Geol. 85, 387-400 (1993)	Indo-Australian	Australasia	GAZ	GAZ:00005863	sedimentary rock	ENVO	ENVO:00002016	Literature selection	2722
search of geological literature	literature search			Durney, D. A major unconformity in the Archaean, Jones Creek, western Australia. J. Geol. Soc. Australia 19, 251-259 (1972)	Indo-Australian	Australasia	GAZ	GAZ:00005863	sedimentary rock	ENVO	ENVO:00002016	Literature selection	884
search of geological literature	literature search			Stauffer, P. H. & Snelling, N. J. A Precambrian trondhjemite boulder in Paleozoic mudstones of northwestern Malaysia. Geol. Jahrb. 114, 479-482 (1977)	Indo-Australian	Australasia	GAZ	GAZ:00005863	sedimentary rock	ENVO	ENVO:00002016	Literature selection	226
search of geological literature	literature search			Fenton, M. W. & Wilson, C. J.L Shallow-water turbidites: an example from the Mallacoota Beds, Australia. Sed. Geol. 45, 231-260 (1985)	Indo-Australian	Australasia	GAZ	GAZ:00005863	sedimentary rock	ENVO	ENVO:00002016	Literature selection	627
search of geological literature	literature search			Fenton, M., Keene, J. & Wilson, C. The sedimentology and environment of deposition of the Mallacooto Beds, eastern Victoria. J. Geol. Soc. Australia 29, 107-114 (1982)	Indo-Australian	Australasia	GAZ	GAZ:00005863	sedimentary rock	ENVO	ENVO:00002016	Literature selection	869
search of geological literature	literature search			Wright, R. Lithostratigraphy and Sedimentology of the Ordovican Lower Setul Limestone, Palau Langkawi, Malaysia. Masters thesis, University of Tasmania (1983)	Indo-Australian	Australasia	GAZ	GAZ:00005863	sedimentary rock	ENVO	ENVO:00002016	Literature selection	3030
search of geological literature	literature search			Schleiger, N. W. Orientation distribution patterns of graptolite rhabdosomes from Ordovician sediments in Central Victoria, Australia. J. Sed. Pet. 38, 462-472 (1968)	Indo-Australian	Australasia	GAZ	GAZ:00005863	sedimentary rock	ENVO	ENVO:00002016	Literature selection	556
search of geological literature	literature search			Cas, R. C., Powell, M. A. & Crook, K. Ordovician paleogeography of the Lachlan Fold Belt: a modern analogue and tectonic constraints. J. Geol. Soc. Australia 27, 19-31 (1980)	Indo-Australian	Australasia	GAZ	GAZ:00005863	sedimentary rock	ENVO	ENVO:00002016	Literature selection	873
search of geological literature	literature search			Moors, H. The position of graptolites in turbidites. Sed. Geol. 3, 241-261 (1969)	Indo-Australian	Australasia	GAZ	GAZ:00005863	sedimentary rock	ENVO	ENVO:00002016	Literature selection	1066
search of geological literature	literature search			Powell, C. M. Tectonic relationship between the Late Ordovician and Late Silurian paleographies of southeastern Australia. J. Geol. Soc. Australia 30, 353-373 (1983)	Indo-Australian	Australasia	GAZ	GAZ:00005863	sedimentary rock	ENVO	ENVO:00002016	Literature selection	867
search of geological literature	literature search			Veevers, J. J. Phanerozoic earth history of Australia. Clarendon Press , 290-294 (1984)	Indo-Australian	Australasia	GAZ	GAZ:00005863	sedimentary rock	ENVO	ENVO:00002016	Literature selection	910
search of geological literature	literature search			Fergusson, C. L., Cas, R. A.F. & Stewart, I. R. Ordovician turbidites of the Hotham Group, eastern Victoria: sedimentation in deep-marine channel-levee complexes. Aust. Jour. E. Sci. 36, 1-12 (1989)	Indo-Australian	Australasia	GAZ	GAZ:00005863	sedimentary rock	ENVO	ENVO:00002016	Literature selection	2858
search of geological literature	literature search			Jones, B. G., Fergusson, C. L. & Zambelli, P. F. Ordovician contourites in the Lachlan Fold Belt, eastern Australia. Sed. Geol. 82, 257-270 (1993)	Indo-Australian	Australasia	GAZ	GAZ:00005863	sedimentary rock	ENVO	ENVO:00002016	Literature selection	2715
search of geological literature	literature search			Stock, E. C. The Clay Mineralogy, Petrology and environments of Deposition of the Cambrian Lake Frome Group, Flinders Range, South Australia. Masters thesis, University of Adelaide (1974)	Indo-Australian	Australasia	GAZ	GAZ:00005863	sedimentary rock	ENVO	ENVO:00002016	Literature selection	3023
search of geological literature	literature search			Baillie, P. W. Stratigraphy, Sedimentology and Structural Setting of the Cambiran Sticht Range Formation, Western Tasmania. Masters thesis, Macquarie University (1989)	Indo-Australian	Australasia	GAZ	GAZ:00005863	sedimentary rock	ENVO	ENVO:00002016	Literature selection	3005
search of geological literature	literature search			Corbett, K. D. Open-cast slump sheets and their relationship to sandstone beds in an Upper Cambrian flysch sequence, Tasmania. J. Sed. Pet. 43, 147-159 (1973)	Indo-Australian	Australasia	GAZ	GAZ:00005863	sedimentary rock	ENVO	ENVO:00002016	Literature selection	50
search of geological literature	literature search			Moore, P. S. Deltaic sedimentation - Cambrian of South Australia. J. Sed. Pet. 49, 1229-1244 (1979)	Indo-Australian	Australasia	GAZ	GAZ:00005863	sedimentary rock	ENVO	ENVO:00002016	Literature selection	81
search of geological literature	literature search			Garratt, M. J. Silurian to Early Devonian facies and biofacies patterns for the Melbourne Trough, central Victoria. J. Geol. Soc. Australia 30, 121-147 (1983)	Indo-Australian	Australasia	GAZ	GAZ:00005863	sedimentary rock	ENVO	ENVO:00002016	Literature selection	866
search of geological literature	literature search			Daily, B., Moore, P. S. & Rust, B. R. Terrestrial-marine transition in the Cambrian rocks of Kangaroo Island, South Australia. Sedimentology 27, 379-399 (1980)	Indo-Australian	Australasia	GAZ	GAZ:00005863	sedimentary rock	ENVO	ENVO:00002016	Literature selection	795
search of geological literature	literature search			Moore, P. S. Ripple mark analysis of a fine-grained empiric-sea deposit (Cambrian, South Australia). J. Geol. Soc. Australia 29, 71-81 (1982)	Indo-Australian	Australasia	GAZ	GAZ:00005863	sedimentary rock	ENVO	ENVO:00002016	Literature selection	883
search of geological literature	literature search			Plummer, P. S. The Upper Brachina Group: Alate Precambrian Intertidal Deltaic and Sanflat Sequence in The Flinders Ranges, South Autralia. Doctoral dissertation, University of Adelaide (1978)	Indo-Australian	Australasia	GAZ	GAZ:00005863	sedimentary rock	ENVO	ENVO:00002016	Literature selection	3006
search of geological literature	literature search			Powell, C. M., Oliver, N. H., Li, Z. X., Martin, D. M., & Ronaszeki, J. Synorogenic hydrothermal origin for giant Hamersley iron oxide ore bodies. Geology 27, 175-178 (1999)	Indo-Australian	Australasia	GAZ	GAZ:00005863	sedimentary rock	ENVO	ENVO:00002016	Literature selection	3134
search of geological literature	literature search			Young, G. M. & Long, D. G.F. Stratigraphy and sedimentology of Sturtian glacigenic deposits in the western part of the North Flinders Basin, south Australia. Precambrian Res. 39, 151-170 (1988)	Indo-Australian	Australasia	GAZ	GAZ:00005863	sedimentary rock	ENVO	ENVO:00002016	Literature selection	2738
search of geological literature	literature search			Borch, C. C., Grady, A. E., Aldam, R., Miller, D., Neumann, R., Rovira, A., & Eickhoff, K. A large scale meandering submarine canyon: outcrop example of the Late Proterozoic Adelaide Geosyncline, south Australia. Sedimentology 32, 507-518 (1985)	Indo-Australian	Australasia	GAZ	GAZ:00005863	sedimentary rock	ENVO	ENVO:00002016	Literature selection	1267
search of geological literature	literature search			Eickhoff, K. H., Von Der Borch, C. C., & Grady, A. E. Proterozoic canyons of the Flinders Ranges (South Australia): submarine canyons or drowned river valleys?. Sed. Geol. 58, 217-235 (1988)	Indo-Australian	Australasia	GAZ	GAZ:00005863	sedimentary rock	ENVO	ENVO:00002016	Literature selection	2633
search of geological literature	literature search			DiBona, P. A. & von der Borch, C. C. Sedimentary geology and evolution of an outcropping shelf-margin delta, Late Proterozoic Wonoka Formation, South Australia. Amer. Assoc. Petrol. Geol. Bull. 77, 963-979 (1993)	Indo-Australian	Australasia	GAZ	GAZ:00005863	sedimentary rock	ENVO	ENVO:00002016	Literature selection	2837
search of geological literature	literature search			Haines, P. W. Carbonate Shelf and Basin Sedimentation, Late Proterozoic Wonoka Formation, South Australia. Doctoral dissertation, University of Adelaide (1987)	Indo-Australian	Australasia	GAZ	GAZ:00005863	sedimentary rock	ENVO	ENVO:00002016	Literature selection	3018
search of geological literature	literature search			Christie-Blick, N., Dyson, I. A., & Von Der Borch, C. C. Sequence Stratigraphy and the Interpretation of Neoproterozoic earth history. Precambrian Research 73, 3-26 (1995)	Indo-Australian	Australasia	GAZ	GAZ:00005863	sedimentary rock	ENVO	ENVO:00002016	Literature selection	3131
search of geological literature	literature search			Hamp, L. P. The petrology of the Late Proterozoic(?)-Early Cambrian Arumbera Sandstone, western Macdonnell Ranges, north-central Amadeus Basin, Central Australia. Masters thesis, Utah State University (1985)	Indo-Australian	Australasia	GAZ	GAZ:00005863	sedimentary rock	ENVO	ENVO:00002016	Literature selection	2525
search of geological literature	literature search			Conrad, K. T. Petrology of the Arumbera Sandstone, Late Proterozoic(?)-Early Cambrian, northeastern Amadeus Basin, central Australia. Masters thesis, Utah State University (1981)	Indo-Australian	Australasia	GAZ	GAZ:00005863	sedimentary rock	ENVO	ENVO:00002016	Literature selection	2526
search of geological literature	literature search			Phillips, J. O. Jr. Petrology of the late Proterozoic(?) - early Cambrian Arumbera Sandstone and the late Proterozoic Quandong conglomerate, East-Central Amadeus Basin, Central Australia. Masters thesis, Utah State University. (1986)	Indo-Australian	Australasia	GAZ	GAZ:00005863	sedimentary rock	ENVO	ENVO:00002016	Literature selection	2535
search of geological literature	literature search			Jenkins, R. J.F., Ford, C. H. & Gehling, J. G. The Ediacara member of the Rawnsley Quartzite: the context of the Ediacara assemblage (Late Precambrian, Flinders Ranges). J. Geol. Soc. Australia 30, 101-119 (1983)	Indo-Australian	Australasia	GAZ	GAZ:00005863	sedimentary rock	ENVO	ENVO:00002016	Literature selection	868
search of geological literature	literature search			Young, G. M. Sturtian glacial deposition in the vicinity of the Yankanina Anticline, North Flinders Basin, South Australia. Aust. Jour. E. Sci. 37, 447-458 (1990)	Indo-Australian	Australasia	GAZ	GAZ:00005863	sedimentary rock	ENVO	ENVO:00002016	Literature selection	2877
search of geological literature	literature search			Von Der Borch, C. & Grady, A. Mechanism of sandstone deposition in a Late Proterozoic submarine canyon, Adelarde Geosyncline, South Australia. Amer. Assoc. Petrol. Geol. Bull. 68, 684-689 (1984)	Indo-Australian	Australasia	GAZ	GAZ:00005863	sedimentary rock	ENVO	ENVO:00002016	Literature selection	602
search of geological literature	literature search			Wright, T. O. & Stephens, G. C. Sedimentology of the Westmoreland Conglomerate, southern McArthur Basin, Northern Territory, Australia. Aust. Jour. E. Sci. 35, 195-207 (1988)	Indo-Australian	Australasia	GAZ	GAZ:00005863	sedimentary rock	ENVO	ENVO:00002016	Literature selection	2856
search of geological literature	literature search			Eriksson, K. A. Geometry and internal characteristics of Archaean submarine channel deposits, Pilbara Block, western Australia. J. Sed. Pet. 52, 383-393 (1982)	Indo-Australian	Australasia	GAZ	GAZ:00005863	sedimentary rock	ENVO	ENVO:00002016	Literature selection	114
search of geological literature	literature search			Jackson, M. J., Simpson, E. L. & Erikkson, K. A. Facies and sequence stratigraphic analysis in an intracratonic, thermal relaxation basin: the Early Proterozoic, Lower Quilalar Formation and Ballara Quartzite, Mount Isa Inlier, Australia. Sedimentology 37, 1053-1078 (1990)	Indo-Australian	Australasia	GAZ	GAZ:00005863	sedimentary rock	ENVO	ENVO:00002016	Literature selection	2596
search of geological literature	literature search			Simpson, E. L. & Erikkson, K. A. Thin eolianites interbedded within fluvial and marine succession: early Proterozoic Whitworth Formation, Mount Isa Inlier, Australia. Sed. Geol. 87, 39-62 (1993)	Indo-Australian	Australasia	GAZ	GAZ:00005863	sedimentary rock	ENVO	ENVO:00002016	Literature selection	2729
search of geological literature	literature search			Dirks, P. H.G. M. Intertidal and Subtidal Sedimentation During a Mid-Proterozoic Marine Transgression, Reynolds Range Group, Aninta Block, Central Australia. Aust. Jour. E. Sci. 37, 409-422 (1990)	Indo-Australian	Australasia	GAZ	GAZ:00005863	sedimentary rock	ENVO	ENVO:00002016	Literature selection	2876
search of geological literature	literature search			Friedmann, S. J. & Grotzinger, J. P. Sedimentology, stratigraphy, and tectonic implications of a Paleo-Proterozoic continental extensional basin: the El Sherana-Edith River groups, Northern Territory, Austria. Can. J. Earth Sci. 31, 748-764 (1994)	Indo-Australian	Australasia	GAZ	GAZ:00005863	sedimentary rock	ENVO	ENVO:00002016	Literature selection	2810
search of geological literature	literature search			Dirks, P. H.G. M. & Norman, A. R. Physical sedimentation processes on a mid-Proterozoic (1800 ma) shelf: the Reynolds Range Group, Arunta Block, central Australia. Precambrian Res. 59, 225-241 (1992)	Indo-Australian	Australasia	GAZ	GAZ:00005863	sedimentary rock	ENVO	ENVO:00002016	Literature selection	2753
search of geological literature	literature search			Hassler, S. W. Depositional history of the main tuff of the Wittenoom Formation, Late Archaean-early Proterozoic Hamersley Group, Western Australia. Precambrian Res. 60, 337-359 (1993)	Indo-Australian	Australasia	GAZ	GAZ:00005863	sedimentary rock	ENVO	ENVO:00002016	Literature selection	2756
search of geological literature	literature search			Blake, T. S. Late Archaean crustal extension, sedimentary basin formation, flood basalt volcanism and continental rifting: the Nullagine and Mount Jope Supersequence, Western Australia. Precambrian Res. 60, 185-241 (1993)	Indo-Australian	Australasia	GAZ	GAZ:00005863	sedimentary rock	ENVO	ENVO:00002016	Literature selection	2754
search of geological literature	literature search			Simonson, B. M., Schubel, K. A. & Hassler, S. W. Carbonate sedimentology of the early Precambrian Hamersley Group of Western Australia. Precambrian Res. 60, 287-335 (1993)	Indo-Australian	Australasia	GAZ	GAZ:00005863	sedimentary rock	ENVO	ENVO:00002016	Literature selection	2755
search of geological literature	literature search			Wheeler, M. T. Deposotional History of the Middle Archaean sedimentary sequences in the Pilbara Block, Werstern Australia: a genetic stratigraphic analysis of the terrigenous rocks in the Pilgangoora Syncline. Doctoral dissertation, University of Western Australia (1986)	Indo-Australian	Australasia	GAZ	GAZ:00005863	sedimentary rock	ENVO	ENVO:00002016	Literature selection	3004
search of geological literature	literature search			Lemon, N. M. A Sedimentological Approach to the geology of the Corunna Area. Doctoral dissertation, University of Adelaide (1972)	Indo-Australian	Australasia	GAZ	GAZ:00005863	sedimentary rock	ENVO	ENVO:00002016	Literature selection	3007
search of geological literature	literature search			DiMarco, M. J. & Lowe, D. R. Shallow-water volcaniclastic deposition in the Early Archean Panorama Formation, Warrawoona Group, eastern Pilbara Block, Western Australia. Sed. Geol. 64, 43-63 (1989)	Indo-Australian	Australasia	GAZ	GAZ:00005863	sedimentary rock	ENVO	ENVO:00002016	Literature selection	2655
search of geological literature	literature search			DiMarco, M. J. & Lowe, D. R. Stratigraphy and sedimentology of an Early Archean felsic volcanic sequence, eastern Pilbara Block, western Australia, with special reference to the Duffer Formation and implications for crustal evolution. Precambrian Res. 44, 147-169 (1989)	Indo-Australian	Australasia	GAZ	GAZ:00005863	sedimentary rock	ENVO	ENVO:00002016	Literature selection	2751
search of geological literature	literature search			Hamedi, M. A. Lower Palaeozoic sedimentology and stratigraphy of the Kerman region, East-Central Iran. Doctoral dissertation, University of Wollongong (1995)	Iranian	Asia	GAZ	GAZ:00000465	sedimentary rock	ENVO	ENVO:00002016	Literature selection	3188
search of geological literature	literature search			Higgins, G. M., Ahmad, M., & Brinkman, R The Thal Interfluve, Pakistan: Geomorphology and depositional history. Geol. Mijnbouw 52, 147-155 (1973)	Kazakhstan	Asia	GAZ	GAZ:00000465	sedimentary rock	ENVO	ENVO:00002016	Literature selection	175
search of geological literature	literature search			Ross, D. The Black Sea in C.A. Burk and C.L. Drake The Geology of Continental Margins. Springer-Verlag New York. The Geology of Continental Margins Springer-Verlag New York. , 669-682 (1974)	Kazakhstan	Asia	GAZ	GAZ:00000465	sedimentary rock	ENVO	ENVO:00002016	Literature selection	458
search of geological literature	literature search			Nio, S. D. & Hussain, S. T. Sedimentological framework of late Pliocene and Pleistocene alluvial deposits in the Bhittani Range, Pakistan. Geol. Mijnbouw 63, 55-70 (1984)	Kazakhstan	Asia	GAZ	GAZ:00000465	sedimentary rock	ENVO	ENVO:00002016	Literature selection	812
search of geological literature	literature search			Kukal, Z. & Al-Jassim, J. Sedimentology of Pliocene Molasse sediments of the Mesopotamian Geosyncline. Sed. Geol. 5, 57-81 (1971)	Kazakhstan	Asia	GAZ	GAZ:00000465	sedimentary rock	ENVO	ENVO:00002016	Literature selection	416
search of geological literature	literature search			Kukal, Z. & Saadallah, A. Palaeocurrents in Mesopotamian geosyncline. Geol. Rundschau 59, 666-686 (1970)	Kazakhstan	Asia	GAZ	GAZ:00000465	sedimentary rock	ENVO	ENVO:00002016	Literature selection	833
search of geological literature	literature search			Inci, U. Miocene alluvial fan-alkaline playa lignite-trona bearing deposits from an inverted basin in Anatolia: sedimentology and tectonic controls on deposition. Sed. Geol. 71, 73-97 (1991)	Kazakhstan	Asia	GAZ	GAZ:00000465	sedimentary rock	ENVO	ENVO:00002016	Literature selection	2679
search of geological literature	literature search			Kelling, G., Godeen, S. L., Floyd, P. A. & Gokden, N. Neogene tectonics and plate convergence in the eastern Mediterranean: New data from southern Turkey. Geology 15, 425-429 (1987)	Kazakhstan	Asia	GAZ	GAZ:00000465	sedimentary rock	ENVO	ENVO:00002016	Literature selection	1204
search of geological literature	literature search			Hayward, A. B. & Robertson, A. H.F. Direction of ophiolite emplacement inferred from Cretaceous and Tertiary sediments of an adjacent autochthon, the Bey Daglari, southwest Turkey. Geol. Soc. Amer. Bull. 93, 68-75 (1982)	Kazakhstan	Asia	GAZ	GAZ:00000465	sedimentary rock	ENVO	ENVO:00002016	Literature selection	35
search of geological literature	literature search			Hayward, A. B. & Robertson, A. H.F. Direction of ophiolite emplacement inferred from Cretaceous and Tertiary sediments of an adjacent autochthon, the Bey Daglari, southwest Turkey. Geol. Soc. Amer. Bull. 93, 68-75 (1982)	Kazakhstan	Asia	GAZ	GAZ:00000465	sedimentary rock	ENVO	ENVO:00002016	Literature selection	259
search of geological literature	literature search			GÃ¶kÃ§en, S. L. & Ataman, G. Sedimentologic des roches detritiques de la formation de Kesan (Paleogene): Un facies a turbidites au sud-ouest de la Thrace Turque. Sed. Geol. 9, 235-260 (1973)	Kazakhstan	Asia	GAZ	GAZ:00000465	sedimentary rock	ENVO	ENVO:00002016	Literature selection	347
search of geological literature	literature search			Weissmann, G. S. Marine and continental sedimentation in the Early Cenozoic Kohat Basin and adjacent northwestern Indo-Pakistan. Doctoral dissertation, University of Michigan (1984)	Kazakhstan	Asia	GAZ	GAZ:00000465	sedimentary rock	ENVO	ENVO:00002016	Literature selection	1433
search of geological literature	literature search			Senalp, M. Cankiri- Corum Hauzasi'nin sungurlu Bolgesindeki Karasal Formasyonlarin Sedimantolojik Incelenmesi. Turkiye Jeol. Bulteni 24, 65-74 (1981)	Kazakhstan	Asia	GAZ	GAZ:00000465	sedimentary rock	ENVO	ENVO:00002016	Literature selection	1121
search of geological literature	literature search			GÃ¶kÃ§en, S. L. & Kelling, G. The Paleogene Yamak sand-rich submarine-fan complex, Haymana Basin, Turkey. Sed. Geol. , 219-243 (1983)	Kazakhstan	Asia	GAZ	GAZ:00000465	sedimentary rock	ENVO	ENVO:00002016	Literature selection	696
search of geological literature	literature search			Gokten, Y. E. Paleocene carbonate turbidites of the Sarkisla Region, Turkey - Their significance in an orogenic basin. Sed. Geol. 49, 143-165 (1986)	Kazakhstan	Asia	GAZ	GAZ:00000465	sedimentary rock	ENVO	ENVO:00002016	Literature selection	1019
search of geological literature	literature search			Waheed, A. & Wells, N. Changes in paleocurrents during the development of an obliquely convergent plate boundary (Sulaimin foldbelt, southwestern Himalayas, west-central Pakistan. Sed. Geol. 67, 237-261 (1990)	Kazakhstan	Asia	GAZ	GAZ:00000465	sedimentary rock	ENVO	ENVO:00002016	Literature selection	2665
search of geological literature	literature search			Norman, T. Ankara Yahsihan Bolgesinde ust Kretase-Alt Tersiyer sedimentasyon. Turkiye Jeol. Bulteni 16, 41-46 (1973)	Kazakhstan	Asia	GAZ	GAZ:00000465	sedimentary rock	ENVO	ENVO:00002016	Literature selection	360
search of geological literature	literature search			Norman, T. Aukara Yahsihav Bolgesinde ust Kretase- Alt Tersiyer Sedimentas yonu. Turkiye Jeol. Bulteni 16, 41-66 (1973)	Kazakhstan	Asia	GAZ	GAZ:00000465	sedimentary rock	ENVO	ENVO:00002016	Literature selection	1124
search of geological literature	literature search			Watkins, A. P. Triassic carbonate submarine fans along the Arabian platform margin, Sumeini Group, Oman. Sedimentology 34, 43-71 (1987)	Kazakhstan	Asia	GAZ	GAZ:00000465	sedimentary rock	ENVO	ENVO:00002016	Literature selection	2588
search of geological literature	literature search			Kite, J. S. Late Quaternary glacial, lacustrine and alluvial geology of the upper St. John River Basin, northern Maine and adjacent Canada. Doctoral dissertation, University of Wisconsin (1983)	North American	North America	GAZ	GAZ:00000458	sedimentary rock	ENVO	ENVO:00002016	Literature selection	1698
search of geological literature	literature search			Borns, H. & Goldthwait, R. Late Pleistocene fluctuations of Kaskawulsh Glacier, Southwestern Yukon Territory, Canada. Amer. Jour. Sci. 264, 600-619 (1966)	North American	North America	GAZ	GAZ:00000458	sedimentary rock	ENVO	ENVO:00002016	Literature selection	469
search of geological literature	literature search			Beatry, C. Age and estimated rate of accumulation of an alluvial fan, White Mountains, California, USA. Amer. Jour. Sci. 268, 50-77 (1970)	North American	North America	GAZ	GAZ:00000458	sedimentary rock	ENVO	ENVO:00002016	Literature selection	452
search of geological literature	literature search			Fulton, R. Silt deposition in late-glacial lakes of southern British Columbia. Amer. Jour. Sci. 263, 553-570 (1965)	North American	North America	GAZ	GAZ:00000458	sedimentary rock	ENVO	ENVO:00002016	Literature selection	420
search of geological literature	literature search			Hunter, R. E. Depositional environments of some Pleistocene coastal terrace deposits, southwestern Oregon - case history of a progradational beach and dune sequence. Sed. Geol. 27, 241-262 (1980)	North American	North America	GAZ	GAZ:00000458	sedimentary rock	ENVO	ENVO:00002016	Literature selection	338
search of geological literature	literature search			Hendry, H. E. & Stauffer, M. R. Penecontemporaneous recumbent folds in trough cross-bedding of Pleistocene sands in Saskatchewan, Canada. J. Sed. Pet. 45, 932-943 (1975)	North American	North America	GAZ	GAZ:00000458	sedimentary rock	ENVO	ENVO:00002016	Literature selection	73
search of geological literature	literature search			Fraser, G. S. & Cobb, J. C. Late Wisconsinan proglacial sedimentation along the West Chicago Moraine in northeastern Illinois. J. Sed. Pet. 52, 473-491 (1982)	North American	North America	GAZ	GAZ:00000458	sedimentary rock	ENVO	ENVO:00002016	Literature selection	71
search of geological literature	literature search			Custer, S. G. Stratigraphy and sedimentation of Black Point Volcano, Mono Basin, California. Masters thesis, University of California-Berkeley (1973)	North American	North America	GAZ	GAZ:00000458	sedimentary rock	ENVO	ENVO:00002016	Literature selection	2048
search of geological literature	literature search			Saunderson, H. C. The sliding bed facies in esker sands and gravels: a criterion for full-size (tunnel) flow. Sedimentology 24, 623-638 (1977)	North American	North America	GAZ	GAZ:00000458	sedimentary rock	ENVO	ENVO:00002016	Literature selection	225
search of geological literature	literature search			Catton, N. R., Patterson, R. J. & Gorman, W. A. The late Quaternary geology of the Chalk River region, Ontario, and Quebec. Can. J. Earth Sci. 19, 1218-1231 (1982)	North American	North America	GAZ	GAZ:00000458	sedimentary rock	ENVO	ENVO:00002016	Literature selection	38
search of geological literature	literature search			Fritz, W. J. & Harrison, S. Giant armored mud boulder from the 1982 Mount St. Helens mudflows. J. Sed. Pet. 53, 131-133 (1983)	North American	North America	GAZ	GAZ:00000458	sedimentary rock	ENVO	ENVO:00002016	Literature selection	96
search of geological literature	literature search			Hale, P. B. & McCairn, S. B. Rhythmic topography in a mesotidal, low-wave-energy environment. J. Sed. Pet. 52, 415-429 (1982)	North American	North America	GAZ	GAZ:00000458	sedimentary rock	ENVO	ENVO:00002016	Literature selection	115
search of geological literature	literature search			Smith, N. D. & Syvitski, J. P.M. Sedimentation in a glacier-fed lake: The role of pellitization on deposition of fine-grained suspensates. J. Sed. Pet. 52, 503-513 (1982)	North American	North America	GAZ	GAZ:00000458	sedimentary rock	ENVO	ENVO:00002016	Literature selection	117
search of geological literature	literature search			Nelson, C. H. Modern shallow-water graded sand layers from storm surges, Bering shelf: a mimic of Bouma sequences and turbidite systems. J. Sed. Pet. 52, 537-545 (1982)	North American	North America	GAZ	GAZ:00000458	sedimentary rock	ENVO	ENVO:00002016	Literature selection	118
search of geological literature	literature search			Hayes, M. O. & Michel, J. Shoreline sedimentation within a forearc embayment, lower Cook Inlet, Alaska. J. Sed. Pet. 52, 251-263 (1982)	North American	North America	GAZ	GAZ:00000458	sedimentary rock	ENVO	ENVO:00002016	Literature selection	124
search of geological literature	literature search			Holmes, C. W. Geochemical indices of fine sediment transport, northwest Gulf of Mexico. J. Sed. Pet. 52, 307-321 (1982)	North American	North America	GAZ	GAZ:00000458	sedimentary rock	ENVO	ENVO:00002016	Literature selection	126
search of geological literature	literature search			Andrews, E. D. Scour and fill in a stream channel, East Fork River, western Wyoming. U. S. Geol. Surv. Prof. Paper 1117, 1-22 (1979)	North American	North America	GAZ	GAZ:00000458	sedimentary rock	ENVO	ENVO:00002016	Literature selection	132
search of geological literature	literature search			Ahlbrandt, T. S. & Fryberger, S. G. Eolian deposits in the Nebraska Sand Hills. U. S. Geol. Surv. Prof. Paper 120, 1-24 (1980)	North American	North America	GAZ	GAZ:00000458	sedimentary rock	ENVO	ENVO:00002016	Literature selection	133
search of geological literature	literature search			Swadley, W. C. The Marble Hill Bed: an offshore bar-tidal channel complex in the Upper Ordovician Drakes Formation of Kentucky: U.S. U. S. Geol. Surv. Prof. Paper 1126, 1-7 (1979)	North American	North America	GAZ	GAZ:00000458	sedimentary rock	ENVO	ENVO:00002016	Literature selection	134
search of geological literature	literature search			Waitt, Jr., R. B. Late Cenozoic deposits, landforms, stratigraphy, and tectonism in Kittitas Valley, Washington. U. S. Geol. Surv. Prof. Paper 1127, 1-18 (1979)	North American	North America	GAZ	GAZ:00000458	sedimentary rock	ENVO	ENVO:00002016	Literature selection	135
search of geological literature	literature search			Rathburn, R. E. & Kennedy, V. C. Transport and dispersion of fluorescent tracer particles for the dune-bed condition, Atrisco Feeder Canal near Bernalillo, New Mexico. U. S. Geol. Surv. Prof. Paper 1037, 1-95 (1978)	North American	North America	GAZ	GAZ:00000458	sedimentary rock	ENVO	ENVO:00002016	Literature selection	138
search of geological literature	literature search			Denny, C. S. & Owens, J. P. Sand dunes on the central Delmarva Peninsula, Maryland and Delaware. U. S. Geol. Surv. Prof. Paper 1067, 1-15 (1979)	North American	North America	GAZ	GAZ:00000458	sedimentary rock	ENVO	ENVO:00002016	Literature selection	139
search of geological literature	literature search			McKee, E. D. Sedimentary structures in dunes. U. S. Geol. Surv. Prof. Paper 1052, 83-134 (1979)	North American	North America	GAZ	GAZ:00000458	sedimentary rock	ENVO	ENVO:00002016	Literature selection	140
search of geological literature	literature search			Karl, H. A. & Carlson, P. R. Large sediment waves at the shelf edge, northern Bering Sea. Geol. Soc. Amer. Abs. 13, 483- (1981)	North American	North America	GAZ	GAZ:00000458	sedimentary rock	ENVO	ENVO:00002016	Literature selection	151
search of geological literature	literature search			Kelley, J. Estuarine source of inner shelf suspended sediment. Geol. Soc. Amer. Abs. 13, 484- (1981)	North American	North America	GAZ	GAZ:00000458	sedimentary rock	ENVO	ENVO:00002016	Literature selection	152
search of geological literature	literature search			Needel, S. W., O'Hara, C. J. & Knebel, H. J. Late Tertiary, Pleistocene, and Holocene history of the Atlantic inner continental shelf off southern Rhode Island. Geol. Soc. Amer. Abs. 13, 518- (1981)	North American	North America	GAZ	GAZ:00000458	sedimentary rock	ENVO	ENVO:00002016	Literature selection	157
search of geological literature	literature search			Shinn, E. A., Holmes, C. W., Hudson, J. H., Robbin, D. M., & Lidz, B. H Non-oolitic, high-energy carbonate sands accumulation: the Quicksands, southern Florida Keys. Amer. Assoc. Petrol. Geol. Bull. 66, 629- (1982)	North American	North America	GAZ	GAZ:00000458	sedimentary rock	ENVO	ENVO:00002016	Literature selection	183
search of geological literature	literature search			Coleman, J. M. & Pryor, D. B. Deltaic environments of deposition. Sandstone Depositional Environments , 139-178 (1982)	North American	North America	GAZ	GAZ:00000458	sedimentary rock	ENVO	ENVO:00002016	Literature selection	209
search of geological literature	literature search			Stow, D. A.V. Distinguishing between fine-grained turbidites and contourites on the Nova Scotia deep water margin. Sedimentology 26, 371-387 (1979)	North American	North America	GAZ	GAZ:00000458	sedimentary rock	ENVO	ENVO:00002016	Literature selection	229
search of geological literature	literature search			Nanson, G. C. Point bar and floodplain formation of the meandering Beatton River, northeastern British Columbia, Canada. Sedimentology 27, 3-29 (1980)	North American	North America	GAZ	GAZ:00000458	sedimentary rock	ENVO	ENVO:00002016	Literature selection	237
search of geological literature	literature search			Solohub, J. T. & Klovan, J. E. Evaluation of grain-size parameters in lacustrine environments. J. Sed. Pet. 40, 81-101 (1970)	North American	North America	GAZ	GAZ:00000458	sedimentary rock	ENVO	ENVO:00002016	Literature selection	241
search of geological literature	literature search			Malahoff, A. et. al. Submarine mass-wasting of sediments on the continental slope and upper rise south of Baltimore Canyon. Earth and Planetary Science Letters. 49, 1-7 (1980)	North American	North America	GAZ	GAZ:00000458	sedimentary rock	ENVO	ENVO:00002016	Literature selection	288
search of geological literature	literature search			Hall, J. K. Sediment waves and other evidence of paleo-bottom currents at two locations in the Deep Atlantic Ocean. Sed. Geol. 23, 269-299 (1979)	North American	North America	GAZ	GAZ:00000458	sedimentary rock	ENVO	ENVO:00002016	Literature selection	393
search of geological literature	literature search			Crandall, D. R. & Waldron, H. H. A recent volcanic mudflow of exceptional dimensions, Mt. Ranier, Washington. Amer. Jour. Sci. 254, 349-362 (1956)	North American	North America	GAZ	GAZ:00000458	sedimentary rock	ENVO	ENVO:00002016	Literature selection	421
search of geological literature	literature search			Dalrymple, R. W. Runoff microdeltas: A potential emergence indicator in cross-bedded sandstones. J. Sed. Pet. 54, 825-830 (1984)	North American	North America	GAZ	GAZ:00000458	sedimentary rock	ENVO	ENVO:00002016	Literature selection	430
search of geological literature	literature search			Shideler, G. L. & Smith, K. P. Regional variability of beach and foredune characteristics along the Texas Gulf Coast Barrier System. J. Sed. Pet. 54, 507-526 (1984)	North American	North America	GAZ	GAZ:00000458	sedimentary rock	ENVO	ENVO:00002016	Literature selection	431
search of geological literature	literature search			Fitzgerald, D. M. Interactions between the ebb-tidal delta and landward shoreline: Price Inlet, South Carolina. J. Sed. Pet. 54, 1303-1318 (1984)	North American	North America	GAZ	GAZ:00000458	sedimentary rock	ENVO	ENVO:00002016	Literature selection	432
search of geological literature	literature search			Mazzulo, J. & Withers, K. D. Sources, distribution, and mixing of Late Pleistocene and Holocene sands on the south Texas Continental Shelf. J. Sed. Pet. 54, 1319-1334 (1984)	North American	North America	GAZ	GAZ:00000458	sedimentary rock	ENVO	ENVO:00002016	Literature selection	436
search of geological literature	literature search			Drake, D. E., Cacchione, D. A. & Karl, H. A. Bottom currents and sediment transport on San Pedro Shelf, California. J. Sed. Pet. 55, 15-28 (1985)	North American	North America	GAZ	GAZ:00000458	sedimentary rock	ENVO	ENVO:00002016	Literature selection	445
search of geological literature	literature search			Blogbrough, J. & Farkas, S. Rock glaciers in the San Mateo Mountains, South-Central New Mexico. Amer. Jour. Sci. 266, 812-8238 (1968)	North American	North America	GAZ	GAZ:00000458	sedimentary rock	ENVO	ENVO:00002016	Literature selection	454
search of geological literature	literature search			Andrews, P. Facies and genesis of a hurricane-washover fan, St. Joseph Island, central Texas coast. Texas Bureau of Economic Geology 67, 1-147 (1970)	North American	North America	GAZ	GAZ:00000458	sedimentary rock	ENVO	ENVO:00002016	Literature selection	456
search of geological literature	literature search			Flood, R. & Hollister, C. Current-controlled topography on the Continental Margin off the eastern United States. The Geology of Continental Margins Springer-Verlag New York. , 197-211 (1974)	North American	North America	GAZ	GAZ:00000458	sedimentary rock	ENVO	ENVO:00002016	Literature selection	461
search of geological literature	literature search			Denny, C. Fans and Pediments. Amer. Jour. Sci. 265, 81-105 (1967)	North American	North America	GAZ	GAZ:00000458	sedimentary rock	ENVO	ENVO:00002016	Literature selection	463
search of geological literature	literature search			Blogbrough, J. & Breed, W. Protalus ramparts on Navajo Mountain, Southern Utah. Amer. Jour. Sci. 265, 759-772 (1967)	North American	North America	GAZ	GAZ:00000458	sedimentary rock	ENVO	ENVO:00002016	Literature selection	468
search of geological literature	literature search			Piper, D., Van Huene, R. & Dundan, J. Late Quaternary Sedimentation in the active eastern Aleutian Trench. Geology 1, 19-22 (1973)	North American	North America	GAZ	GAZ:00000458	sedimentary rock	ENVO	ENVO:00002016	Literature selection	470
search of geological literature	literature search			Swanson, D. & Christianson, R. Tragic base surge in 1790 at Kelauea Volcano. Geology 1, 83-86 (1973)	North American	North America	GAZ	GAZ:00000458	sedimentary rock	ENVO	ENVO:00002016	Literature selection	471
search of geological literature	literature search			Mellis, O. Sedimentation in the Romanche Deep. Int. Geol. Rev. 1, 50-58 (1959)	North American	North America	GAZ	GAZ:00000458	sedimentary rock	ENVO	ENVO:00002016	Literature selection	485
search of geological literature	literature search			Droxler, A. W. & Schlager, W. Glacial versus interglacial sedimentation rates and turbidite frequency in the Bahamas. Geology 13, 799-802 (1985)	North American	North America	GAZ	GAZ:00000458	sedimentary rock	ENVO	ENVO:00002016	Literature selection	518
search of geological literature	literature search			Rowley, P. D., Macleod, N. S., Kuntz, M. A., & Kaplan, A. M. Proximal bedded deposits related to Pyroclastic flows of May 18,1980, Mount St. Helens, Washington. Geol. Soc. Amer. Bull. 96, 1373-1383 (1985)	North American	North America	GAZ	GAZ:00000458	sedimentary rock	ENVO	ENVO:00002016	Literature selection	520
search of geological literature	literature search			Tucholke, B. E. & Fry, V. A. Basement structure and sediment distribution in northwest Atlantic Ocean. Amer. Assoc. Petrol. Geol. Bull. 69, 2077-2097 (1985)	North American	North America	GAZ	GAZ:00000458	sedimentary rock	ENVO	ENVO:00002016	Literature selection	524
search of geological literature	literature search			Waitt, R. B. Case for periodic, colossal jokulhlaups from Pleistocene Glacial Lake Missoula. Geol. Soc. Amer. Bull. 96, 1271-1286 (1985)	North American	North America	GAZ	GAZ:00000458	sedimentary rock	ENVO	ENVO:00002016	Literature selection	532
search of geological literature	literature search			Schwalbach, J. R. & Gorsline, D. S. Holocene sediment budgets for the basins of the California Continental borderline. J. Sed. Pet. 55, 829-842 (1985)	North American	North America	GAZ	GAZ:00000458	sedimentary rock	ENVO	ENVO:00002016	Literature selection	536
search of geological literature	literature search			Smith, M. M. Quartz provenance changes through time: Examples from two South Carolina barrier islands. J. Sed. Pet. 55, 483-494 (1985)	North American	North America	GAZ	GAZ:00000458	sedimentary rock	ENVO	ENVO:00002016	Literature selection	540
search of geological literature	literature search			Neiheisel, J. & Weaver, C. E. Transport and deposition of clay minerals southeastern United States. J. Sed. Pet. 37, 1084-1116 (1967)	North American	North America	GAZ	GAZ:00000458	sedimentary rock	ENVO	ENVO:00002016	Literature selection	548
search of geological literature	literature search			Knevel, H. J., Kelley, J. C. & Whetten, T. J. Clay minerals of the Columbia River: A qualitative, quantitative and statistical evaluation. J. Sed. Pet. 38, 600-611 (1968)	North American	North America	GAZ	GAZ:00000458	sedimentary rock	ENVO	ENVO:00002016	Literature selection	573
search of geological literature	literature search			McCrone, A. W. & Koch, R. C. Natural and experimental sodium uptake in Hudson River sediments, Kingston to Manhattan, New York. J. Sed. Pet. 38, 655-660 (1968)	North American	North America	GAZ	GAZ:00000458	sedimentary rock	ENVO	ENVO:00002016	Literature selection	574
search of geological literature	literature search			Wanklyn, R. P. Evolution of the yardangs at Rogers Lake, Ca. Geol. Soc. Amer. Bull. 95, 829-837 (1984)	North American	North America	GAZ	GAZ:00000458	sedimentary rock	ENVO	ENVO:00002016	Literature selection	577
search of geological literature	literature search			Atwater, B. F. Periodic floods from glacial Lake Missoula into the Sanpoil arm of glacial Lake Columbia, northeastern Washington. Geology 12, 464-467 (1984)	North American	North America	GAZ	GAZ:00000458	sedimentary rock	ENVO	ENVO:00002016	Literature selection	581
search of geological literature	literature search			Jones, B. L., Chinn, S. S.W. & Brice, J. C. Olokele rock avalanche, island of Kauai, Hawaii. Geology 12, 209-211 (1984)	North American	North America	GAZ	GAZ:00000458	sedimentary rock	ENVO	ENVO:00002016	Literature selection	584
search of geological literature	literature search			Hunter, R. E., Richmond, B. M. & Alpha, T. R. Storm-controlled oblique dunes of the Oregon coast. Geol. Soc. Amer. Bull. 94, 1450-1465 (1983)	North American	North America	GAZ	GAZ:00000458	sedimentary rock	ENVO	ENVO:00002016	Literature selection	585
search of geological literature	literature search			Sieh, K. & R. Jahns Holocene activity of the San Andreas Fault at Wallace Creek, California. Geol. Soc. Amer. Bull. 95, 883-896 (1984)	North American	North America	GAZ	GAZ:00000458	sedimentary rock	ENVO	ENVO:00002016	Literature selection	595
search of geological literature	literature search			Fritz, W. J. & Harrison, S. Transported trees from the 1982 Mount St. Helens sediment flows: their use as paleocurrent indicators. Sed. Geol. 42, 49-64 (1985)	North American	North America	GAZ	GAZ:00000458	sedimentary rock	ENVO	ENVO:00002016	Literature selection	622
search of geological literature	literature search			Davis, Jr., R. A., Underwater study of ripples, southeastern Lake Michigan. J. Sed. Pet. 35, 857-866 (1985)	North American	North America	GAZ	GAZ:00000458	sedimentary rock	ENVO	ENVO:00002016	Literature selection	647
search of geological literature	literature search			Land, L Eolian cross-bedding in the beach dune environment, Sapelo Island, Georgia. J. Sed. Pet. 34, 389-394 (1964)	North American	North America	GAZ	GAZ:00000458	sedimentary rock	ENVO	ENVO:00002016	Literature selection	659
search of geological literature	literature search			Schlee, J. Fluvial gravel fabric. J. Sed. Pet. 27, 162-176 (1957)	North American	North America	GAZ	GAZ:00000458	sedimentary rock	ENVO	ENVO:00002016	Literature selection	668
search of geological literature	literature search			Rust, B. R. Structure and process in a braided river. Sedimentology 18, 221-245 (1971)	North American	North America	GAZ	GAZ:00000458	sedimentary rock	ENVO	ENVO:00002016	Literature selection	708
search of geological literature	literature search			Shelton, J., Burman, H. & Noble, R. Directional features in braided-meandering stream deposits, Cimmeron River, north-central Oklahoma. J. Sed. Pet. 44, 1114-1117 (1974)	North American	North America	GAZ	GAZ:00000458	sedimentary rock	ENVO	ENVO:00002016	Literature selection	727
search of geological literature	literature search			Major, J. J. & Voight, B. Sedimentology and clast orientations of the 18 May 1980 South-West Flank Lahars, Mount St. Helens, Washington. J. Sed. Pet. 56, 691-705 (1986)	North American	North America	GAZ	GAZ:00000458	sedimentary rock	ENVO	ENVO:00002016	Literature selection	734
search of geological literature	literature search			Karl, H. A., Cacchione, D. A. & Carlson, P. R. Internal-wave currents as a mechanism to account for large sand waves in Navarinsky Canyon Head, Bering Sea. J. Sed. Pet. 56, 706-714 (1986)	North American	North America	GAZ	GAZ:00000458	sedimentary rock	ENVO	ENVO:00002016	Literature selection	735
search of geological literature	literature search			Mackenzie, F. Bermuda Pleistocene eolianites and paleowinds. Sedimentology 3, 52-64 (1964)	North American	North America	GAZ	GAZ:00000458	sedimentary rock	ENVO	ENVO:00002016	Literature selection	746
search of geological literature	literature search			Shelton, J., Burman, H. & Noble, R. Directional features in braided - meandering stream deposits Cimarron River, north-central Oklahoma. J. Sed. Pet. 44, 1114-1117 (1974)	North American	North America	GAZ	GAZ:00000458	sedimentary rock	ENVO	ENVO:00002016	Literature selection	753
search of geological literature	literature search			McKee, E. D. Structures of dunes at White Sands National Monument, New Mexico (and a comparison with structures of dunes from other selected areas). Sedimentology 7, 1-69 (1966)	North American	North America	GAZ	GAZ:00000458	sedimentary rock	ENVO	ENVO:00002016	Literature selection	755
search of geological literature	literature search			Land, L. S. & Hoyt, J. H. Sedimentation in a meandering estuary. Sedimentology 6, 191-207 (1966)	North American	North America	GAZ	GAZ:00000458	sedimentary rock	ENVO	ENVO:00002016	Literature selection	756
search of geological literature	literature search			Twichell, D. C. Bedform distribution and inferred sand transport on Georges Bank, United States Atlantic Continental Shelf. Sedimentology 30, 695-710 (1983)	North American	North America	GAZ	GAZ:00000458	sedimentary rock	ENVO	ENVO:00002016	Literature selection	805
search of geological literature	literature search			Curray, J. R. Tracing sediment masses by grain size modes. Proc. 21st Int. Geol. Congr. 23, 119-130 (1961)	North American	North America	GAZ	GAZ:00000458	sedimentary rock	ENVO	ENVO:00002016	Literature selection	905
search of geological literature	literature search			Daules, D. K. Carbonate turbidites, Gulf of Mexico. J. Sed. Pet. 38, 1100-1109 (1968)	North American	North America	GAZ	GAZ:00000458	sedimentary rock	ENVO	ENVO:00002016	Literature selection	924
search of geological literature	literature search			Williams, G. D. & Stelck, C. R. The sedimentology of a braided river. J. Sed. Pet. 39, 649-679 (1969)	North American	North America	GAZ	GAZ:00000458	sedimentary rock	ENVO	ENVO:00002016	Literature selection	927
search of geological literature	literature search			Klein, G. Depositional and dispersal dynamics of intertidal sand bars. J. Sed. Pet. 40, 1095-1127 (1970)	North American	North America	GAZ	GAZ:00000458	sedimentary rock	ENVO	ENVO:00002016	Literature selection	928
search of geological literature	literature search			Stubblefield, W. L., McGrail, D. W. & Kersey, D. G. Recognition of transgressive and post-transgressive sand ridges on the New Jersey continental shelf. Soc. Econ. Paleont. Mineral. Sp. Publ. 34, 1-23 (1984)	North American	North America	GAZ	GAZ:00000458	sedimentary rock	ENVO	ENVO:00002016	Literature selection	950
search of geological literature	literature search			Johnson, W. H., Moore, D. W. & McKay III, E. D. Provenance of late Wisconsinan (Woodfordian) till and origin of the Decatur sublobe, east-central Illinois. Geol. Soc. Amer. Bull. 97, 1098-1105 (1986)	North American	North America	GAZ	GAZ:00000458	sedimentary rock	ENVO	ENVO:00002016	Literature selection	965
search of geological literature	literature search			Cheel, R. J. & Rust, B. R. A Sequence of soft-sediment deformation (Dewatering) strictures in Late Quaternary Subaqueous outwash near Ottawa, Canada. Sed. Geol. 47, 77-93 (1986)	North American	North America	GAZ	GAZ:00000458	sedimentary rock	ENVO	ENVO:00002016	Literature selection	1003
search of geological literature	literature search			Clifton, H. E. & Phillips, R. L. Lateral trends and vertical sequences in estuarine sediments, Willapa Bay, Washington. In: Quaternary Depositional Environments of the Pacific Coast. Soc. Econ. Paleont. Mineral. Pacific Section , 55-71 (1980)	North American	North America	GAZ	GAZ:00000458	sedimentary rock	ENVO	ENVO:00002016	Literature selection	1055
search of geological literature	literature search			Johnston, W. A. Imbricated structure in river-gravels. Amer. Jour. Sci. 4, 387-390 (1922)	North American	North America	GAZ	GAZ:00000458	sedimentary rock	ENVO	ENVO:00002016	Literature selection	1056
search of geological literature	literature search			Toimil, L. J. & Reimnitz, E. A herringbone bedform pattern of possible Taylor-Gorthler type flow origin seen in sonographs. Geology 15, 569-572 (1987)	North American	North America	GAZ	GAZ:00000458	sedimentary rock	ENVO	ENVO:00002016	Literature selection	1207
search of geological literature	literature search			Cacchione, D. A. et. al. Physiography of the Western United States exclusive economic zone. Geology 16, 131-134 (1988)	North American	North America	GAZ	GAZ:00000458	sedimentary rock	ENVO	ENVO:00002016	Literature selection	1316
search of geological literature	literature search			Hummell, R. L. Texture and granulometry of Planar cross-stratification from some unconsolidated, ancient and modern, quartz sand deposits. Masters thesis, Florida State University (1985)	North American	North America	GAZ	GAZ:00000458	sedimentary rock	ENVO	ENVO:00002016	Literature selection	1747
search of geological literature	literature search			Rodriguez, R. W. Origin, evolution and morphology of the Shoal Escollo De Arenas, Vieques, Puerto Rico, and its potential as a sand resource. Masters thesis, University of North Carolina (1979)	North American	North America	GAZ	GAZ:00000458	sedimentary rock	ENVO	ENVO:00002016	Literature selection	1779
search of geological literature	literature search			Autin, Jr., W. J. Geomorphic, sedimentologic and stratigraphic analysis of two northwest Mississippi watersheds. Masters thesis, University of Mississippi (1978)	North American	North America	GAZ	GAZ:00000458	sedimentary rock	ENVO	ENVO:00002016	Literature selection	1825
search of geological literature	literature search			Barwis, J. H. The sedimentologic and stratigraphic characteristics of Beach Ridge and tidal channel deposits in mesotidal barrier systems. Doctoral dissertation, University of South Carolina (1972)	North American	North America	GAZ	GAZ:00000458	sedimentary rock	ENVO	ENVO:00002016	Literature selection	2188
search of geological literature	literature search			Havholm, K. & Kocurek, G. A preliminary study of the dynamics of modern draa, Algodones, southeastern California, USA. Sedimentology 35, 649-669 (1988)	North American	North America	GAZ	GAZ:00000458	sedimentary rock	ENVO	ENVO:00002016	Literature selection	2579
search of geological literature	literature search			Boyd, R., Forbes, D. L. & Heffler, D. E. Time sequence observations of wave-formed sand ripples on an ocean shoreface. Sedimentology 35, 449-464 (1988)	North American	North America	GAZ	GAZ:00000458	sedimentary rock	ENVO	ENVO:00002016	Literature selection	2591
search of geological literature	literature search			Hubert, J. F. & Filipov, A. J. Debris-flow deposits in alluvial fans on the west flank of the White Mountains, Owens Valley, California, U.S.A. Sed. Geol. 61, 177-205 (1989)	North American	North America	GAZ	GAZ:00000458	sedimentary rock	ENVO	ENVO:00002016	Literature selection	2643
search of geological literature	literature search			Stea, R. R. & Brown, Y. Variation in drumlin orientation, form and stratigraphy relating to successive ice flows in southern and central Nova Scotia. Sed. Geol. 62, 223-240 (1989)	North American	North America	GAZ	GAZ:00000458	sedimentary rock	ENVO	ENVO:00002016	Literature selection	2649
search of geological literature	literature search			Vanderburgh, S. & Smith, D. G. Slave River delta: geomorphology, sedimentology, and Holocene reconstruction. Can. J. Earth Sci. 25, 1990-2004 (1988)	North American	North America	GAZ	GAZ:00000458	sedimentary rock	ENVO	ENVO:00002016	Literature selection	2794
search of geological literature	literature search			Eyles, N. & Clark, B. M. Storm-influenced deltas and ice scouring in a late Pleistocene glacial lake. Geol. Soc. Amer. Bull. 100, 793-809 (1988)	North American	North America	GAZ	GAZ:00000458	sedimentary rock	ENVO	ENVO:00002016	Literature selection	2839
search of geological literature	literature search			Gorrell, G. & Shaw, J. Deposition in an esker, bead and fan complex, Lanark, Ontario, Canada. Sed. Geol. 72, 285-314 (1991)	North American	North America	GAZ	GAZ:00000458	sedimentary rock	ENVO	ENVO:00002016	Literature selection	2686
search of geological literature	literature search			Kelly, R. I. & Martini, I. P. Pleistocene Glacio-Lacustrine Deltaic deposits of the Scarborough Formation, Ontario, Canada. Sed. Geol. 47, 27-52 (1986)	North American	North America	GAZ	GAZ:00000458	sedimentary rock	ENVO	ENVO:00002016	Literature selection	1002
search of geological literature	literature search			Clague, J. J. Quadra Sand and its relation to the late Wisconsin Glaciation of southwest British Columbia. Can. J. Earth Sci. 13, 803-815 (1976)	North American	North America	GAZ	GAZ:00000458	sedimentary rock	ENVO	ENVO:00002016	Literature selection	1144
search of geological literature	literature search			Potter, D. B. & Oberthal, C. M. Vent sites and flow directions of the Otowi ash flows (lower Bandelier Tuff), New Mexico. Geol. Soc. Amer. Bull. 98, 66-76 (1987)	North American	North America	GAZ	GAZ:00000458	sedimentary rock	ENVO	ENVO:00002016	Literature selection	962
search of geological literature	literature search			Kerr, D. R. Early Neogene continental sedimentation in the Vellecito and Fish Creek Mountains, Western Salton Trough, California. Sed. Geol. 38, 217-246 (1984)	North American	North America	GAZ	GAZ:00000458	sedimentary rock	ENVO	ENVO:00002016	Literature selection	691
search of geological literature	literature search			Eyles, N., Eyles, C. & McCabe, A. Late Pleistocene subaerial debris-flow facies of the Bow Valley, near Banff, Canadian Rocky Mountains. Sedimentology 35, 465-480 (1988)	North American	North America	GAZ	GAZ:00000458	sedimentary rock	ENVO	ENVO:00002016	Literature selection	2592
search of geological literature	literature search			Henderson, P. J. Sedimentation in an esker system influenced by bedrock topography near Kingston, Ontario. Can. J. Earth Sci. 25, 987-999 (1988)	North American	North America	GAZ	GAZ:00000458	sedimentary rock	ENVO	ENVO:00002016	Literature selection	2791
search of geological literature	literature search			Bobrowsky, P. T. Late Cenozoic geology of the northern Rocky Mountain Trench, British Columbia. Doctoral dissertation, University of Alberta (1989)	North American	North America	GAZ	GAZ:00000458	sedimentary rock	ENVO	ENVO:00002016	Literature selection	2435
search of geological literature	literature search			Cobb, J. C. Sedimentology of an outwash fan deposit in the Woodfordian (Late Wisconsinan) of northeastern Illinois. Masters thesis, Eastern Kentucky University (1974)	North American	North America	GAZ	GAZ:00000458	sedimentary rock	ENVO	ENVO:00002016	Literature selection	1768
search of geological literature	literature search			Tanner, W. F. The importance of modes in cross-bedding data. J. Sed. Pet. 29, 221-226 (1959)	North American	North America	GAZ	GAZ:00000458	sedimentary rock	ENVO	ENVO:00002016	Literature selection	680
search of geological literature	literature search			Power, Jr., W. R. Backset beds in the Coso Formation, Inyo County, California. J. Sed. Pet. 31, 603-607 (1961)	North American	North America	GAZ	GAZ:00000458	sedimentary rock	ENVO	ENVO:00002016	Literature selection	679
search of geological literature	literature search			Eynon, G. & Walker, R. Facies relationships in Pleistocene outwash gravels, southern Ontario: a model for bar growth in braided rivers. Sedimentology 21, 43-70 (1974)	North American	North America	GAZ	GAZ:00000458	sedimentary rock	ENVO	ENVO:00002016	Literature selection	666
search of geological literature	literature search			Dupre, W. R. Quaternary history of the Watsonville Lowlands north central Monterey Bay region, California. Doctoral dissertation, Stanford University (1975)	North American	North America	GAZ	GAZ:00000458	sedimentary rock	ENVO	ENVO:00002016	Literature selection	1885
search of geological literature	literature search			Bachman, S. B. Depositional and structural history of the Waucobi Lake bed deposits, Owens Valley, California. Masters thesis, University of California (1974)	North American	North America	GAZ	GAZ:00000458	sedimentary rock	ENVO	ENVO:00002016	Literature selection	1860
search of geological literature	literature search			Dronyk, M. P. Stratigraphy, structure and a seismic refraction survey of a portion of the San Felipe Hills Imperial Valley, California. Masters thesis, University of California-Riverside (1977)	North American	North America	GAZ	GAZ:00000458	sedimentary rock	ENVO	ENVO:00002016	Literature selection	1855
search of geological literature	literature search			Duncan, J. R. & Kulm, L. D. Mineralogy, provenance, and dispersal history of Late Quaternary deep-sea sands in Cascadia Basin and Blanco Fracture Zone off Oregon. J. Sed. Pet. 40, 874-887 (1970)	North American	North America	GAZ	GAZ:00000458	sedimentary rock	ENVO	ENVO:00002016	Literature selection	5
search of geological literature	literature search			Elmore, R. D. et. al. Black shell turbidite, Hatteras Abyssal Plain, western Atlantic. Geol. Soc. Amer. Bull. 90, 1165-1176 (1979)	North American	North America	GAZ	GAZ:00000458	sedimentary rock	ENVO	ENVO:00002016	Literature selection	269
search of geological literature	literature search			Swanson, E. C. Bonneville Flood deposits along the Snake River near Lewiston, Idaho. Masters thesis, Washington State University (1984)	North American	North America	GAZ	GAZ:00000458	sedimentary rock	ENVO	ENVO:00002016	Literature selection	2058
search of geological literature	literature search			Robbins, D. A. Late Cenozoic gravel deposits in the vicinity of Lewiston, Idaho. Masters thesis, Washington State University (1984)	North American	North America	GAZ	GAZ:00000458	sedimentary rock	ENVO	ENVO:00002016	Literature selection	2059
search of geological literature	literature search			Kuhns, M. J.P. Late Cenozoic deposits of the lower Clearwater Valley, Idaho and Washington. Masters thesis, Washington State University (1980)	North American	North America	GAZ	GAZ:00000458	sedimentary rock	ENVO	ENVO:00002016	Literature selection	2062
search of geological literature	literature search			Duckworth, P. B. Paleocurrent trends in the latest outwash at the western end of the Oak Ridges Moraine, Ontario. Doctoral dissertation, University of Toronto (1975)	North American	North America	GAZ	GAZ:00000458	sedimentary rock	ENVO	ENVO:00002016	Literature selection	2401
search of geological literature	literature search			Thompson, T. A. Sedimentology, internal architecture and depositional history of the Indiana Dunes National Lakeshore and State Park. Doctoral dissertation, Indiana University (1987)	North American	North America	GAZ	GAZ:00000458	sedimentary rock	ENVO	ENVO:00002016	Literature selection	1870
search of geological literature	literature search			Smith, D. G. & Fisher, T. G. Glacial Lake Agassiz: the northwestern outlet and paleoflood. Geology 21, 9-12 (1993)	North American	North America	GAZ	GAZ:00000458	sedimentary rock	ENVO	ENVO:00002016	Literature selection	2785
search of geological literature	literature search			Richman, L. R. Sedimentology analysis of Pre-Missoula gravels in the southeastern part of the Pasco Basin, Washington. Masters thesis, Washington State University (1981)	North American	North America	GAZ	GAZ:00000458	sedimentary rock	ENVO	ENVO:00002016	Literature selection	2087
search of geological literature	literature search			Croll, T. C. Stratigraphy and depositional history of the Deming Sand in northwestern Washington. Masters thesis, University of Washington (1980)	North American	North America	GAZ	GAZ:00000458	sedimentary rock	ENVO	ENVO:00002016	Literature selection	2024
search of geological literature	literature search			Averitt, P. Upper Tertiary surficial deposits near Cedar City, Iron County, Utah. Geol. Soc. Amer. Bull. 75, 37-44 (1964)	North American	North America	GAZ	GAZ:00000458	sedimentary rock	ENVO	ENVO:00002016	Literature selection	983
search of geological literature	literature search			Brennand, T. A. & Sharpe, D. R. Ice-sheet dynamics and subglacial meltwater regime inferred from form and sedimentology of glaciofluvial systems: Victoria Island, District of Franklin, Northwest Territories. Can. J. Earth Sci. 30, 928-944 (1993)	North American	North America	GAZ	GAZ:00000458	sedimentary rock	ENVO	ENVO:00002016	Literature selection	2807
search of geological literature	literature search			Brennarnd, T. A. Macroforms, large bedforms and rhythmic sedimentary sequences in subglacial eskers, south-central Ontario: implications for esker genesis and meltwater regime. Sed. Geol. 91, 9-55 (1994)	North American	North America	GAZ	GAZ:00000458	sedimentary rock	ENVO	ENVO:00002016	Literature selection	2817
search of geological literature	literature search			Mack, G. H., Seager, W. R. & Kieling, J. Late Oligocene and miocene faulting and sedimentation and evolution of the southern Rio Grande rift, New Mexico, USA. Sed. Geol. 92, 79-96 (1994)	North American	North America	GAZ	GAZ:00000458	sedimentary rock	ENVO	ENVO:00002016	Literature selection	2888
search of geological literature	literature search			Corrigan, J. D. Geology of the Burica Peninsula, Panama-Costa Rica: neotectonic implications for the southern Middle America convergent margin. Masters thesis, University of Texas, Austin (1986)	North American	North America	GAZ	GAZ:00000458	sedimentary rock	ENVO	ENVO:00002016	Literature selection	1412
search of geological literature	literature search			Potter, P. E. The petrology and origin of the Lafayette Gravel. Part 1. Mineralogy and Petrology. J. Geol. 63, 1-38 (1955)	North American	North America	GAZ	GAZ:00000458	sedimentary rock	ENVO	ENVO:00002016	Literature selection	936
search of geological literature	literature search			Piper, D. J.W. et. al. The Rio Dell Formation: a Plio-Pleistocene basin slope deposit in Northern California. Sedimentology 23, 309-328 (1976)	North American	North America	GAZ	GAZ:00000458	sedimentary rock	ENVO	ENVO:00002016	Literature selection	245
search of geological literature	literature search			Reynolds, M. W. Stratigraphy and structural geology of the Titus and Titanothere Canyons area, Death Valley, California. Doctoral dissertation, University of California (1959)	North American	North America	GAZ	GAZ:00000458	sedimentary rock	ENVO	ENVO:00002016	Literature selection	2503
search of geological literature	literature search			Wellman, S. S. Late Cenozoic landscape evolution on lava flow surfaces of the Cima Volcanic Field, Mojave Desert, California. Geol. Soc. Amer. Bull. 96, 1518-1529 (1985)	North American	North America	GAZ	GAZ:00000458	sedimentary rock	ENVO	ENVO:00002016	Literature selection	529
search of geological literature	literature search			Williams, P. F. Provenance study of Late Cenozoic sand and gravel deposits in northeastern Nebraska. Masters thesis, University of Nebraska (1984)	North American	North America	GAZ	GAZ:00000458	sedimentary rock	ENVO	ENVO:00002016	Literature selection	2254
search of geological literature	literature search			Galehouse, J. Provenance and paleocurrents of the Paso Robles Formation, California. Geol. Soc. Amer. Bull. 78, 951-978 (1967)	North American	North America	GAZ	GAZ:00000458	sedimentary rock	ENVO	ENVO:00002016	Literature selection	985
search of geological literature	literature search			Dohrenwend, J. C. Plio-Pleistocene geology of the central Salinas Valley and adjacent uplands, Monterey County, California. Doctoral dissertation, Stanford University (1975)	North American	North America	GAZ	GAZ:00000458	sedimentary rock	ENVO	ENVO:00002016	Literature selection	1883
search of geological literature	literature search			Hartnett, T. M. Vertical sequence analysis, of Late Pliocene Pico Formation sediments in Adams Canyon, Ventura County, California. Masters thesis, University of Southern California (1980)	North American	North America	GAZ	GAZ:00000458	sedimentary rock	ENVO	ENVO:00002016	Literature selection	1858
search of geological literature	literature search			Lerbekmo, J. F. Genetic relationship among tertiary blue sandstones in central California. J. Sed. Pet. 31, 594-602 (1961)	North American	North America	GAZ	GAZ:00000458	sedimentary rock	ENVO	ENVO:00002016	Literature selection	678
search of geological literature	literature search			Wilson, T.J Paleocurrent evidence for lateral displacement of the Pliocene Colorado River delta by the San Andreas fault system, southeastern California. Geology 14, 788-791 (1986)	North American	North America	GAZ	GAZ:00000458	sedimentary rock	ENVO	ENVO:00002016	Literature selection	743
search of geological literature	literature search			Schlee, J. Upland Gravels of southern Maryland. Geol. Soc. Amer. Bull. 68, 1371-1410 (1957)	North American	North America	GAZ	GAZ:00000458	sedimentary rock	ENVO	ENVO:00002016	Literature selection	849
search of geological literature	literature search			Harper, A. S. Depositional environments of the Fisher Spring Member of the Pliocene Ridge Route 'Formation,' Ridge Basin, Los Angeles County, California. Masters thesis, University of Southern California (1981)	North American	North America	GAZ	GAZ:00000458	sedimentary rock	ENVO	ENVO:00002016	Literature selection	1867
search of geological literature	literature search			Crowell, J. C. & Link, M. H. Geologic history of Ridge Basin Southern Calfornia. Society of Economic Paleontologists and Mineralogists , 105-114 (1982)	North American	North America	GAZ	GAZ:00000458	sedimentary rock	ENVO	ENVO:00002016	Literature selection	2993
search of geological literature	literature search			Menack, J. S. Geology of the Neogene sedimentary rocks in Garberville, California. Masters thesis, Cornell University (1986)	North American	North America	GAZ	GAZ:00000458	sedimentary rock	ENVO	ENVO:00002016	Literature selection	1844
search of geological literature	literature search			Mainzinger, B. D. An appraisal fof the turbidites in the Ridge Basin, Southern California. Masters thesis, University of California, Riverside (1986)	North American	North America	GAZ	GAZ:00000458	sedimentary rock	ENVO	ENVO:00002016	Literature selection	2517
search of geological literature	literature search			Cooley, Jr., T. W. Title Unknown. Doctoral dissertation, University of North Carolina (1970)	North American	North America	GAZ	GAZ:00000458	sedimentary rock	ENVO	ENVO:00002016	Literature selection	1820
search of geological literature	literature search			Lindemann, W. L. Catahoula Formation, Duval County, Texas. Masters thesis, University of Texas, Austin (1963)	North American	North America	GAZ	GAZ:00000458	sedimentary rock	ENVO	ENVO:00002016	Literature selection	1418
search of geological literature	literature search			Schlee, J. S. Sedimentological analysis of the Upland Gravels of southern Maryland. Doctoral dissertation, John Hopkins University (1956)	North American	North America	GAZ	GAZ:00000458	sedimentary rock	ENVO	ENVO:00002016	Literature selection	1965
search of geological literature	literature search			Webber, L. & Pilkey, O. Depositional history and geology of the Cloudburst Formation near Mammoth, Arizona. Masters thesis, University of Arizona (1981)	North American	North America	GAZ	GAZ:00000458	sedimentary rock	ENVO	ENVO:00002016	Literature selection	1933
search of geological literature	literature search			Swirydczuk, K., Wilkinson, B. H. & Smith, G. R. The Pliocene Glenns Ferry Oolite: lake-margin carbonate deposition in the southwestern Snake River plain. J. Sed. Pet. 49, 995-1004 (1979)	North American	North America	GAZ	GAZ:00000458	sedimentary rock	ENVO	ENVO:00002016	Literature selection	24
search of geological literature	literature search			Swirydczuk, K., Wilkinson, B. H. & Smith, G. R. The Pliocene Glenns Ferry Oolite - II : sedimentology of oolitic lacustrine terrace deposits. J. Sed. Pet. 50, 1237-1248 (1980)	North American	North America	GAZ	GAZ:00000458	sedimentary rock	ENVO	ENVO:00002016	Literature selection	83
search of geological literature	literature search			Middleton, L. T. Depositional environments of the Glenns Ferry Formation near Jackass Butte, Idaho. Masters thesis, Idaho State University (1976)	North American	North America	GAZ	GAZ:00000458	sedimentary rock	ENVO	ENVO:00002016	Literature selection	2057
search of geological literature	literature search			Scott, A. J. The Muddy Creek Formation: depositional environment, provenance and tectonic significance in the western Lake Mead area, Nevada and Arizona. Masters thesis, University of Nevada-Las Vegas (1988)	North American	North America	GAZ	GAZ:00000458	sedimentary rock	ENVO	ENVO:00002016	Literature selection	2507
search of geological literature	literature search			Pederson, J. L. The mestery of the pre-Grand Canyon Colorado River--Results from the Muddy Creek Formation. GSA Today 18, 4-10 (2008)	North American	North America	GAZ	GAZ:00000458	sedimentary rock	ENVO	ENVO:00002016	Literature selection	3138
search of geological literature	literature search			no name Upper Cenozoic sediments of the lower Delaware Valley and the northern Delmarva Peninsula, New Jersey, Pennsylvania, Delaware and Maryland. U. S. Geol. Surv. Prof. Paper 1067, 1-47 (1979)	North American	North America	GAZ	GAZ:00000458	sedimentary rock	ENVO	ENVO:00002016	Literature selection	145
search of geological literature	literature search			Martino, R. L. The sedimentology of the Late Tertiary Bridgeton and Pensauken Formations in southern New Jersey. Doctoral dissertation, State University of New Jersey (1981)	North American	North America	GAZ	GAZ:00000458	sedimentary rock	ENVO	ENVO:00002016	Literature selection	1444
search of geological literature	literature search			Chaffin, Jr., H. S. Sedimentary history of a middle Oligocene valley in northwestern Nebraska. Masters thesis, University of Nebraska (1966)	North American	North America	GAZ	GAZ:00000458	sedimentary rock	ENVO	ENVO:00002016	Literature selection	2246
search of geological literature	literature search			Maroney, D. G. A stratigraphic and paleoecologic study of some Late Cenozoic sediments in the central Sand Hills Province of Nebraska. Doctoral dissertation, University of Nebraska (1978)	North American	North America	GAZ	GAZ:00000458	sedimentary rock	ENVO	ENVO:00002016	Literature selection	2256
search of geological literature	literature search			Smith, G. Coarse-grained nonmarine volcaniclastic sediment: terminology and depositional process. Geol. Soc. Amer. Bull. 97, 1-10 (1986)	North American	North America	GAZ	GAZ:00000458	sedimentary rock	ENVO	ENVO:00002016	Literature selection	605
search of geological literature	literature search			Smith, G. A. The influence of explosive volcanism on fluvial sedimentation: the Deschutes Formation (Neogene) in central Oregon. J. Sed. Pet. 57, 613-629 (1987)	North American	North America	GAZ	GAZ:00000458	sedimentary rock	ENVO	ENVO:00002016	Literature selection	1248
search of geological literature	literature search			Hunt, C. B. The Colorado River region and John Wesley Powell geologic history of the Colorado River. U. S. Geol. Surv. Prof. Paper 22, 219-228 (1979)	North American	North America	GAZ	GAZ:00000458	sedimentary rock	ENVO	ENVO:00002016	Literature selection	1208
search of geological literature	literature search			McLaughlin, R. J. & Nilsen, T. H. Neogene non-marine sedimentation and tectonics in small pull-apart basins of the San Andreas fault system, Sonoma County, California. Sedimentology 29, 865-876 (1982)	North American	North America	GAZ	GAZ:00000458	sedimentary rock	ENVO	ENVO:00002016	Literature selection	794
search of geological literature	literature search			Hsu, K. J. Studies of Ventura Field, California, 1: Facies geometry and genesis of Lower Pliocene turbidites. Amer. Assoc. Petrol. Geol. Bull. 61, 137-168 (1977)	North American	North America	GAZ	GAZ:00000458	sedimentary rock	ENVO	ENVO:00002016	Literature selection	916
search of geological literature	literature search			Deibert, J. E. & Camilleri, P. A. Sedimentologic and tectonic origin of an incised-valley-fill sequence along an extensional marginal-lacustrine system in the Basin and Range province, United States: Implications for predictive models of the location of incised valleys. Amer. Assoc. Petrol. Geol. Bull. 90, 209-235 (2006)	North American	North America	GAZ	GAZ:00000458	sedimentary rock	ENVO	ENVO:00002016	Literature selection	3067
search of geological literature	literature search			Wizevich, M. C. Sedimentary geology of the zeolitic volcanic lacustrine Pliocene Rome Beds, Oregon. Sed. Geol. 6, 271-302 (1971)	North American	North America	GAZ	GAZ:00000458	sedimentary rock	ENVO	ENVO:00002016	Literature selection	410
search of geological literature	literature search			Horn A. D. The sedimentary history if the Quinault Formation western Washington. Masters thesis, University of South Carolina (1969)	North American	North America	GAZ	GAZ:00000458	sedimentary rock	ENVO	ENVO:00002016	Literature selection	2308
search of geological literature	literature search			Swanson, D. A. The Middle and Late Cenozoic volcanic rocks of the Tieton River area, south central Washington. Doctoral dissertation, John Hopkins University (1964)	North American	North America	GAZ	GAZ:00000458	sedimentary rock	ENVO	ENVO:00002016	Literature selection	1732
search of geological literature	literature search			Belcher, R. C. Depositional environments, paleomagnetism and tectonic significance of Huizachal Red Beds (Lower Mesozoic), northeastern Mexico. Doctoral dissertation, University of Texas, Austin (1979)	North American	North America	GAZ	GAZ:00000458	sedimentary rock	ENVO	ENVO:00002016	Literature selection	1711
search of geological literature	literature search			Jordan, J. M. Facies and depositional environment of the Perdiz conglomerate, Presidio County, Texas. Masters thesis, University of Kansas (1977)	North American	North America	GAZ	GAZ:00000458	sedimentary rock	ENVO	ENVO:00002016	Literature selection	1734
search of geological literature	literature search			Wessel, J. M. Late Cenozoic gravel deposits of the Lower Snake River, Washington. Masters thesis, Washington State University (1980)	North American	North America	GAZ	GAZ:00000458	sedimentary rock	ENVO	ENVO:00002016	Literature selection	2076
search of geological literature	literature search			Sadler, P. M., Kooser, M. A., Renfrew, J. M., & Hillenbrand, J. M. Conglomerates and the reconstruction of strike slip fault zones: Lessons from the transverse ranges, S. California. In: Colburn, I.P., P.L. Abbott and J. Minch (eds.), Conglomerates in Basin Analysis: Pacific Section SEPM 62, 33-52 (1989)	North American	North America	GAZ	GAZ:00000458	sedimentary rock	ENVO	ENVO:00002016	Literature selection	1849
search of geological literature	literature search			Schmincke, H. U. Petrology, paleocurrents and stratigraphy of the Ellensburg Formation and interbedded Yakima Basalt flows, south central Washington. Doctoral dissertation, John Hopkins University (1964)	North American	North America	GAZ	GAZ:00000458	sedimentary rock	ENVO	ENVO:00002016	Literature selection	1731
search of geological literature	literature search			Smith, G. Sedimentology of proximal to distal volcaniclastics dispersed across an active foldbelt Ellensberg Formation (late Miocene), central Washington. Sedimentology 35, 953-977 (1988)	North American	North America	GAZ	GAZ:00000458	sedimentary rock	ENVO	ENVO:00002016	Literature selection	2581
search of geological literature	literature search			Smith, G. A. Neogene synvolcanic and syntectonic sedimentation in central Washington. Geol. Soc. Amer. Bull. 100, 1479-1492 (1988)	North American	North America	GAZ	GAZ:00000458	sedimentary rock	ENVO	ENVO:00002016	Literature selection	2840
search of geological literature	literature search			Nelson, P. N. Tertiary stratigraphy and sedimentation in the Young's River - Lewis and Clark River area, Clapstop County, Oregon. Masters thesis, Oregon State University (1978)	North American	North America	GAZ	GAZ:00000458	sedimentary rock	ENVO	ENVO:00002016	Literature selection	1899
search of geological literature	literature search			Sullwold, Jr., H. H. Tarzana fan, deep submarine fan of Late Miocene Age, Los Angeles County, California. Amer. Assoc. Petrol. Geol. Bull. 44, 433-457 (1960)	North American	North America	GAZ	GAZ:00000458	sedimentary rock	ENVO	ENVO:00002016	Literature selection	932
search of geological literature	literature search			Olson, T. J. Sedimentary evolution of the Miocene-Pliocene Camp Davis Basin, northwestern Wyoming. Masters thesis, Montana State University (1987)	North American	North America	GAZ	GAZ:00000458	sedimentary rock	ENVO	ENVO:00002016	Literature selection	1917
search of geological literature	literature search			Link, M. H. Fluvial facies of the Miocene Ridge Route Formation, Ridge Basin, California. Sed. Geol. 38, 263-285 (1984)	North American	North America	GAZ	GAZ:00000458	sedimentary rock	ENVO	ENVO:00002016	Literature selection	692
search of geological literature	literature search			Hausback, B. P. Cenozoic volcanic and tectonic evolution of Baja California Sur, Mexico. Doctoral dissertation, University of California-Berkeley (1984)	North American	North America	GAZ	GAZ:00000458	sedimentary rock	ENVO	ENVO:00002016	Literature selection	1971
search of geological literature	literature search			Golia, R. T. & J. H. Stewart Depositional environments and paleogeography of the Upper Miocene Wassuk Group, west-central Nevada. Sed. Geol. 38, 159-180 (1984)	North American	North America	GAZ	GAZ:00000458	sedimentary rock	ENVO	ENVO:00002016	Literature selection	690
search of geological literature	literature search			Manley, K. The Late Cenozoic history of the Espanola Basin, New Mexico. Doctoral dissertation, University of Colorado (1976)	North American	North America	GAZ	GAZ:00000458	sedimentary rock	ENVO	ENVO:00002016	Literature selection	1656
search of geological literature	literature search			Shepherd, R. G. & Owens, W. G. Hydrogeologic significance of Ogallala fluvial environments, the Gang Plank. Soc. Econ. Paleont. Mineral. Sp. Publ. 31, 89-94 (1981)	North American	North America	GAZ	GAZ:00000458	sedimentary rock	ENVO	ENVO:00002016	Literature selection	953
search of geological literature	literature search			Osterkamp, W. R. & Wood, W. W. Playa-lake basins on the southern High Plains of Texas and New Mexico: Part I. Hydrologic, geomorphic, and geologic evidence for their development. Geol. Soc. Amer. Bull. 99, 215-223 (1987)	North American	North America	GAZ	GAZ:00000458	sedimentary rock	ENVO	ENVO:00002016	Literature selection	1202
search of geological literature	literature search			Eiken, O. & K. Hinz Contourites in the Fram Straight. Sed. Geol. 82, 15-32 (1993)	North American	North America	GAZ	GAZ:00000458	sedimentary rock	ENVO	ENVO:00002016	Literature selection	2713
search of geological literature	literature search			Bartow, J. A. Stratigraphy and sedimentation of the Capistrano Formation, Dana Point area, Orange County, California. Masters thesis, University of California-Los Angelas (1964)	North American	North America	GAZ	GAZ:00000458	sedimentary rock	ENVO	ENVO:00002016	Literature selection	2195
search of geological literature	literature search			Bennett, Jr., J. N. Paleocurrent analysis of the Upper Miocene Formations, Los Angeles Basin, California. Masters thesis, University of Arizona (1967)	North American	North America	GAZ	GAZ:00000458	sedimentary rock	ENVO	ENVO:00002016	Literature selection	2001
search of geological literature	literature search			vanDam, D. A. Basin morphology and depositional environments of the Lower Mohnian (Upper Miocene) La Vida member of the Puente Formation, Los Angeles Basin, California. Masters thesis, University of Utah (1985)	North American	North America	GAZ	GAZ:00000458	sedimentary rock	ENVO	ENVO:00002016	Literature selection	2031
search of geological literature	literature search			Morley, D. P. Lake-margin deposition in an ensialic rift basin-The Miocene Chalk Hills Formation of the southwestern Snake River Plain, Idaho. Masters thesis, University of Michigan (1983)	North American	North America	GAZ	GAZ:00000458	sedimentary rock	ENVO	ENVO:00002016	Literature selection	1408
search of geological literature	literature search			Porter, M. L. Sedimentology and petrology of the Chalk Hills Formation, southwestern Idaho. Masters thesis, Northern Arizona University. (1982)	North American	North America	GAZ	GAZ:00000458	sedimentary rock	ENVO	ENVO:00002016	Literature selection	2071
search of geological literature	literature search			Vazzana, M. E. Stratigraphy, sedimentary petrology and basin evolution of the Abiquiu Formation, north central New Mexico. Masters thesis, University of New Mexico (1980)	North American	North America	GAZ	GAZ:00000458	sedimentary rock	ENVO	ENVO:00002016	Literature selection	2162
search of geological literature	literature search			Sanner, W. K. Tectonic significance of Early Miocene Basin Formation in the Box Canyon area, Mojave Desert. Masters thesis, University of North Carolina (1985)	North American	North America	GAZ	GAZ:00000458	sedimentary rock	ENVO	ENVO:00002016	Literature selection	1780
search of geological literature	literature search			Gawne, C. E. Faunas and sediments of the Zia Sand, middle Miocene of New Mexico. Doctoral dissertation, Columbia University (1973)	North American	North America	GAZ	GAZ:00000458	sedimentary rock	ENVO	ENVO:00002016	Literature selection	1442
search of geological literature	literature search			Cavazza, W. Sedimentology, petrology and basin analysis of the Tesuque Formation (Miocene) in the central Espanola Basin, Rio Grande Rift, New Mexico. Masters thesis, University of California-Los Angeles (1985)	North American	North America	GAZ	GAZ:00000458	sedimentary rock	ENVO	ENVO:00002016	Literature selection	2196
search of geological literature	literature search			Cavazza, W. Sedimentation pattern of a rift-filling unit, Tesuque formation (Miocene), Espanola Basin, Rio Grande Rift, New Mexico. J. Sed. Pet. 59, 287-296 (1989)	North American	North America	GAZ	GAZ:00000458	sedimentary rock	ENVO	ENVO:00002016	Literature selection	2549
search of geological literature	literature search			Smith, G. A. & Katzman, D. Discrimination of eolian and pyroclastic-surge processes in the generation of cross-bedded tuffs, Jemez Mountains volcanic field, New Mexico. Geology 19, 465-468 (1991)	North American	North America	GAZ	GAZ:00000458	sedimentary rock	ENVO	ENVO:00002016	Literature selection	2782
search of geological literature	literature search			Bennett, D. K. Paleontology, paleoecology and biostratigraphy of the Rhinoceros Hill Fauna (Hemphillian: Latest Miocene), and sedimentology of the enclosing Ogallala Formation, Ash Hollow Member, Wallace County, Kansas. Masters thesis, University of Kansas (1974)	North American	North America	GAZ	GAZ:00000458	sedimentary rock	ENVO	ENVO:00002016	Literature selection	1683
search of geological literature	literature search			Baum, G. R. Cetacean Paleontology and biostratigraphy of the Yorktown and St. Mary's Formations, Surry County, Virginia. Masters thesis, University of North Carolina (1974)	North American	North America	GAZ	GAZ:00000458	sedimentary rock	ENVO	ENVO:00002016	Literature selection	1803
search of geological literature	literature search			Whisonant, R. C. The Flaxville Formation in the Scobey-Opheim area, northeastern Montana. Masters thesis, University of Colorado (1980)	North American	North America	GAZ	GAZ:00000458	sedimentary rock	ENVO	ENVO:00002016	Literature selection	1645
search of geological literature	literature search			Kaneps, A. G. Gulf Stream: Velocity fluctuations during the late Cenozoic. Science 204, 297-301 (1979)	North American	North America	GAZ	GAZ:00000458	sedimentary rock	ENVO	ENVO:00002016	Literature selection	280
search of geological literature	literature search			Boyd, A. Fossil leaves and fruits as indicators of paleotransport in a Miocene lake from northern Idaho. J. Sed. Pet. 61, 269-279 (1991)	North American	North America	GAZ	GAZ:00000458	sedimentary rock	ENVO	ENVO:00002016	Literature selection	2557
search of geological literature	literature search			Cressy Jr., F. B. Stratigraphy and sedimentation of the Neahkahnie Mountain - Angora Peak area, Tillamook and Clatsop Counties, Oregon. Masters thesis, Oregon State University (1974)	North American	North America	GAZ	GAZ:00000458	sedimentary rock	ENVO	ENVO:00002016	Literature selection	1892
search of geological literature	literature search			Smith, T. N. Stratigraphy and sedimentation of the Onion Peak area, Clatsop County, Oregon. Masters thesis, Oregon State University (1975)	North American	North America	GAZ	GAZ:00000458	sedimentary rock	ENVO	ENVO:00002016	Literature selection	1893
search of geological literature	literature search			Harms, J. C., Southard, J. B., Spearing, D. R., & Walker, R. G. Depositional Environments as interpreted from primary sedimentary structures and stratification sequences. Soc. Econ. Paleont. Mineral. Short course 2, 92-92 (1975)	North American	North America	GAZ	GAZ:00000458	sedimentary rock	ENVO	ENVO:00002016	Literature selection	1013
search of geological literature	literature search			Leithold, E. L. & Bourgeois, J. Characteristics of coarse-grained sequences deposited in nearshore, wave-dominated environments - examples from the Miocene of southwest Oregon. Sedimentology 31, 749-775 (1984)	North American	North America	GAZ	GAZ:00000458	sedimentary rock	ENVO	ENVO:00002016	Literature selection	784
search of geological literature	literature search			Vicars, R. G. & Breyer, J. A. Sedimentary facies in air - fall pyroclastic debris, Aribaree Group (Miocene), northwest Nebraska, U.S.A. J. Sed. Pet. 51, 909-921 (1981)	North American	North America	GAZ	GAZ:00000458	sedimentary rock	ENVO	ENVO:00002016	Literature selection	768
search of geological literature	literature search			Bart, H. A. A sedimentologic and petrographic study of the Miocene Arikaree Group of southeastern Wyoming and westcentral Nebraska. Doctoral dissertation, University of Nebraska (1974)	North American	North America	GAZ	GAZ:00000458	sedimentary rock	ENVO	ENVO:00002016	Literature selection	2242
search of geological literature	literature search			Emrich, G. Cross-bedding and textural variations of the Miocene Hawthorne Formation in northern Florida. J. Sed. Pet. 30, 561-567 (1960)	North American	North America	GAZ	GAZ:00000458	sedimentary rock	ENVO	ENVO:00002016	Literature selection	675
search of geological literature	literature search			Potter, P. Chester cross-bedding and sandstone trends in the Illinois basins. Amer. Assoc. Petrol. Geol. Bull. 42, 1013-1046 (1958)	North American	North America	GAZ	GAZ:00000458	sedimentary rock	ENVO	ENVO:00002016	Literature selection	895
search of geological literature	literature search			Drobny, G. F. Sedimentology and stratigraphy of a fluvial and lacustrine interbed near Kendrick, Idaho. Masters thesis, Washington State University (1981)	North American	North America	GAZ	GAZ:00000458	sedimentary rock	ENVO	ENVO:00002016	Literature selection	2073
search of geological literature	literature search			Diebert, J. E. Sedimentological constraints on Middle Miocene extensional tectonism of the southern Las Vegas range, southern Nevada. Masters thesis, University of Nevada-Las Vegas (1989)	North American	North America	GAZ	GAZ:00000458	sedimentary rock	ENVO	ENVO:00002016	Literature selection	2506
search of geological literature	literature search			Cooper, D. M. Sedimentation, stratigraphy and facies variation of the Lower to Middle Miocene Astoria Formation. Doctoral dissertation, Oregon State University (1981)	North American	North America	GAZ	GAZ:00000458	sedimentary rock	ENVO	ENVO:00002016	Literature selection	1901
search of geological literature	literature search			Cather, S. M. Volcano-sedimentary evolution and tectonic implications of the Datil Group (Latest Eocene-Early Oligocene), west-central New Mexico. Doctoral dissertation, University of Texas, Austin (1986)	North American	North America	GAZ	GAZ:00000458	sedimentary rock	ENVO	ENVO:00002016	Literature selection	1439
search of geological literature	literature search			Barnosky, A. D. Geology and mammalian paleontology of the Miocene Colten Formation of Jackson Hole, Teton County, Wyoming. Doctoral dissertation, University of Washington (1983)	North American	North America	GAZ	GAZ:00000458	sedimentary rock	ENVO	ENVO:00002016	Literature selection	2019
search of geological literature	literature search			Decelles, P. G. Middle Cenozoic depositional, tectonic, and sea level history of Southern San Joaquin Basin, California. Amer. Assoc. Petrol. Geol. Bull. 72, 1297-1322 (1988)	North American	North America	GAZ	GAZ:00000458	sedimentary rock	ENVO	ENVO:00002016	Literature selection	2835
search of geological literature	literature search			Fillmore, R. P. Sedimentation and extensional basin evolution in a Miocene metamorphic core complex setting, Alvord Mountain, central Mojave Desert, California, USA. Sedimentology 40, 721-742 (1993)	North American	North America	GAZ	GAZ:00000458	sedimentary rock	ENVO	ENVO:00002016	Literature selection	2626
search of geological literature	literature search			GÃ¶kÃ§en, S. L., Kelling, G., GÃ¶kÃ§en, N., & Floyd, P. A. Sedimentology of a Late Cenozoic collisional sequence: the Misis Complex, Adana, southern Turkey. Sed. Geol. 59, 205-235 (1988)	North American	North America	GAZ	GAZ:00000458	sedimentary rock	ENVO	ENVO:00002016	Literature selection	2636
search of geological literature	literature search			Walker, J. D. Tectonics and dispersal of Hayner Basin sediments (Miocene), San Diego Mountain, Dona Ana County, south central New Mexico. Masters thesis, New Mexico Institute of Mining and Technology (1986)	North American	North America	GAZ	GAZ:00000458	sedimentary rock	ENVO	ENVO:00002016	Literature selection	2118
search of geological literature	literature search			Lorkowski, R. M. Petrologic description and possible source areas for the Table Mountain Formation of southeastern San Diego County, California. Masters thesis, San Diego State University (1981)	North American	North America	GAZ	GAZ:00000458	sedimentary rock	ENVO	ENVO:00002016	Literature selection	2138
search of geological literature	literature search			Higinbotham, L. R. Stratigraphy, depositional history and petrology of the Upper Cretaceous(?) to Middle Eocene Montgomery Creek Formation, northern California. Doctoral dissertation, Oregon State University (1986)	North American	North America	GAZ	GAZ:00000458	sedimentary rock	ENVO	ENVO:00002016	Literature selection	2304
search of geological literature	literature search			Spotts, J. Grain orientation and imbrication in Miocene turbidity current sandstones, California. J. Sed. Pet. 34, 229-253 (1964)	North American	North America	GAZ	GAZ:00000458	sedimentary rock	ENVO	ENVO:00002016	Literature selection	657
search of geological literature	literature search			Gilbert, Jr., J. R. Stratigraphy and sedimentology of the Upper Miocene Williams Sand of the San Joaquin Valley, California, with a note on the neighboring Temblor sands. Masters thesis, University of Massachusetts (1980)	North American	North America	GAZ	GAZ:00000458	sedimentary rock	ENVO	ENVO:00002016	Literature selection	1447
search of geological literature	literature search			Loomis, D. P. & Burbank, D. W. The stratigraphic evolution of the El Paso Basin, southern California: Implications for the Miocene development of the Garlock Fault and uplift of the Sierra Nevada. Geol. Soc. Amer. Bull. 100, 12-28 (1988)	North American	North America	GAZ	GAZ:00000458	sedimentary rock	ENVO	ENVO:00002016	Literature selection	1317
search of geological literature	literature search			Loomis, D. P. Lower to Middle Miocene stratigraphic and tectonic evolution of the El Paso Basin, California. Masters thesis, University of North Carolina (1984)	North American	North America	GAZ	GAZ:00000458	sedimentary rock	ENVO	ENVO:00002016	Literature selection	1326
search of geological literature	literature search			Anderson, D. S. Provenance and tectonic implications of Mid-Tertiary nonmarine deposits, Santa Maria Basin and vicinity, California. Masters thesis, University of California (1980)	North American	North America	GAZ	GAZ:00000458	sedimentary rock	ENVO	ENVO:00002016	Literature selection	1859
search of geological literature	literature search			DeCalles, P. G. Variable preservation of Middle Tertiary, coarse-grained, nearshore to outer-shelf storm deposits in southern California. J. Sed. Pet. 57, 250-264 (1987)	North American	North America	GAZ	GAZ:00000458	sedimentary rock	ENVO	ENVO:00002016	Literature selection	1246
search of geological literature	literature search			Cooley, S. A. Depositional environments of the Lower and Middle Miocene Temblor Formation of Reef Ridge and Vicinity, Fresno and Kings Counties, California. Masters thesis, Stanford University (1982)	North American	North America	GAZ	GAZ:00000458	sedimentary rock	ENVO	ENVO:00002016	Literature selection	1879
search of geological literature	literature search			Carter, J. B. Depositional environments and tectonic history of the Type Temblor Formation, Chico Martinez Creek, Kern County, California. Masters thesis, Stanford University (1985)	North American	North America	GAZ	GAZ:00000458	sedimentary rock	ENVO	ENVO:00002016	Literature selection	1881
search of geological literature	literature search			Bate, M. A. Temblor and Big Blue Formations: interpretation of depositional environment sequence on Coalinga anticline, Fresno County, California. Masters thesis, Stanford University (1984)	North American	North America	GAZ	GAZ:00000458	sedimentary rock	ENVO	ENVO:00002016	Literature selection	1983
search of geological literature	literature search			Gillespie, B. W. The Temblor Formation: Maricopa to the eastern San Emigdio Mountains, Kern County, California. Masters thesis, Stanford University (1986)	North American	North America	GAZ	GAZ:00000458	sedimentary rock	ENVO	ENVO:00002016	Literature selection	1993
search of geological literature	literature search			Kerr, D. R. Early Neogene continental sedimentation, Western Salon Trough, California. Masters thesis, San Diego State University (1982)	North American	North America	GAZ	GAZ:00000458	sedimentary rock	ENVO	ENVO:00002016	Literature selection	2146
search of geological literature	literature search			Richerdson, S. M. Stratigraphy and depositional environments of a marine-nonmarine Plio-Pleistocene sequence, Western Salton Trough, California. Masters thesis, San Diego State University (1984)	North American	North America	GAZ	GAZ:00000458	sedimentary rock	ENVO	ENVO:00002016	Literature selection	2143
search of geological literature	literature search			Arthur, M. A. Stratigraphy and sedimentation of Lower Miocene non-marine strata of the Orocopia Mountains: constraints for Late Tertiary Slip on the San Andreas Fault system in southern California. Masters thesis, University of California-Riverside (1974)	North American	North America	GAZ	GAZ:00000458	sedimentary rock	ENVO	ENVO:00002016	Literature selection	1864
search of geological literature	literature search			Bartels, W. S. Fossil reptile assemblages and depositional environments of selected early tertiary vertebrate bone concentrations, Bighorn Basin, Wyoming. Doctoral dissertation, University of Michigan (1987)	North American	North America	GAZ	GAZ:00000458	sedimentary rock	ENVO	ENVO:00002016	Literature selection	1436
search of geological literature	literature search			Kochel, R. C. Interpretation of high-level gravel deposits and their significance to the erosional history of the Big Horn Basin, Big Horn Mountains, Wyoming. Masters thesis, Southern Illinois University (1977)	North American	North America	GAZ	GAZ:00000458	sedimentary rock	ENVO	ENVO:00002016	Literature selection	2261
search of geological literature	literature search			Rice, J. A. Sedimentology, provenance and tectonic significance of the basal conglomerate of the Rainbow Gardens member of the Miocene Horse Spring Formation, Lake Mead area, southeastern Nevada. Masters thesis, University of Nevada-Las Vegas (1987)	North American	North America	GAZ	GAZ:00000458	sedimentary rock	ENVO	ENVO:00002016	Literature selection	2252
search of geological literature	literature search			Rice, J. A. Sedimentology, provenance and tectonic significance of the basal conglomerate of the Rainbow Gardens member of the Miocene Horse Spring Formation, Lake Mead area, southeastern Nevada. Masters thesis, University of Nevada-Las Vegas (1987)	North American	North America	GAZ	GAZ:00000458	sedimentary rock	ENVO	ENVO:00002016	Literature selection	2508
search of geological literature	literature search			Olsen, T. Large fluvial systems: the Atane Formation, a fluvio-deltaic example from the Upper Cretaceous of central West Greenland. Sed. Geol. 85, 457-473 (1993)	North American	North America	GAZ	GAZ:00000458	sedimentary rock	ENVO	ENVO:00002016	Literature selection	2724
search of geological literature	literature search			Mainzinger, B. D. An appraisal of the turbidites in the Ridge Basin, southern California. Masters thesis, University of California (1986)	North American	North America	GAZ	GAZ:00000458	sedimentary rock	ENVO	ENVO:00002016	Literature selection	1865
search of geological literature	literature search			Link, M. H. A sedimentologic history of Ridge Basin, Transverse Ranges, southern California. Doctoral dissertation, University of Southern California (1982)	North American	North America	GAZ	GAZ:00000458	sedimentary rock	ENVO	ENVO:00002016	Literature selection	2197
search of geological literature	literature search			Clifton, H. E. Progradational sequences in Miocene shoreline deposits, southeastern Caliente Range, California. J. Sed. Pet. 51, 165-184 (1981)	North American	North America	GAZ	GAZ:00000458	sedimentary rock	ENVO	ENVO:00002016	Literature selection	92
search of geological literature	literature search			Yan-qin, G. U. O., Li, W., Hu, Y., Pang, R., Zhang, B. Tertiary sedimentary rocks associated with the Harcuvar core complex in Arizona (U.S.A.): insights into paleogeographic evolution during displacement along a major detachment fault system. Sed. Geol. 89, 43-63 (1994)	North American	North America	GAZ	GAZ:00000458	sedimentary rock	ENVO	ENVO:00002016	Literature selection	2820
search of geological literature	literature search			Grier, S. P. Alluvial fan and lacustrine carbonate deposits in the Snake Range: a study of tertiary sedimentation and associated tectonism. Masters thesis, Stanford University (1984)	North American	North America	GAZ	GAZ:00000458	sedimentary rock	ENVO	ENVO:00002016	Literature selection	1992
search of geological literature	literature search			Bartow, J. A. Coarse-grained deltaic sedimentation in the Miocene Cuyama strike-slip basin, California Coast Ranges. Sed. Geol. 68, 17-38 (1990)	North American	North America	GAZ	GAZ:00000458	sedimentary rock	ENVO	ENVO:00002016	Literature selection	2660
search of geological literature	literature search			Rigsby, C. A. Deepening-upward sequences in Oligocene and Lower Miocene fan-delta deposits, western Santa Ynez Mountains, California. J. Sed. Research 64, 380-391 (1994)	North American	North America	GAZ	GAZ:00000458	sedimentary rock	ENVO	ENVO:00002016	Literature selection	2830
search of geological literature	literature search			Hendrix, E. D. & Ingersoll, R. V. Tectonics and alluvial sedimentation of the Upper Oligocene/Lower Miocene Vasque Formation, Soledad basin, southern California. Geol. Soc. Amer. Bull. 98, 647-663 (1987)	North American	North America	GAZ	GAZ:00000458	sedimentary rock	ENVO	ENVO:00002016	Literature selection	1203
search of geological literature	literature search			Hendrix, E. D. Sedimentology and basin analysis of the Upper Oligocene Vasquez Formation, Soledad Basin, southern California. Masters thesis, University of California-Los Angeles (1986)	North American	North America	GAZ	GAZ:00000458	sedimentary rock	ENVO	ENVO:00002016	Literature selection	3244
search of geological literature	literature search			Bartow, J. A. Oligocene Continental sedimentation in the Caliente Range area, California. J. Sed. Pet. 48, 75-98 (1978)	North American	North America	GAZ	GAZ:00000458	sedimentary rock	ENVO	ENVO:00002016	Literature selection	41
search of geological literature	literature search			Bartow, J. A. Sedimentology of the Simmler and Varqueros Formations in the Caliente Range-Carrizo Plain area, California. Doctoral dissertation, Stanford University (1974)	North American	North America	GAZ	GAZ:00000458	sedimentary rock	ENVO	ENVO:00002016	Literature selection	1986
search of geological literature	literature search			Goodwin, C. J. Stratigraphy and sedimentation of the Yaquina Formation, Lincoln County, Oregon. Masters thesis, Oregon State University (1973)	North American	North America	GAZ	GAZ:00000458	sedimentary rock	ENVO	ENVO:00002016	Literature selection	1890
search of geological literature	literature search			Evans, J. E. & Terry, Jr., D. O. The significance of incision and fluvial sedimentation in the Basal White River Group (Eocene-Oligocene), Badlands of South Dakota, U.S.A. Sed. Geol. 90, 137-152 (1994)	North American	North America	GAZ	GAZ:00000458	sedimentary rock	ENVO	ENVO:00002016	Literature selection	2824
search of geological literature	literature search			Grover, J. A. Petrology, depositional environments and structural development of the Mineta Formation, Teran Basin, Cochise County, Arizona. Sed. Geol. 38, 87-105 (1984)	North American	North America	GAZ	GAZ:00000458	sedimentary rock	ENVO	ENVO:00002016	Literature selection	689
search of geological literature	literature search			Seeland, D. Oligocene paleogeography of the northern Great Plains and adjacent mountains. Cenozoic Paleogeography of the West-Central United States Rocky Mountain Section (SEPM) , 187-205 (1985)	North American	North America	GAZ	GAZ:00000458	sedimentary rock	ENVO	ENVO:00002016	Literature selection	1347
[truncated: 1,639 more rows]
