# Supplementary material for: Global database of paleocurrent trends through the Phanerozoic and Precambrian
Source: Sci Data. 2015 Jun 9;2:150025. doi: 10.1038/sdata.2015.25 (PMC4460913; doi:10.1038/sdata.2015.25)
Supplement: Supplementary file 1 [file sdata201525-isa1.zip › a_assay_Chadwick.txt]

Sample Name	Protocol REF	Assay Name	Raw Data File	Comment [Data Repository]	Comment [Data Record Accession]	Comment [Data Record URI]
3061	Data extraction	3061	PaleocurrentDatabase.xlsx	Dryad Digital Repository	10.5061/dryad.hr0sp	http://dx.doi.org/10.5061/dryad.hr0sp
3141	Data extraction	3141	PaleocurrentDatabase.xlsx	Dryad Digital Repository	10.5061/dryad.hr0sp	http://dx.doi.org/10.5061/dryad.hr0sp
107	Data extraction	107	PaleocurrentDatabase.xlsx	Dryad Digital Repository	10.5061/dryad.hr0sp	http://dx.doi.org/10.5061/dryad.hr0sp
142	Data extraction	142	PaleocurrentDatabase.xlsx	Dryad Digital Repository	10.5061/dryad.hr0sp	http://dx.doi.org/10.5061/dryad.hr0sp
144	Data extraction	144	PaleocurrentDatabase.xlsx	Dryad Digital Repository	10.5061/dryad.hr0sp	http://dx.doi.org/10.5061/dryad.hr0sp
176	Data extraction	176	PaleocurrentDatabase.xlsx	Dryad Digital Repository	10.5061/dryad.hr0sp	http://dx.doi.org/10.5061/dryad.hr0sp
205	Data extraction	205	PaleocurrentDatabase.xlsx	Dryad Digital Repository	10.5061/dryad.hr0sp	http://dx.doi.org/10.5061/dryad.hr0sp
434	Data extraction	434	PaleocurrentDatabase.xlsx	Dryad Digital Repository	10.5061/dryad.hr0sp	http://dx.doi.org/10.5061/dryad.hr0sp
459	Data extraction	459	PaleocurrentDatabase.xlsx	Dryad Digital Repository	10.5061/dryad.hr0sp	http://dx.doi.org/10.5061/dryad.hr0sp
712	Data extraction	712	PaleocurrentDatabase.xlsx	Dryad Digital Repository	10.5061/dryad.hr0sp	http://dx.doi.org/10.5061/dryad.hr0sp
2577	Data extraction	2577	PaleocurrentDatabase.xlsx	Dryad Digital Repository	10.5061/dryad.hr0sp	http://dx.doi.org/10.5061/dryad.hr0sp
2739	Data extraction	2739	PaleocurrentDatabase.xlsx	Dryad Digital Repository	10.5061/dryad.hr0sp	http://dx.doi.org/10.5061/dryad.hr0sp
542	Data extraction	542	PaleocurrentDatabase.xlsx	Dryad Digital Repository	10.5061/dryad.hr0sp	http://dx.doi.org/10.5061/dryad.hr0sp
880	Data extraction	880	PaleocurrentDatabase.xlsx	Dryad Digital Repository	10.5061/dryad.hr0sp	http://dx.doi.org/10.5061/dryad.hr0sp
197	Data extraction	197	PaleocurrentDatabase.xlsx	Dryad Digital Repository	10.5061/dryad.hr0sp	http://dx.doi.org/10.5061/dryad.hr0sp
426	Data extraction	426	PaleocurrentDatabase.xlsx	Dryad Digital Repository	10.5061/dryad.hr0sp	http://dx.doi.org/10.5061/dryad.hr0sp
335	Data extraction	335	PaleocurrentDatabase.xlsx	Dryad Digital Repository	10.5061/dryad.hr0sp	http://dx.doi.org/10.5061/dryad.hr0sp
309	Data extraction	309	PaleocurrentDatabase.xlsx	Dryad Digital Repository	10.5061/dryad.hr0sp	http://dx.doi.org/10.5061/dryad.hr0sp
1403	Data extraction	1403	PaleocurrentDatabase.xlsx	Dryad Digital Repository	10.5061/dryad.hr0sp	http://dx.doi.org/10.5061/dryad.hr0sp
299	Data extraction	299	PaleocurrentDatabase.xlsx	Dryad Digital Repository	10.5061/dryad.hr0sp	http://dx.doi.org/10.5061/dryad.hr0sp
939	Data extraction	939	PaleocurrentDatabase.xlsx	Dryad Digital Repository	10.5061/dryad.hr0sp	http://dx.doi.org/10.5061/dryad.hr0sp
2730	Data extraction	2730	PaleocurrentDatabase.xlsx	Dryad Digital Repository	10.5061/dryad.hr0sp	http://dx.doi.org/10.5061/dryad.hr0sp
775	Data extraction	775	PaleocurrentDatabase.xlsx	Dryad Digital Repository	10.5061/dryad.hr0sp	http://dx.doi.org/10.5061/dryad.hr0sp
773	Data extraction	773	PaleocurrentDatabase.xlsx	Dryad Digital Repository	10.5061/dryad.hr0sp	http://dx.doi.org/10.5061/dryad.hr0sp
1315	Data extraction	1315	PaleocurrentDatabase.xlsx	Dryad Digital Repository	10.5061/dryad.hr0sp	http://dx.doi.org/10.5061/dryad.hr0sp
1245	Data extraction	1245	PaleocurrentDatabase.xlsx	Dryad Digital Repository	10.5061/dryad.hr0sp	http://dx.doi.org/10.5061/dryad.hr0sp
391	Data extraction	391	PaleocurrentDatabase.xlsx	Dryad Digital Repository	10.5061/dryad.hr0sp	http://dx.doi.org/10.5061/dryad.hr0sp
541	Data extraction	541	PaleocurrentDatabase.xlsx	Dryad Digital Repository	10.5061/dryad.hr0sp	http://dx.doi.org/10.5061/dryad.hr0sp
342	Data extraction	342	PaleocurrentDatabase.xlsx	Dryad Digital Repository	10.5061/dryad.hr0sp	http://dx.doi.org/10.5061/dryad.hr0sp
2544	Data extraction	2544	PaleocurrentDatabase.xlsx	Dryad Digital Repository	10.5061/dryad.hr0sp	http://dx.doi.org/10.5061/dryad.hr0sp
729	Data extraction	729	PaleocurrentDatabase.xlsx	Dryad Digital Repository	10.5061/dryad.hr0sp	http://dx.doi.org/10.5061/dryad.hr0sp
1752	Data extraction	1752	PaleocurrentDatabase.xlsx	Dryad Digital Repository	10.5061/dryad.hr0sp	http://dx.doi.org/10.5061/dryad.hr0sp
3228	Data extraction	3228	PaleocurrentDatabase.xlsx	Dryad Digital Repository	10.5061/dryad.hr0sp	http://dx.doi.org/10.5061/dryad.hr0sp
1239	Data extraction	1239	PaleocurrentDatabase.xlsx	Dryad Digital Repository	10.5061/dryad.hr0sp	http://dx.doi.org/10.5061/dryad.hr0sp
3187	Data extraction	3187	PaleocurrentDatabase.xlsx	Dryad Digital Repository	10.5061/dryad.hr0sp	http://dx.doi.org/10.5061/dryad.hr0sp
349	Data extraction	349	PaleocurrentDatabase.xlsx	Dryad Digital Repository	10.5061/dryad.hr0sp	http://dx.doi.org/10.5061/dryad.hr0sp
449	Data extraction	449	PaleocurrentDatabase.xlsx	Dryad Digital Repository	10.5061/dryad.hr0sp	http://dx.doi.org/10.5061/dryad.hr0sp
490	Data extraction	490	PaleocurrentDatabase.xlsx	Dryad Digital Repository	10.5061/dryad.hr0sp	http://dx.doi.org/10.5061/dryad.hr0sp
341	Data extraction	341	PaleocurrentDatabase.xlsx	Dryad Digital Repository	10.5061/dryad.hr0sp	http://dx.doi.org/10.5061/dryad.hr0sp
266	Data extraction	266	PaleocurrentDatabase.xlsx	Dryad Digital Repository	10.5061/dryad.hr0sp	http://dx.doi.org/10.5061/dryad.hr0sp
320	Data extraction	320	PaleocurrentDatabase.xlsx	Dryad Digital Repository	10.5061/dryad.hr0sp	http://dx.doi.org/10.5061/dryad.hr0sp
611	Data extraction	611	PaleocurrentDatabase.xlsx	Dryad Digital Repository	10.5061/dryad.hr0sp	http://dx.doi.org/10.5061/dryad.hr0sp
1714	Data extraction	1714	PaleocurrentDatabase.xlsx	Dryad Digital Repository	10.5061/dryad.hr0sp	http://dx.doi.org/10.5061/dryad.hr0sp
2873	Data extraction	2873	PaleocurrentDatabase.xlsx	Dryad Digital Repository	10.5061/dryad.hr0sp	http://dx.doi.org/10.5061/dryad.hr0sp
1182	Data extraction	1182	PaleocurrentDatabase.xlsx	Dryad Digital Repository	10.5061/dryad.hr0sp	http://dx.doi.org/10.5061/dryad.hr0sp
1226	Data extraction	1226	PaleocurrentDatabase.xlsx	Dryad Digital Repository	10.5061/dryad.hr0sp	http://dx.doi.org/10.5061/dryad.hr0sp
2896	Data extraction	2896	PaleocurrentDatabase.xlsx	Dryad Digital Repository	10.5061/dryad.hr0sp	http://dx.doi.org/10.5061/dryad.hr0sp
2600	Data extraction	2600	PaleocurrentDatabase.xlsx	Dryad Digital Repository	10.5061/dryad.hr0sp	http://dx.doi.org/10.5061/dryad.hr0sp
2875	Data extraction	2875	PaleocurrentDatabase.xlsx	Dryad Digital Repository	10.5061/dryad.hr0sp	http://dx.doi.org/10.5061/dryad.hr0sp
701	Data extraction	701	PaleocurrentDatabase.xlsx	Dryad Digital Repository	10.5061/dryad.hr0sp	http://dx.doi.org/10.5061/dryad.hr0sp
754	Data extraction	754	PaleocurrentDatabase.xlsx	Dryad Digital Repository	10.5061/dryad.hr0sp	http://dx.doi.org/10.5061/dryad.hr0sp
250	Data extraction	250	PaleocurrentDatabase.xlsx	Dryad Digital Repository	10.5061/dryad.hr0sp	http://dx.doi.org/10.5061/dryad.hr0sp
2705	Data extraction	2705	PaleocurrentDatabase.xlsx	Dryad Digital Repository	10.5061/dryad.hr0sp	http://dx.doi.org/10.5061/dryad.hr0sp
2629	Data extraction	2629	PaleocurrentDatabase.xlsx	Dryad Digital Repository	10.5061/dryad.hr0sp	http://dx.doi.org/10.5061/dryad.hr0sp
874	Data extraction	874	PaleocurrentDatabase.xlsx	Dryad Digital Repository	10.5061/dryad.hr0sp	http://dx.doi.org/10.5061/dryad.hr0sp
826	Data extraction	826	PaleocurrentDatabase.xlsx	Dryad Digital Repository	10.5061/dryad.hr0sp	http://dx.doi.org/10.5061/dryad.hr0sp
1256	Data extraction	1256	PaleocurrentDatabase.xlsx	Dryad Digital Repository	10.5061/dryad.hr0sp	http://dx.doi.org/10.5061/dryad.hr0sp
766	Data extraction	766	PaleocurrentDatabase.xlsx	Dryad Digital Repository	10.5061/dryad.hr0sp	http://dx.doi.org/10.5061/dryad.hr0sp
513	Data extraction	513	PaleocurrentDatabase.xlsx	Dryad Digital Repository	10.5061/dryad.hr0sp	http://dx.doi.org/10.5061/dryad.hr0sp
2645	Data extraction	2645	PaleocurrentDatabase.xlsx	Dryad Digital Repository	10.5061/dryad.hr0sp	http://dx.doi.org/10.5061/dryad.hr0sp
2884	Data extraction	2884	PaleocurrentDatabase.xlsx	Dryad Digital Repository	10.5061/dryad.hr0sp	http://dx.doi.org/10.5061/dryad.hr0sp
1006	Data extraction	1006	PaleocurrentDatabase.xlsx	Dryad Digital Repository	10.5061/dryad.hr0sp	http://dx.doi.org/10.5061/dryad.hr0sp
1718	Data extraction	1718	PaleocurrentDatabase.xlsx	Dryad Digital Repository	10.5061/dryad.hr0sp	http://dx.doi.org/10.5061/dryad.hr0sp
881	Data extraction	881	PaleocurrentDatabase.xlsx	Dryad Digital Repository	10.5061/dryad.hr0sp	http://dx.doi.org/10.5061/dryad.hr0sp
2708	Data extraction	2708	PaleocurrentDatabase.xlsx	Dryad Digital Repository	10.5061/dryad.hr0sp	http://dx.doi.org/10.5061/dryad.hr0sp
1025	Data extraction	1025	PaleocurrentDatabase.xlsx	Dryad Digital Repository	10.5061/dryad.hr0sp	http://dx.doi.org/10.5061/dryad.hr0sp
1712	Data extraction	1712	PaleocurrentDatabase.xlsx	Dryad Digital Repository	10.5061/dryad.hr0sp	http://dx.doi.org/10.5061/dryad.hr0sp
1049	Data extraction	1049	PaleocurrentDatabase.xlsx	Dryad Digital Repository	10.5061/dryad.hr0sp	http://dx.doi.org/10.5061/dryad.hr0sp
821	Data extraction	821	PaleocurrentDatabase.xlsx	Dryad Digital Repository	10.5061/dryad.hr0sp	http://dx.doi.org/10.5061/dryad.hr0sp
822	Data extraction	822	PaleocurrentDatabase.xlsx	Dryad Digital Repository	10.5061/dryad.hr0sp	http://dx.doi.org/10.5061/dryad.hr0sp
1042	Data extraction	1042	PaleocurrentDatabase.xlsx	Dryad Digital Repository	10.5061/dryad.hr0sp	http://dx.doi.org/10.5061/dryad.hr0sp
2539	Data extraction	2539	PaleocurrentDatabase.xlsx	Dryad Digital Repository	10.5061/dryad.hr0sp	http://dx.doi.org/10.5061/dryad.hr0sp
2559	Data extraction	2559	PaleocurrentDatabase.xlsx	Dryad Digital Repository	10.5061/dryad.hr0sp	http://dx.doi.org/10.5061/dryad.hr0sp
1713	Data extraction	1713	PaleocurrentDatabase.xlsx	Dryad Digital Repository	10.5061/dryad.hr0sp	http://dx.doi.org/10.5061/dryad.hr0sp
2669	Data extraction	2669	PaleocurrentDatabase.xlsx	Dryad Digital Repository	10.5061/dryad.hr0sp	http://dx.doi.org/10.5061/dryad.hr0sp
2687	Data extraction	2687	PaleocurrentDatabase.xlsx	Dryad Digital Repository	10.5061/dryad.hr0sp	http://dx.doi.org/10.5061/dryad.hr0sp
865	Data extraction	865	PaleocurrentDatabase.xlsx	Dryad Digital Repository	10.5061/dryad.hr0sp	http://dx.doi.org/10.5061/dryad.hr0sp
877	Data extraction	877	PaleocurrentDatabase.xlsx	Dryad Digital Repository	10.5061/dryad.hr0sp	http://dx.doi.org/10.5061/dryad.hr0sp
1086	Data extraction	1086	PaleocurrentDatabase.xlsx	Dryad Digital Repository	10.5061/dryad.hr0sp	http://dx.doi.org/10.5061/dryad.hr0sp
1172	Data extraction	1172	PaleocurrentDatabase.xlsx	Dryad Digital Repository	10.5061/dryad.hr0sp	http://dx.doi.org/10.5061/dryad.hr0sp
2712	Data extraction	2712	PaleocurrentDatabase.xlsx	Dryad Digital Repository	10.5061/dryad.hr0sp	http://dx.doi.org/10.5061/dryad.hr0sp
2871	Data extraction	2871	PaleocurrentDatabase.xlsx	Dryad Digital Repository	10.5061/dryad.hr0sp	http://dx.doi.org/10.5061/dryad.hr0sp
1242	Data extraction	1242	PaleocurrentDatabase.xlsx	Dryad Digital Repository	10.5061/dryad.hr0sp	http://dx.doi.org/10.5061/dryad.hr0sp
1186	Data extraction	1186	PaleocurrentDatabase.xlsx	Dryad Digital Repository	10.5061/dryad.hr0sp	http://dx.doi.org/10.5061/dryad.hr0sp
664	Data extraction	664	PaleocurrentDatabase.xlsx	Dryad Digital Repository	10.5061/dryad.hr0sp	http://dx.doi.org/10.5061/dryad.hr0sp
892	Data extraction	892	PaleocurrentDatabase.xlsx	Dryad Digital Repository	10.5061/dryad.hr0sp	http://dx.doi.org/10.5061/dryad.hr0sp
893	Data extraction	893	PaleocurrentDatabase.xlsx	Dryad Digital Repository	10.5061/dryad.hr0sp	http://dx.doi.org/10.5061/dryad.hr0sp
1022	Data extraction	1022	PaleocurrentDatabase.xlsx	Dryad Digital Repository	10.5061/dryad.hr0sp	http://dx.doi.org/10.5061/dryad.hr0sp
1044	Data extraction	1044	PaleocurrentDatabase.xlsx	Dryad Digital Repository	10.5061/dryad.hr0sp	http://dx.doi.org/10.5061/dryad.hr0sp
860	Data extraction	860	PaleocurrentDatabase.xlsx	Dryad Digital Repository	10.5061/dryad.hr0sp	http://dx.doi.org/10.5061/dryad.hr0sp
876	Data extraction	876	PaleocurrentDatabase.xlsx	Dryad Digital Repository	10.5061/dryad.hr0sp	http://dx.doi.org/10.5061/dryad.hr0sp
863	Data extraction	863	PaleocurrentDatabase.xlsx	Dryad Digital Repository	10.5061/dryad.hr0sp	http://dx.doi.org/10.5061/dryad.hr0sp
423	Data extraction	423	PaleocurrentDatabase.xlsx	Dryad Digital Repository	10.5061/dryad.hr0sp	http://dx.doi.org/10.5061/dryad.hr0sp
1782	Data extraction	1782	PaleocurrentDatabase.xlsx	Dryad Digital Repository	10.5061/dryad.hr0sp	http://dx.doi.org/10.5061/dryad.hr0sp
2656	Data extraction	2656	PaleocurrentDatabase.xlsx	Dryad Digital Repository	10.5061/dryad.hr0sp	http://dx.doi.org/10.5061/dryad.hr0sp
823	Data extraction	823	PaleocurrentDatabase.xlsx	Dryad Digital Repository	10.5061/dryad.hr0sp	http://dx.doi.org/10.5061/dryad.hr0sp
837	Data extraction	837	PaleocurrentDatabase.xlsx	Dryad Digital Repository	10.5061/dryad.hr0sp	http://dx.doi.org/10.5061/dryad.hr0sp
1000	Data extraction	1000	PaleocurrentDatabase.xlsx	Dryad Digital Repository	10.5061/dryad.hr0sp	http://dx.doi.org/10.5061/dryad.hr0sp
2879	Data extraction	2879	PaleocurrentDatabase.xlsx	Dryad Digital Repository	10.5061/dryad.hr0sp	http://dx.doi.org/10.5061/dryad.hr0sp
398	Data extraction	398	PaleocurrentDatabase.xlsx	Dryad Digital Repository	10.5061/dryad.hr0sp	http://dx.doi.org/10.5061/dryad.hr0sp
827	Data extraction	827	PaleocurrentDatabase.xlsx	Dryad Digital Repository	10.5061/dryad.hr0sp	http://dx.doi.org/10.5061/dryad.hr0sp
830	Data extraction	830	PaleocurrentDatabase.xlsx	Dryad Digital Repository	10.5061/dryad.hr0sp	http://dx.doi.org/10.5061/dryad.hr0sp
838	Data extraction	838	PaleocurrentDatabase.xlsx	Dryad Digital Repository	10.5061/dryad.hr0sp	http://dx.doi.org/10.5061/dryad.hr0sp
875	Data extraction	875	PaleocurrentDatabase.xlsx	Dryad Digital Repository	10.5061/dryad.hr0sp	http://dx.doi.org/10.5061/dryad.hr0sp
894	Data extraction	894	PaleocurrentDatabase.xlsx	Dryad Digital Repository	10.5061/dryad.hr0sp	http://dx.doi.org/10.5061/dryad.hr0sp
189	Data extraction	189	PaleocurrentDatabase.xlsx	Dryad Digital Repository	10.5061/dryad.hr0sp	http://dx.doi.org/10.5061/dryad.hr0sp
343	Data extraction	343	PaleocurrentDatabase.xlsx	Dryad Digital Repository	10.5061/dryad.hr0sp	http://dx.doi.org/10.5061/dryad.hr0sp
103	Data extraction	103	PaleocurrentDatabase.xlsx	Dryad Digital Repository	10.5061/dryad.hr0sp	http://dx.doi.org/10.5061/dryad.hr0sp
325	Data extraction	325	PaleocurrentDatabase.xlsx	Dryad Digital Repository	10.5061/dryad.hr0sp	http://dx.doi.org/10.5061/dryad.hr0sp
1837	Data extraction	1837	PaleocurrentDatabase.xlsx	Dryad Digital Repository	10.5061/dryad.hr0sp	http://dx.doi.org/10.5061/dryad.hr0sp
781	Data extraction	781	PaleocurrentDatabase.xlsx	Dryad Digital Repository	10.5061/dryad.hr0sp	http://dx.doi.org/10.5061/dryad.hr0sp
825	Data extraction	825	PaleocurrentDatabase.xlsx	Dryad Digital Repository	10.5061/dryad.hr0sp	http://dx.doi.org/10.5061/dryad.hr0sp
110	Data extraction	110	PaleocurrentDatabase.xlsx	Dryad Digital Repository	10.5061/dryad.hr0sp	http://dx.doi.org/10.5061/dryad.hr0sp
1839	Data extraction	1839	PaleocurrentDatabase.xlsx	Dryad Digital Repository	10.5061/dryad.hr0sp	http://dx.doi.org/10.5061/dryad.hr0sp
2182	Data extraction	2182	PaleocurrentDatabase.xlsx	Dryad Digital Repository	10.5061/dryad.hr0sp	http://dx.doi.org/10.5061/dryad.hr0sp
387	Data extraction	387	PaleocurrentDatabase.xlsx	Dryad Digital Repository	10.5061/dryad.hr0sp	http://dx.doi.org/10.5061/dryad.hr0sp
2895	Data extraction	2895	PaleocurrentDatabase.xlsx	Dryad Digital Repository	10.5061/dryad.hr0sp	http://dx.doi.org/10.5061/dryad.hr0sp
33	Data extraction	33	PaleocurrentDatabase.xlsx	Dryad Digital Repository	10.5061/dryad.hr0sp	http://dx.doi.org/10.5061/dryad.hr0sp
891	Data extraction	891	PaleocurrentDatabase.xlsx	Dryad Digital Repository	10.5061/dryad.hr0sp	http://dx.doi.org/10.5061/dryad.hr0sp
286	Data extraction	286	PaleocurrentDatabase.xlsx	Dryad Digital Repository	10.5061/dryad.hr0sp	http://dx.doi.org/10.5061/dryad.hr0sp
1173	Data extraction	1173	PaleocurrentDatabase.xlsx	Dryad Digital Repository	10.5061/dryad.hr0sp	http://dx.doi.org/10.5061/dryad.hr0sp
1834	Data extraction	1834	PaleocurrentDatabase.xlsx	Dryad Digital Repository	10.5061/dryad.hr0sp	http://dx.doi.org/10.5061/dryad.hr0sp
3186	Data extraction	3186	PaleocurrentDatabase.xlsx	Dryad Digital Repository	10.5061/dryad.hr0sp	http://dx.doi.org/10.5061/dryad.hr0sp
332	Data extraction	332	PaleocurrentDatabase.xlsx	Dryad Digital Repository	10.5061/dryad.hr0sp	http://dx.doi.org/10.5061/dryad.hr0sp
1835	Data extraction	1835	PaleocurrentDatabase.xlsx	Dryad Digital Repository	10.5061/dryad.hr0sp	http://dx.doi.org/10.5061/dryad.hr0sp
386	Data extraction	386	PaleocurrentDatabase.xlsx	Dryad Digital Repository	10.5061/dryad.hr0sp	http://dx.doi.org/10.5061/dryad.hr0sp
2874	Data extraction	2874	PaleocurrentDatabase.xlsx	Dryad Digital Repository	10.5061/dryad.hr0sp	http://dx.doi.org/10.5061/dryad.hr0sp
2872	Data extraction	2872	PaleocurrentDatabase.xlsx	Dryad Digital Repository	10.5061/dryad.hr0sp	http://dx.doi.org/10.5061/dryad.hr0sp
2670	Data extraction	2670	PaleocurrentDatabase.xlsx	Dryad Digital Repository	10.5061/dryad.hr0sp	http://dx.doi.org/10.5061/dryad.hr0sp
836	Data extraction	836	PaleocurrentDatabase.xlsx	Dryad Digital Repository	10.5061/dryad.hr0sp	http://dx.doi.org/10.5061/dryad.hr0sp
3035	Data extraction	3035	PaleocurrentDatabase.xlsx	Dryad Digital Repository	10.5061/dryad.hr0sp	http://dx.doi.org/10.5061/dryad.hr0sp
512	Data extraction	512	PaleocurrentDatabase.xlsx	Dryad Digital Repository	10.5061/dryad.hr0sp	http://dx.doi.org/10.5061/dryad.hr0sp
2823	Data extraction	2823	PaleocurrentDatabase.xlsx	Dryad Digital Repository	10.5061/dryad.hr0sp	http://dx.doi.org/10.5061/dryad.hr0sp
2718	Data extraction	2718	PaleocurrentDatabase.xlsx	Dryad Digital Repository	10.5061/dryad.hr0sp	http://dx.doi.org/10.5061/dryad.hr0sp
2582	Data extraction	2582	PaleocurrentDatabase.xlsx	Dryad Digital Repository	10.5061/dryad.hr0sp	http://dx.doi.org/10.5061/dryad.hr0sp
2664	Data extraction	2664	PaleocurrentDatabase.xlsx	Dryad Digital Repository	10.5061/dryad.hr0sp	http://dx.doi.org/10.5061/dryad.hr0sp
3136	Data extraction	3136	PaleocurrentDatabase.xlsx	Dryad Digital Repository	10.5061/dryad.hr0sp	http://dx.doi.org/10.5061/dryad.hr0sp
829	Data extraction	829	PaleocurrentDatabase.xlsx	Dryad Digital Repository	10.5061/dryad.hr0sp	http://dx.doi.org/10.5061/dryad.hr0sp
824	Data extraction	824	PaleocurrentDatabase.xlsx	Dryad Digital Repository	10.5061/dryad.hr0sp	http://dx.doi.org/10.5061/dryad.hr0sp
587	Data extraction	587	PaleocurrentDatabase.xlsx	Dryad Digital Repository	10.5061/dryad.hr0sp	http://dx.doi.org/10.5061/dryad.hr0sp
779	Data extraction	779	PaleocurrentDatabase.xlsx	Dryad Digital Repository	10.5061/dryad.hr0sp	http://dx.doi.org/10.5061/dryad.hr0sp
399	Data extraction	399	PaleocurrentDatabase.xlsx	Dryad Digital Repository	10.5061/dryad.hr0sp	http://dx.doi.org/10.5061/dryad.hr0sp
828	Data extraction	828	PaleocurrentDatabase.xlsx	Dryad Digital Repository	10.5061/dryad.hr0sp	http://dx.doi.org/10.5061/dryad.hr0sp
879	Data extraction	879	PaleocurrentDatabase.xlsx	Dryad Digital Repository	10.5061/dryad.hr0sp	http://dx.doi.org/10.5061/dryad.hr0sp
878	Data extraction	878	PaleocurrentDatabase.xlsx	Dryad Digital Repository	10.5061/dryad.hr0sp	http://dx.doi.org/10.5061/dryad.hr0sp
871	Data extraction	871	PaleocurrentDatabase.xlsx	Dryad Digital Repository	10.5061/dryad.hr0sp	http://dx.doi.org/10.5061/dryad.hr0sp
2395	Data extraction	2395	PaleocurrentDatabase.xlsx	Dryad Digital Repository	10.5061/dryad.hr0sp	http://dx.doi.org/10.5061/dryad.hr0sp
329	Data extraction	329	PaleocurrentDatabase.xlsx	Dryad Digital Repository	10.5061/dryad.hr0sp	http://dx.doi.org/10.5061/dryad.hr0sp
872	Data extraction	872	PaleocurrentDatabase.xlsx	Dryad Digital Repository	10.5061/dryad.hr0sp	http://dx.doi.org/10.5061/dryad.hr0sp
147	Data extraction	147	PaleocurrentDatabase.xlsx	Dryad Digital Repository	10.5061/dryad.hr0sp	http://dx.doi.org/10.5061/dryad.hr0sp
1093	Data extraction	1093	PaleocurrentDatabase.xlsx	Dryad Digital Repository	10.5061/dryad.hr0sp	http://dx.doi.org/10.5061/dryad.hr0sp
2750	Data extraction	2750	PaleocurrentDatabase.xlsx	Dryad Digital Repository	10.5061/dryad.hr0sp	http://dx.doi.org/10.5061/dryad.hr0sp
864	Data extraction	864	PaleocurrentDatabase.xlsx	Dryad Digital Repository	10.5061/dryad.hr0sp	http://dx.doi.org/10.5061/dryad.hr0sp
2394	Data extraction	2394	PaleocurrentDatabase.xlsx	Dryad Digital Repository	10.5061/dryad.hr0sp	http://dx.doi.org/10.5061/dryad.hr0sp
330	Data extraction	330	PaleocurrentDatabase.xlsx	Dryad Digital Repository	10.5061/dryad.hr0sp	http://dx.doi.org/10.5061/dryad.hr0sp
174	Data extraction	174	PaleocurrentDatabase.xlsx	Dryad Digital Repository	10.5061/dryad.hr0sp	http://dx.doi.org/10.5061/dryad.hr0sp
331	Data extraction	331	PaleocurrentDatabase.xlsx	Dryad Digital Repository	10.5061/dryad.hr0sp	http://dx.doi.org/10.5061/dryad.hr0sp
328	Data extraction	328	PaleocurrentDatabase.xlsx	Dryad Digital Repository	10.5061/dryad.hr0sp	http://dx.doi.org/10.5061/dryad.hr0sp
835	Data extraction	835	PaleocurrentDatabase.xlsx	Dryad Digital Repository	10.5061/dryad.hr0sp	http://dx.doi.org/10.5061/dryad.hr0sp
994	Data extraction	994	PaleocurrentDatabase.xlsx	Dryad Digital Repository	10.5061/dryad.hr0sp	http://dx.doi.org/10.5061/dryad.hr0sp
861	Data extraction	861	PaleocurrentDatabase.xlsx	Dryad Digital Repository	10.5061/dryad.hr0sp	http://dx.doi.org/10.5061/dryad.hr0sp
1269	Data extraction	1269	PaleocurrentDatabase.xlsx	Dryad Digital Repository	10.5061/dryad.hr0sp	http://dx.doi.org/10.5061/dryad.hr0sp
63	Data extraction	63	PaleocurrentDatabase.xlsx	Dryad Digital Repository	10.5061/dryad.hr0sp	http://dx.doi.org/10.5061/dryad.hr0sp
327	Data extraction	327	PaleocurrentDatabase.xlsx	Dryad Digital Repository	10.5061/dryad.hr0sp	http://dx.doi.org/10.5061/dryad.hr0sp
2869	Data extraction	2869	PaleocurrentDatabase.xlsx	Dryad Digital Repository	10.5061/dryad.hr0sp	http://dx.doi.org/10.5061/dryad.hr0sp
268	Data extraction	268	PaleocurrentDatabase.xlsx	Dryad Digital Repository	10.5061/dryad.hr0sp	http://dx.doi.org/10.5061/dryad.hr0sp
2621	Data extraction	2621	PaleocurrentDatabase.xlsx	Dryad Digital Repository	10.5061/dryad.hr0sp	http://dx.doi.org/10.5061/dryad.hr0sp
3202	Data extraction	3202	PaleocurrentDatabase.xlsx	Dryad Digital Repository	10.5061/dryad.hr0sp	http://dx.doi.org/10.5061/dryad.hr0sp
2222	Data extraction	2222	PaleocurrentDatabase.xlsx	Dryad Digital Repository	10.5061/dryad.hr0sp	http://dx.doi.org/10.5061/dryad.hr0sp
2740	Data extraction	2740	PaleocurrentDatabase.xlsx	Dryad Digital Repository	10.5061/dryad.hr0sp	http://dx.doi.org/10.5061/dryad.hr0sp
599	Data extraction	599	PaleocurrentDatabase.xlsx	Dryad Digital Repository	10.5061/dryad.hr0sp	http://dx.doi.org/10.5061/dryad.hr0sp
1040	Data extraction	1040	PaleocurrentDatabase.xlsx	Dryad Digital Repository	10.5061/dryad.hr0sp	http://dx.doi.org/10.5061/dryad.hr0sp
2972	Data extraction	2972	PaleocurrentDatabase.xlsx	Dryad Digital Repository	10.5061/dryad.hr0sp	http://dx.doi.org/10.5061/dryad.hr0sp
2652	Data extraction	2652	PaleocurrentDatabase.xlsx	Dryad Digital Repository	10.5061/dryad.hr0sp	http://dx.doi.org/10.5061/dryad.hr0sp
793	Data extraction	793	PaleocurrentDatabase.xlsx	Dryad Digital Repository	10.5061/dryad.hr0sp	http://dx.doi.org/10.5061/dryad.hr0sp
2769	Data extraction	2769	PaleocurrentDatabase.xlsx	Dryad Digital Repository	10.5061/dryad.hr0sp	http://dx.doi.org/10.5061/dryad.hr0sp
502	Data extraction	502	PaleocurrentDatabase.xlsx	Dryad Digital Repository	10.5061/dryad.hr0sp	http://dx.doi.org/10.5061/dryad.hr0sp
2584	Data extraction	2584	PaleocurrentDatabase.xlsx	Dryad Digital Repository	10.5061/dryad.hr0sp	http://dx.doi.org/10.5061/dryad.hr0sp
1045	Data extraction	1045	PaleocurrentDatabase.xlsx	Dryad Digital Repository	10.5061/dryad.hr0sp	http://dx.doi.org/10.5061/dryad.hr0sp
2199	Data extraction	2199	PaleocurrentDatabase.xlsx	Dryad Digital Repository	10.5061/dryad.hr0sp	http://dx.doi.org/10.5061/dryad.hr0sp
3020	Data extraction	3020	PaleocurrentDatabase.xlsx	Dryad Digital Repository	10.5061/dryad.hr0sp	http://dx.doi.org/10.5061/dryad.hr0sp
3140	Data extraction	3140	PaleocurrentDatabase.xlsx	Dryad Digital Repository	10.5061/dryad.hr0sp	http://dx.doi.org/10.5061/dryad.hr0sp
1	Data extraction	1	PaleocurrentDatabase.xlsx	Dryad Digital Repository	10.5061/dryad.hr0sp	http://dx.doi.org/10.5061/dryad.hr0sp
630	Data extraction	630	PaleocurrentDatabase.xlsx	Dryad Digital Repository	10.5061/dryad.hr0sp	http://dx.doi.org/10.5061/dryad.hr0sp
1527	Data extraction	1527	PaleocurrentDatabase.xlsx	Dryad Digital Repository	10.5061/dryad.hr0sp	http://dx.doi.org/10.5061/dryad.hr0sp
487	Data extraction	487	PaleocurrentDatabase.xlsx	Dryad Digital Repository	10.5061/dryad.hr0sp	http://dx.doi.org/10.5061/dryad.hr0sp
1518	Data extraction	1518	PaleocurrentDatabase.xlsx	Dryad Digital Repository	10.5061/dryad.hr0sp	http://dx.doi.org/10.5061/dryad.hr0sp
1519	Data extraction	1519	PaleocurrentDatabase.xlsx	Dryad Digital Repository	10.5061/dryad.hr0sp	http://dx.doi.org/10.5061/dryad.hr0sp
337	Data extraction	337	PaleocurrentDatabase.xlsx	Dryad Digital Repository	10.5061/dryad.hr0sp	http://dx.doi.org/10.5061/dryad.hr0sp
3154	Data extraction	3154	PaleocurrentDatabase.xlsx	Dryad Digital Repository	10.5061/dryad.hr0sp	http://dx.doi.org/10.5061/dryad.hr0sp
517	Data extraction	517	PaleocurrentDatabase.xlsx	Dryad Digital Repository	10.5061/dryad.hr0sp	http://dx.doi.org/10.5061/dryad.hr0sp
3142	Data extraction	3142	PaleocurrentDatabase.xlsx	Dryad Digital Repository	10.5061/dryad.hr0sp	http://dx.doi.org/10.5061/dryad.hr0sp
3185	Data extraction	3185	PaleocurrentDatabase.xlsx	Dryad Digital Repository	10.5061/dryad.hr0sp	http://dx.doi.org/10.5061/dryad.hr0sp
474	Data extraction	474	PaleocurrentDatabase.xlsx	Dryad Digital Repository	10.5061/dryad.hr0sp	http://dx.doi.org/10.5061/dryad.hr0sp
3074	Data extraction	3074	PaleocurrentDatabase.xlsx	Dryad Digital Repository	10.5061/dryad.hr0sp	http://dx.doi.org/10.5061/dryad.hr0sp
3056	Data extraction	3056	PaleocurrentDatabase.xlsx	Dryad Digital Repository	10.5061/dryad.hr0sp	http://dx.doi.org/10.5061/dryad.hr0sp
3057	Data extraction	3057	PaleocurrentDatabase.xlsx	Dryad Digital Repository	10.5061/dryad.hr0sp	http://dx.doi.org/10.5061/dryad.hr0sp
3063	Data extraction	3063	PaleocurrentDatabase.xlsx	Dryad Digital Repository	10.5061/dryad.hr0sp	http://dx.doi.org/10.5061/dryad.hr0sp
3054	Data extraction	3054	PaleocurrentDatabase.xlsx	Dryad Digital Repository	10.5061/dryad.hr0sp	http://dx.doi.org/10.5061/dryad.hr0sp
3113	Data extraction	3113	PaleocurrentDatabase.xlsx	Dryad Digital Repository	10.5061/dryad.hr0sp	http://dx.doi.org/10.5061/dryad.hr0sp
3130	Data extraction	3130	PaleocurrentDatabase.xlsx	Dryad Digital Repository	10.5061/dryad.hr0sp	http://dx.doi.org/10.5061/dryad.hr0sp
3076	Data extraction	3076	PaleocurrentDatabase.xlsx	Dryad Digital Repository	10.5061/dryad.hr0sp	http://dx.doi.org/10.5061/dryad.hr0sp
3055	Data extraction	3055	PaleocurrentDatabase.xlsx	Dryad Digital Repository	10.5061/dryad.hr0sp	http://dx.doi.org/10.5061/dryad.hr0sp
3053	Data extraction	3053	PaleocurrentDatabase.xlsx	Dryad Digital Repository	10.5061/dryad.hr0sp	http://dx.doi.org/10.5061/dryad.hr0sp
3058	Data extraction	3058	PaleocurrentDatabase.xlsx	Dryad Digital Repository	10.5061/dryad.hr0sp	http://dx.doi.org/10.5061/dryad.hr0sp
3172	Data extraction	3172	PaleocurrentDatabase.xlsx	Dryad Digital Repository	10.5061/dryad.hr0sp	http://dx.doi.org/10.5061/dryad.hr0sp
3064	Data extraction	3064	PaleocurrentDatabase.xlsx	Dryad Digital Repository	10.5061/dryad.hr0sp	http://dx.doi.org/10.5061/dryad.hr0sp
351	Data extraction	351	PaleocurrentDatabase.xlsx	Dryad Digital Repository	10.5061/dryad.hr0sp	http://dx.doi.org/10.5061/dryad.hr0sp
3069	Data extraction	3069	PaleocurrentDatabase.xlsx	Dryad Digital Repository	10.5061/dryad.hr0sp	http://dx.doi.org/10.5061/dryad.hr0sp
3068	Data extraction	3068	PaleocurrentDatabase.xlsx	Dryad Digital Repository	10.5061/dryad.hr0sp	http://dx.doi.org/10.5061/dryad.hr0sp
3099	Data extraction	3099	PaleocurrentDatabase.xlsx	Dryad Digital Repository	10.5061/dryad.hr0sp	http://dx.doi.org/10.5061/dryad.hr0sp
3097	Data extraction	3097	PaleocurrentDatabase.xlsx	Dryad Digital Repository	10.5061/dryad.hr0sp	http://dx.doi.org/10.5061/dryad.hr0sp
3079	Data extraction	3079	PaleocurrentDatabase.xlsx	Dryad Digital Repository	10.5061/dryad.hr0sp	http://dx.doi.org/10.5061/dryad.hr0sp
3124	Data extraction	3124	PaleocurrentDatabase.xlsx	Dryad Digital Repository	10.5061/dryad.hr0sp	http://dx.doi.org/10.5061/dryad.hr0sp
3065	Data extraction	3065	PaleocurrentDatabase.xlsx	Dryad Digital Repository	10.5061/dryad.hr0sp	http://dx.doi.org/10.5061/dryad.hr0sp
3059	Data extraction	3059	PaleocurrentDatabase.xlsx	Dryad Digital Repository	10.5061/dryad.hr0sp	http://dx.doi.org/10.5061/dryad.hr0sp
3120	Data extraction	3120	PaleocurrentDatabase.xlsx	Dryad Digital Repository	10.5061/dryad.hr0sp	http://dx.doi.org/10.5061/dryad.hr0sp
3070	Data extraction	3070	PaleocurrentDatabase.xlsx	Dryad Digital Repository	10.5061/dryad.hr0sp	http://dx.doi.org/10.5061/dryad.hr0sp
3103	Data extraction	3103	PaleocurrentDatabase.xlsx	Dryad Digital Repository	10.5061/dryad.hr0sp	http://dx.doi.org/10.5061/dryad.hr0sp
3102	Data extraction	3102	PaleocurrentDatabase.xlsx	Dryad Digital Repository	10.5061/dryad.hr0sp	http://dx.doi.org/10.5061/dryad.hr0sp
3178	Data extraction	3178	PaleocurrentDatabase.xlsx	Dryad Digital Repository	10.5061/dryad.hr0sp	http://dx.doi.org/10.5061/dryad.hr0sp
3237	Data extraction	3237	PaleocurrentDatabase.xlsx	Dryad Digital Repository	10.5061/dryad.hr0sp	http://dx.doi.org/10.5061/dryad.hr0sp
3128	Data extraction	3128	PaleocurrentDatabase.xlsx	Dryad Digital Repository	10.5061/dryad.hr0sp	http://dx.doi.org/10.5061/dryad.hr0sp
3159	Data extraction	3159	PaleocurrentDatabase.xlsx	Dryad Digital Repository	10.5061/dryad.hr0sp	http://dx.doi.org/10.5061/dryad.hr0sp
2808	Data extraction	2808	PaleocurrentDatabase.xlsx	Dryad Digital Repository	10.5061/dryad.hr0sp	http://dx.doi.org/10.5061/dryad.hr0sp
2900	Data extraction	2900	PaleocurrentDatabase.xlsx	Dryad Digital Repository	10.5061/dryad.hr0sp	http://dx.doi.org/10.5061/dryad.hr0sp
3168	Data extraction	3168	PaleocurrentDatabase.xlsx	Dryad Digital Repository	10.5061/dryad.hr0sp	http://dx.doi.org/10.5061/dryad.hr0sp
3175	Data extraction	3175	PaleocurrentDatabase.xlsx	Dryad Digital Repository	10.5061/dryad.hr0sp	http://dx.doi.org/10.5061/dryad.hr0sp
3119	Data extraction	3119	PaleocurrentDatabase.xlsx	Dryad Digital Repository	10.5061/dryad.hr0sp	http://dx.doi.org/10.5061/dryad.hr0sp
3108	Data extraction	3108	PaleocurrentDatabase.xlsx	Dryad Digital Repository	10.5061/dryad.hr0sp	http://dx.doi.org/10.5061/dryad.hr0sp
3174	Data extraction	3174	PaleocurrentDatabase.xlsx	Dryad Digital Repository	10.5061/dryad.hr0sp	http://dx.doi.org/10.5061/dryad.hr0sp
3060	Data extraction	3060	PaleocurrentDatabase.xlsx	Dryad Digital Repository	10.5061/dryad.hr0sp	http://dx.doi.org/10.5061/dryad.hr0sp
3158	Data extraction	3158	PaleocurrentDatabase.xlsx	Dryad Digital Repository	10.5061/dryad.hr0sp	http://dx.doi.org/10.5061/dryad.hr0sp
3182	Data extraction	3182	PaleocurrentDatabase.xlsx	Dryad Digital Repository	10.5061/dryad.hr0sp	http://dx.doi.org/10.5061/dryad.hr0sp
3167	Data extraction	3167	PaleocurrentDatabase.xlsx	Dryad Digital Repository	10.5061/dryad.hr0sp	http://dx.doi.org/10.5061/dryad.hr0sp
3240	Data extraction	3240	PaleocurrentDatabase.xlsx	Dryad Digital Repository	10.5061/dryad.hr0sp	http://dx.doi.org/10.5061/dryad.hr0sp
3091	Data extraction	3091	PaleocurrentDatabase.xlsx	Dryad Digital Repository	10.5061/dryad.hr0sp	http://dx.doi.org/10.5061/dryad.hr0sp
3176	Data extraction	3176	PaleocurrentDatabase.xlsx	Dryad Digital Repository	10.5061/dryad.hr0sp	http://dx.doi.org/10.5061/dryad.hr0sp
992	Data extraction	992	PaleocurrentDatabase.xlsx	Dryad Digital Repository	10.5061/dryad.hr0sp	http://dx.doi.org/10.5061/dryad.hr0sp
3050	Data extraction	3050	PaleocurrentDatabase.xlsx	Dryad Digital Repository	10.5061/dryad.hr0sp	http://dx.doi.org/10.5061/dryad.hr0sp
3048	Data extraction	3048	PaleocurrentDatabase.xlsx	Dryad Digital Repository	10.5061/dryad.hr0sp	http://dx.doi.org/10.5061/dryad.hr0sp
3085	Data extraction	3085	PaleocurrentDatabase.xlsx	Dryad Digital Repository	10.5061/dryad.hr0sp	http://dx.doi.org/10.5061/dryad.hr0sp
3116	Data extraction	3116	PaleocurrentDatabase.xlsx	Dryad Digital Repository	10.5061/dryad.hr0sp	http://dx.doi.org/10.5061/dryad.hr0sp
3047	Data extraction	3047	PaleocurrentDatabase.xlsx	Dryad Digital Repository	10.5061/dryad.hr0sp	http://dx.doi.org/10.5061/dryad.hr0sp
3164	Data extraction	3164	PaleocurrentDatabase.xlsx	Dryad Digital Repository	10.5061/dryad.hr0sp	http://dx.doi.org/10.5061/dryad.hr0sp
3123	Data extraction	3123	PaleocurrentDatabase.xlsx	Dryad Digital Repository	10.5061/dryad.hr0sp	http://dx.doi.org/10.5061/dryad.hr0sp
3062	Data extraction	3062	PaleocurrentDatabase.xlsx	Dryad Digital Repository	10.5061/dryad.hr0sp	http://dx.doi.org/10.5061/dryad.hr0sp
3073	Data extraction	3073	PaleocurrentDatabase.xlsx	Dryad Digital Repository	10.5061/dryad.hr0sp	http://dx.doi.org/10.5061/dryad.hr0sp
3177	Data extraction	3177	PaleocurrentDatabase.xlsx	Dryad Digital Repository	10.5061/dryad.hr0sp	http://dx.doi.org/10.5061/dryad.hr0sp
3181	Data extraction	3181	PaleocurrentDatabase.xlsx	Dryad Digital Repository	10.5061/dryad.hr0sp	http://dx.doi.org/10.5061/dryad.hr0sp
3104	Data extraction	3104	PaleocurrentDatabase.xlsx	Dryad Digital Repository	10.5061/dryad.hr0sp	http://dx.doi.org/10.5061/dryad.hr0sp
3080	Data extraction	3080	PaleocurrentDatabase.xlsx	Dryad Digital Repository	10.5061/dryad.hr0sp	http://dx.doi.org/10.5061/dryad.hr0sp
3083	Data extraction	3083	PaleocurrentDatabase.xlsx	Dryad Digital Repository	10.5061/dryad.hr0sp	http://dx.doi.org/10.5061/dryad.hr0sp
3096	Data extraction	3096	PaleocurrentDatabase.xlsx	Dryad Digital Repository	10.5061/dryad.hr0sp	http://dx.doi.org/10.5061/dryad.hr0sp
3179	Data extraction	3179	PaleocurrentDatabase.xlsx	Dryad Digital Repository	10.5061/dryad.hr0sp	http://dx.doi.org/10.5061/dryad.hr0sp
3115	Data extraction	3115	PaleocurrentDatabase.xlsx	Dryad Digital Repository	10.5061/dryad.hr0sp	http://dx.doi.org/10.5061/dryad.hr0sp
3170	Data extraction	3170	PaleocurrentDatabase.xlsx	Dryad Digital Repository	10.5061/dryad.hr0sp	http://dx.doi.org/10.5061/dryad.hr0sp
3093	Data extraction	3093	PaleocurrentDatabase.xlsx	Dryad Digital Repository	10.5061/dryad.hr0sp	http://dx.doi.org/10.5061/dryad.hr0sp
3114	Data extraction	3114	PaleocurrentDatabase.xlsx	Dryad Digital Repository	10.5061/dryad.hr0sp	http://dx.doi.org/10.5061/dryad.hr0sp
3169	Data extraction	3169	PaleocurrentDatabase.xlsx	Dryad Digital Repository	10.5061/dryad.hr0sp	http://dx.doi.org/10.5061/dryad.hr0sp
3106	Data extraction	3106	PaleocurrentDatabase.xlsx	Dryad Digital Repository	10.5061/dryad.hr0sp	http://dx.doi.org/10.5061/dryad.hr0sp
3111	Data extraction	3111	PaleocurrentDatabase.xlsx	Dryad Digital Repository	10.5061/dryad.hr0sp	http://dx.doi.org/10.5061/dryad.hr0sp
3041	Data extraction	3041	PaleocurrentDatabase.xlsx	Dryad Digital Repository	10.5061/dryad.hr0sp	http://dx.doi.org/10.5061/dryad.hr0sp
3101	Data extraction	3101	PaleocurrentDatabase.xlsx	Dryad Digital Repository	10.5061/dryad.hr0sp	http://dx.doi.org/10.5061/dryad.hr0sp
3052	Data extraction	3052	PaleocurrentDatabase.xlsx	Dryad Digital Repository	10.5061/dryad.hr0sp	http://dx.doi.org/10.5061/dryad.hr0sp
3171	Data extraction	3171	PaleocurrentDatabase.xlsx	Dryad Digital Repository	10.5061/dryad.hr0sp	http://dx.doi.org/10.5061/dryad.hr0sp
3112	Data extraction	3112	PaleocurrentDatabase.xlsx	Dryad Digital Repository	10.5061/dryad.hr0sp	http://dx.doi.org/10.5061/dryad.hr0sp
3163	Data extraction	3163	PaleocurrentDatabase.xlsx	Dryad Digital Repository	10.5061/dryad.hr0sp	http://dx.doi.org/10.5061/dryad.hr0sp
2515	Data extraction	2515	PaleocurrentDatabase.xlsx	Dryad Digital Repository	10.5061/dryad.hr0sp	http://dx.doi.org/10.5061/dryad.hr0sp
3236	Data extraction	3236	PaleocurrentDatabase.xlsx	Dryad Digital Repository	10.5061/dryad.hr0sp	http://dx.doi.org/10.5061/dryad.hr0sp
3162	Data extraction	3162	PaleocurrentDatabase.xlsx	Dryad Digital Repository	10.5061/dryad.hr0sp	http://dx.doi.org/10.5061/dryad.hr0sp
3107	Data extraction	3107	PaleocurrentDatabase.xlsx	Dryad Digital Repository	10.5061/dryad.hr0sp	http://dx.doi.org/10.5061/dryad.hr0sp
3094	Data extraction	3094	PaleocurrentDatabase.xlsx	Dryad Digital Repository	10.5061/dryad.hr0sp	http://dx.doi.org/10.5061/dryad.hr0sp
3100	Data extraction	3100	PaleocurrentDatabase.xlsx	Dryad Digital Repository	10.5061/dryad.hr0sp	http://dx.doi.org/10.5061/dryad.hr0sp
3105	Data extraction	3105	PaleocurrentDatabase.xlsx	Dryad Digital Repository	10.5061/dryad.hr0sp	http://dx.doi.org/10.5061/dryad.hr0sp
3066	Data extraction	3066	PaleocurrentDatabase.xlsx	Dryad Digital Repository	10.5061/dryad.hr0sp	http://dx.doi.org/10.5061/dryad.hr0sp
3043	Data extraction	3043	PaleocurrentDatabase.xlsx	Dryad Digital Repository	10.5061/dryad.hr0sp	http://dx.doi.org/10.5061/dryad.hr0sp
3126	Data extraction	3126	PaleocurrentDatabase.xlsx	Dryad Digital Repository	10.5061/dryad.hr0sp	http://dx.doi.org/10.5061/dryad.hr0sp
3121	Data extraction	3121	PaleocurrentDatabase.xlsx	Dryad Digital Repository	10.5061/dryad.hr0sp	http://dx.doi.org/10.5061/dryad.hr0sp
3098	Data extraction	3098	PaleocurrentDatabase.xlsx	Dryad Digital Repository	10.5061/dryad.hr0sp	http://dx.doi.org/10.5061/dryad.hr0sp
3090	Data extraction	3090	PaleocurrentDatabase.xlsx	Dryad Digital Repository	10.5061/dryad.hr0sp	http://dx.doi.org/10.5061/dryad.hr0sp
3042	Data extraction	3042	PaleocurrentDatabase.xlsx	Dryad Digital Repository	10.5061/dryad.hr0sp	http://dx.doi.org/10.5061/dryad.hr0sp
3161	Data extraction	3161	PaleocurrentDatabase.xlsx	Dryad Digital Repository	10.5061/dryad.hr0sp	http://dx.doi.org/10.5061/dryad.hr0sp
3077	Data extraction	3077	PaleocurrentDatabase.xlsx	Dryad Digital Repository	10.5061/dryad.hr0sp	http://dx.doi.org/10.5061/dryad.hr0sp
2991	Data extraction	2991	PaleocurrentDatabase.xlsx	Dryad Digital Repository	10.5061/dryad.hr0sp	http://dx.doi.org/10.5061/dryad.hr0sp
3110	Data extraction	3110	PaleocurrentDatabase.xlsx	Dryad Digital Repository	10.5061/dryad.hr0sp	http://dx.doi.org/10.5061/dryad.hr0sp
3144	Data extraction	3144	PaleocurrentDatabase.xlsx	Dryad Digital Repository	10.5061/dryad.hr0sp	http://dx.doi.org/10.5061/dryad.hr0sp
3118	Data extraction	3118	PaleocurrentDatabase.xlsx	Dryad Digital Repository	10.5061/dryad.hr0sp	http://dx.doi.org/10.5061/dryad.hr0sp
3084	Data extraction	3084	PaleocurrentDatabase.xlsx	Dryad Digital Repository	10.5061/dryad.hr0sp	http://dx.doi.org/10.5061/dryad.hr0sp
1174	Data extraction	1174	PaleocurrentDatabase.xlsx	Dryad Digital Repository	10.5061/dryad.hr0sp	http://dx.doi.org/10.5061/dryad.hr0sp
3157	Data extraction	3157	PaleocurrentDatabase.xlsx	Dryad Digital Repository	10.5061/dryad.hr0sp	http://dx.doi.org/10.5061/dryad.hr0sp
3078	Data extraction	3078	PaleocurrentDatabase.xlsx	Dryad Digital Repository	10.5061/dryad.hr0sp	http://dx.doi.org/10.5061/dryad.hr0sp
3089	Data extraction	3089	PaleocurrentDatabase.xlsx	Dryad Digital Repository	10.5061/dryad.hr0sp	http://dx.doi.org/10.5061/dryad.hr0sp
3051	Data extraction	3051	PaleocurrentDatabase.xlsx	Dryad Digital Repository	10.5061/dryad.hr0sp	http://dx.doi.org/10.5061/dryad.hr0sp
2836	Data extraction	2836	PaleocurrentDatabase.xlsx	Dryad Digital Repository	10.5061/dryad.hr0sp	http://dx.doi.org/10.5061/dryad.hr0sp
3165	Data extraction	3165	PaleocurrentDatabase.xlsx	Dryad Digital Repository	10.5061/dryad.hr0sp	http://dx.doi.org/10.5061/dryad.hr0sp
3072	Data extraction	3072	PaleocurrentDatabase.xlsx	Dryad Digital Repository	10.5061/dryad.hr0sp	http://dx.doi.org/10.5061/dryad.hr0sp
3127	Data extraction	3127	PaleocurrentDatabase.xlsx	Dryad Digital Repository	10.5061/dryad.hr0sp	http://dx.doi.org/10.5061/dryad.hr0sp
3152	Data extraction	3152	PaleocurrentDatabase.xlsx	Dryad Digital Repository	10.5061/dryad.hr0sp	http://dx.doi.org/10.5061/dryad.hr0sp
3173	Data extraction	3173	PaleocurrentDatabase.xlsx	Dryad Digital Repository	10.5061/dryad.hr0sp	http://dx.doi.org/10.5061/dryad.hr0sp
3086	Data extraction	3086	PaleocurrentDatabase.xlsx	Dryad Digital Repository	10.5061/dryad.hr0sp	http://dx.doi.org/10.5061/dryad.hr0sp
3166	Data extraction	3166	PaleocurrentDatabase.xlsx	Dryad Digital Repository	10.5061/dryad.hr0sp	http://dx.doi.org/10.5061/dryad.hr0sp
3160	Data extraction	3160	PaleocurrentDatabase.xlsx	Dryad Digital Repository	10.5061/dryad.hr0sp	http://dx.doi.org/10.5061/dryad.hr0sp
3135	Data extraction	3135	PaleocurrentDatabase.xlsx	Dryad Digital Repository	10.5061/dryad.hr0sp	http://dx.doi.org/10.5061/dryad.hr0sp
3153	Data extraction	3153	PaleocurrentDatabase.xlsx	Dryad Digital Repository	10.5061/dryad.hr0sp	http://dx.doi.org/10.5061/dryad.hr0sp
3088	Data extraction	3088	PaleocurrentDatabase.xlsx	Dryad Digital Repository	10.5061/dryad.hr0sp	http://dx.doi.org/10.5061/dryad.hr0sp
3146	Data extraction	3146	PaleocurrentDatabase.xlsx	Dryad Digital Repository	10.5061/dryad.hr0sp	http://dx.doi.org/10.5061/dryad.hr0sp
3109	Data extraction	3109	PaleocurrentDatabase.xlsx	Dryad Digital Repository	10.5061/dryad.hr0sp	http://dx.doi.org/10.5061/dryad.hr0sp
3095	Data extraction	3095	PaleocurrentDatabase.xlsx	Dryad Digital Repository	10.5061/dryad.hr0sp	http://dx.doi.org/10.5061/dryad.hr0sp
486	Data extraction	486	PaleocurrentDatabase.xlsx	Dryad Digital Repository	10.5061/dryad.hr0sp	http://dx.doi.org/10.5061/dryad.hr0sp
3150	Data extraction	3150	PaleocurrentDatabase.xlsx	Dryad Digital Repository	10.5061/dryad.hr0sp	http://dx.doi.org/10.5061/dryad.hr0sp
3147	Data extraction	3147	PaleocurrentDatabase.xlsx	Dryad Digital Repository	10.5061/dryad.hr0sp	http://dx.doi.org/10.5061/dryad.hr0sp
3122	Data extraction	3122	PaleocurrentDatabase.xlsx	Dryad Digital Repository	10.5061/dryad.hr0sp	http://dx.doi.org/10.5061/dryad.hr0sp
3087	Data extraction	3087	PaleocurrentDatabase.xlsx	Dryad Digital Repository	10.5061/dryad.hr0sp	http://dx.doi.org/10.5061/dryad.hr0sp
3040	Data extraction	3040	PaleocurrentDatabase.xlsx	Dryad Digital Repository	10.5061/dryad.hr0sp	http://dx.doi.org/10.5061/dryad.hr0sp
3045	Data extraction	3045	PaleocurrentDatabase.xlsx	Dryad Digital Repository	10.5061/dryad.hr0sp	http://dx.doi.org/10.5061/dryad.hr0sp
3180	Data extraction	3180	PaleocurrentDatabase.xlsx	Dryad Digital Repository	10.5061/dryad.hr0sp	http://dx.doi.org/10.5061/dryad.hr0sp
3039	Data extraction	3039	PaleocurrentDatabase.xlsx	Dryad Digital Repository	10.5061/dryad.hr0sp	http://dx.doi.org/10.5061/dryad.hr0sp
3081	Data extraction	3081	PaleocurrentDatabase.xlsx	Dryad Digital Repository	10.5061/dryad.hr0sp	http://dx.doi.org/10.5061/dryad.hr0sp
3082	Data extraction	3082	PaleocurrentDatabase.xlsx	Dryad Digital Repository	10.5061/dryad.hr0sp	http://dx.doi.org/10.5061/dryad.hr0sp
3037	Data extraction	3037	PaleocurrentDatabase.xlsx	Dryad Digital Repository	10.5061/dryad.hr0sp	http://dx.doi.org/10.5061/dryad.hr0sp
3151	Data extraction	3151	PaleocurrentDatabase.xlsx	Dryad Digital Repository	10.5061/dryad.hr0sp	http://dx.doi.org/10.5061/dryad.hr0sp
3046	Data extraction	3046	PaleocurrentDatabase.xlsx	Dryad Digital Repository	10.5061/dryad.hr0sp	http://dx.doi.org/10.5061/dryad.hr0sp
3036	Data extraction	3036	PaleocurrentDatabase.xlsx	Dryad Digital Repository	10.5061/dryad.hr0sp	http://dx.doi.org/10.5061/dryad.hr0sp
3148	Data extraction	3148	PaleocurrentDatabase.xlsx	Dryad Digital Repository	10.5061/dryad.hr0sp	http://dx.doi.org/10.5061/dryad.hr0sp
2676	Data extraction	2676	PaleocurrentDatabase.xlsx	Dryad Digital Repository	10.5061/dryad.hr0sp	http://dx.doi.org/10.5061/dryad.hr0sp
3133	Data extraction	3133	PaleocurrentDatabase.xlsx	Dryad Digital Repository	10.5061/dryad.hr0sp	http://dx.doi.org/10.5061/dryad.hr0sp
1031	Data extraction	1031	PaleocurrentDatabase.xlsx	Dryad Digital Repository	10.5061/dryad.hr0sp	http://dx.doi.org/10.5061/dryad.hr0sp
3125	Data extraction	3125	PaleocurrentDatabase.xlsx	Dryad Digital Repository	10.5061/dryad.hr0sp	http://dx.doi.org/10.5061/dryad.hr0sp
3129	Data extraction	3129	PaleocurrentDatabase.xlsx	Dryad Digital Repository	10.5061/dryad.hr0sp	http://dx.doi.org/10.5061/dryad.hr0sp
3092	Data extraction	3092	PaleocurrentDatabase.xlsx	Dryad Digital Repository	10.5061/dryad.hr0sp	http://dx.doi.org/10.5061/dryad.hr0sp
106	Data extraction	106	PaleocurrentDatabase.xlsx	Dryad Digital Repository	10.5061/dryad.hr0sp	http://dx.doi.org/10.5061/dryad.hr0sp
271	Data extraction	271	PaleocurrentDatabase.xlsx	Dryad Digital Repository	10.5061/dryad.hr0sp	http://dx.doi.org/10.5061/dryad.hr0sp
272	Data extraction	272	PaleocurrentDatabase.xlsx	Dryad Digital Repository	10.5061/dryad.hr0sp	http://dx.doi.org/10.5061/dryad.hr0sp
429	Data extraction	429	PaleocurrentDatabase.xlsx	Dryad Digital Repository	10.5061/dryad.hr0sp	http://dx.doi.org/10.5061/dryad.hr0sp
448	Data extraction	448	PaleocurrentDatabase.xlsx	Dryad Digital Repository	10.5061/dryad.hr0sp	http://dx.doi.org/10.5061/dryad.hr0sp
713	Data extraction	713	PaleocurrentDatabase.xlsx	Dryad Digital Repository	10.5061/dryad.hr0sp	http://dx.doi.org/10.5061/dryad.hr0sp
745	Data extraction	745	PaleocurrentDatabase.xlsx	Dryad Digital Repository	10.5061/dryad.hr0sp	http://dx.doi.org/10.5061/dryad.hr0sp
817	Data extraction	817	PaleocurrentDatabase.xlsx	Dryad Digital Repository	10.5061/dryad.hr0sp	http://dx.doi.org/10.5061/dryad.hr0sp
2648	Data extraction	2648	PaleocurrentDatabase.xlsx	Dryad Digital Repository	10.5061/dryad.hr0sp	http://dx.doi.org/10.5061/dryad.hr0sp
531	Data extraction	531	PaleocurrentDatabase.xlsx	Dryad Digital Repository	10.5061/dryad.hr0sp	http://dx.doi.org/10.5061/dryad.hr0sp
819	Data extraction	819	PaleocurrentDatabase.xlsx	Dryad Digital Repository	10.5061/dryad.hr0sp	http://dx.doi.org/10.5061/dryad.hr0sp
368	Data extraction	368	PaleocurrentDatabase.xlsx	Dryad Digital Repository	10.5061/dryad.hr0sp	http://dx.doi.org/10.5061/dryad.hr0sp
958	Data extraction	958	PaleocurrentDatabase.xlsx	Dryad Digital Repository	10.5061/dryad.hr0sp	http://dx.doi.org/10.5061/dryad.hr0sp
2595	Data extraction	2595	PaleocurrentDatabase.xlsx	Dryad Digital Repository	10.5061/dryad.hr0sp	http://dx.doi.org/10.5061/dryad.hr0sp
2814	Data extraction	2814	PaleocurrentDatabase.xlsx	Dryad Digital Repository	10.5061/dryad.hr0sp	http://dx.doi.org/10.5061/dryad.hr0sp
1189	Data extraction	1189	PaleocurrentDatabase.xlsx	Dryad Digital Repository	10.5061/dryad.hr0sp	http://dx.doi.org/10.5061/dryad.hr0sp
346	Data extraction	346	PaleocurrentDatabase.xlsx	Dryad Digital Repository	10.5061/dryad.hr0sp	http://dx.doi.org/10.5061/dryad.hr0sp
171	Data extraction	171	PaleocurrentDatabase.xlsx	Dryad Digital Repository	10.5061/dryad.hr0sp	http://dx.doi.org/10.5061/dryad.hr0sp
172	Data extraction	172	PaleocurrentDatabase.xlsx	Dryad Digital Repository	10.5061/dryad.hr0sp	http://dx.doi.org/10.5061/dryad.hr0sp
1177	Data extraction	1177	PaleocurrentDatabase.xlsx	Dryad Digital Repository	10.5061/dryad.hr0sp	http://dx.doi.org/10.5061/dryad.hr0sp
2819	Data extraction	2819	PaleocurrentDatabase.xlsx	Dryad Digital Repository	10.5061/dryad.hr0sp	http://dx.doi.org/10.5061/dryad.hr0sp
257	Data extraction	257	PaleocurrentDatabase.xlsx	Dryad Digital Repository	10.5061/dryad.hr0sp	http://dx.doi.org/10.5061/dryad.hr0sp
2775	Data extraction	2775	PaleocurrentDatabase.xlsx	Dryad Digital Repository	10.5061/dryad.hr0sp	http://dx.doi.org/10.5061/dryad.hr0sp
2590	Data extraction	2590	PaleocurrentDatabase.xlsx	Dryad Digital Repository	10.5061/dryad.hr0sp	http://dx.doi.org/10.5061/dryad.hr0sp
2773	Data extraction	2773	PaleocurrentDatabase.xlsx	Dryad Digital Repository	10.5061/dryad.hr0sp	http://dx.doi.org/10.5061/dryad.hr0sp
2864	Data extraction	2864	PaleocurrentDatabase.xlsx	Dryad Digital Repository	10.5061/dryad.hr0sp	http://dx.doi.org/10.5061/dryad.hr0sp
2741	Data extraction	2741	PaleocurrentDatabase.xlsx	Dryad Digital Repository	10.5061/dryad.hr0sp	http://dx.doi.org/10.5061/dryad.hr0sp
2825	Data extraction	2825	PaleocurrentDatabase.xlsx	Dryad Digital Repository	10.5061/dryad.hr0sp	http://dx.doi.org/10.5061/dryad.hr0sp
258	Data extraction	258	PaleocurrentDatabase.xlsx	Dryad Digital Repository	10.5061/dryad.hr0sp	http://dx.doi.org/10.5061/dryad.hr0sp
539	Data extraction	539	PaleocurrentDatabase.xlsx	Dryad Digital Repository	10.5061/dryad.hr0sp	http://dx.doi.org/10.5061/dryad.hr0sp
2885	Data extraction	2885	PaleocurrentDatabase.xlsx	Dryad Digital Repository	10.5061/dryad.hr0sp	http://dx.doi.org/10.5061/dryad.hr0sp
437	Data extraction	437	PaleocurrentDatabase.xlsx	Dryad Digital Repository	10.5061/dryad.hr0sp	http://dx.doi.org/10.5061/dryad.hr0sp
284	Data extraction	284	PaleocurrentDatabase.xlsx	Dryad Digital Repository	10.5061/dryad.hr0sp	http://dx.doi.org/10.5061/dryad.hr0sp
355	Data extraction	355	PaleocurrentDatabase.xlsx	Dryad Digital Repository	10.5061/dryad.hr0sp	http://dx.doi.org/10.5061/dryad.hr0sp
2594	Data extraction	2594	PaleocurrentDatabase.xlsx	Dryad Digital Repository	10.5061/dryad.hr0sp	http://dx.doi.org/10.5061/dryad.hr0sp
1129	Data extraction	1129	PaleocurrentDatabase.xlsx	Dryad Digital Repository	10.5061/dryad.hr0sp	http://dx.doi.org/10.5061/dryad.hr0sp
815	Data extraction	815	PaleocurrentDatabase.xlsx	Dryad Digital Repository	10.5061/dryad.hr0sp	http://dx.doi.org/10.5061/dryad.hr0sp
616	Data extraction	616	PaleocurrentDatabase.xlsx	Dryad Digital Repository	10.5061/dryad.hr0sp	http://dx.doi.org/10.5061/dryad.hr0sp
359	Data extraction	359	PaleocurrentDatabase.xlsx	Dryad Digital Repository	10.5061/dryad.hr0sp	http://dx.doi.org/10.5061/dryad.hr0sp
807	Data extraction	807	PaleocurrentDatabase.xlsx	Dryad Digital Repository	10.5061/dryad.hr0sp	http://dx.doi.org/10.5061/dryad.hr0sp
2694	Data extraction	2694	PaleocurrentDatabase.xlsx	Dryad Digital Repository	10.5061/dryad.hr0sp	http://dx.doi.org/10.5061/dryad.hr0sp
1125	Data extraction	1125	PaleocurrentDatabase.xlsx	Dryad Digital Repository	10.5061/dryad.hr0sp	http://dx.doi.org/10.5061/dryad.hr0sp
1130	Data extraction	1130	PaleocurrentDatabase.xlsx	Dryad Digital Repository	10.5061/dryad.hr0sp	http://dx.doi.org/10.5061/dryad.hr0sp
40	Data extraction	40	PaleocurrentDatabase.xlsx	Dryad Digital Repository	10.5061/dryad.hr0sp	http://dx.doi.org/10.5061/dryad.hr0sp
238	Data extraction	238	PaleocurrentDatabase.xlsx	Dryad Digital Repository	10.5061/dryad.hr0sp	http://dx.doi.org/10.5061/dryad.hr0sp
769	Data extraction	769	PaleocurrentDatabase.xlsx	Dryad Digital Repository	10.5061/dryad.hr0sp	http://dx.doi.org/10.5061/dryad.hr0sp
776	Data extraction	776	PaleocurrentDatabase.xlsx	Dryad Digital Repository	10.5061/dryad.hr0sp	http://dx.doi.org/10.5061/dryad.hr0sp
2700	Data extraction	2700	PaleocurrentDatabase.xlsx	Dryad Digital Repository	10.5061/dryad.hr0sp	http://dx.doi.org/10.5061/dryad.hr0sp
22	Data extraction	22	PaleocurrentDatabase.xlsx	Dryad Digital Repository	10.5061/dryad.hr0sp	http://dx.doi.org/10.5061/dryad.hr0sp
384	Data extraction	384	PaleocurrentDatabase.xlsx	Dryad Digital Repository	10.5061/dryad.hr0sp	http://dx.doi.org/10.5061/dryad.hr0sp
503	Data extraction	503	PaleocurrentDatabase.xlsx	Dryad Digital Repository	10.5061/dryad.hr0sp	http://dx.doi.org/10.5061/dryad.hr0sp
968	Data extraction	968	PaleocurrentDatabase.xlsx	Dryad Digital Repository	10.5061/dryad.hr0sp	http://dx.doi.org/10.5061/dryad.hr0sp
2617	Data extraction	2617	PaleocurrentDatabase.xlsx	Dryad Digital Repository	10.5061/dryad.hr0sp	http://dx.doi.org/10.5061/dryad.hr0sp
2663	Data extraction	2663	PaleocurrentDatabase.xlsx	Dryad Digital Repository	10.5061/dryad.hr0sp	http://dx.doi.org/10.5061/dryad.hr0sp
1240	Data extraction	1240	PaleocurrentDatabase.xlsx	Dryad Digital Repository	10.5061/dryad.hr0sp	http://dx.doi.org/10.5061/dryad.hr0sp
596	Data extraction	596	PaleocurrentDatabase.xlsx	Dryad Digital Repository	10.5061/dryad.hr0sp	http://dx.doi.org/10.5061/dryad.hr0sp
885	Data extraction	885	PaleocurrentDatabase.xlsx	Dryad Digital Repository	10.5061/dryad.hr0sp	http://dx.doi.org/10.5061/dryad.hr0sp
991	Data extraction	991	PaleocurrentDatabase.xlsx	Dryad Digital Repository	10.5061/dryad.hr0sp	http://dx.doi.org/10.5061/dryad.hr0sp
2571	Data extraction	2571	PaleocurrentDatabase.xlsx	Dryad Digital Repository	10.5061/dryad.hr0sp	http://dx.doi.org/10.5061/dryad.hr0sp
2627	Data extraction	2627	PaleocurrentDatabase.xlsx	Dryad Digital Repository	10.5061/dryad.hr0sp	http://dx.doi.org/10.5061/dryad.hr0sp
381	Data extraction	381	PaleocurrentDatabase.xlsx	Dryad Digital Repository	10.5061/dryad.hr0sp	http://dx.doi.org/10.5061/dryad.hr0sp
294	Data extraction	294	PaleocurrentDatabase.xlsx	Dryad Digital Repository	10.5061/dryad.hr0sp	http://dx.doi.org/10.5061/dryad.hr0sp
298	Data extraction	298	PaleocurrentDatabase.xlsx	Dryad Digital Repository	10.5061/dryad.hr0sp	http://dx.doi.org/10.5061/dryad.hr0sp
90	Data extraction	90	PaleocurrentDatabase.xlsx	Dryad Digital Repository	10.5061/dryad.hr0sp	http://dx.doi.org/10.5061/dryad.hr0sp
322	Data extraction	322	PaleocurrentDatabase.xlsx	Dryad Digital Repository	10.5061/dryad.hr0sp	http://dx.doi.org/10.5061/dryad.hr0sp
655	Data extraction	655	PaleocurrentDatabase.xlsx	Dryad Digital Repository	10.5061/dryad.hr0sp	http://dx.doi.org/10.5061/dryad.hr0sp
352	Data extraction	352	PaleocurrentDatabase.xlsx	Dryad Digital Repository	10.5061/dryad.hr0sp	http://dx.doi.org/10.5061/dryad.hr0sp
967	Data extraction	967	PaleocurrentDatabase.xlsx	Dryad Digital Repository	10.5061/dryad.hr0sp	http://dx.doi.org/10.5061/dryad.hr0sp
1400	Data extraction	1400	PaleocurrentDatabase.xlsx	Dryad Digital Repository	10.5061/dryad.hr0sp	http://dx.doi.org/10.5061/dryad.hr0sp
345	Data extraction	345	PaleocurrentDatabase.xlsx	Dryad Digital Repository	10.5061/dryad.hr0sp	http://dx.doi.org/10.5061/dryad.hr0sp
847	Data extraction	847	PaleocurrentDatabase.xlsx	Dryad Digital Repository	10.5061/dryad.hr0sp	http://dx.doi.org/10.5061/dryad.hr0sp
2619	Data extraction	2619	PaleocurrentDatabase.xlsx	Dryad Digital Repository	10.5061/dryad.hr0sp	http://dx.doi.org/10.5061/dryad.hr0sp
372	Data extraction	372	PaleocurrentDatabase.xlsx	Dryad Digital Repository	10.5061/dryad.hr0sp	http://dx.doi.org/10.5061/dryad.hr0sp
752	Data extraction	752	PaleocurrentDatabase.xlsx	Dryad Digital Repository	10.5061/dryad.hr0sp	http://dx.doi.org/10.5061/dryad.hr0sp
629	Data extraction	629	PaleocurrentDatabase.xlsx	Dryad Digital Repository	10.5061/dryad.hr0sp	http://dx.doi.org/10.5061/dryad.hr0sp
1137	Data extraction	1137	PaleocurrentDatabase.xlsx	Dryad Digital Repository	10.5061/dryad.hr0sp	http://dx.doi.org/10.5061/dryad.hr0sp
390	Data extraction	390	PaleocurrentDatabase.xlsx	Dryad Digital Repository	10.5061/dryad.hr0sp	http://dx.doi.org/10.5061/dryad.hr0sp
1140	Data extraction	1140	PaleocurrentDatabase.xlsx	Dryad Digital Repository	10.5061/dryad.hr0sp	http://dx.doi.org/10.5061/dryad.hr0sp
363	Data extraction	363	PaleocurrentDatabase.xlsx	Dryad Digital Repository	10.5061/dryad.hr0sp	http://dx.doi.org/10.5061/dryad.hr0sp
316	Data extraction	316	PaleocurrentDatabase.xlsx	Dryad Digital Repository	10.5061/dryad.hr0sp	http://dx.doi.org/10.5061/dryad.hr0sp
389	Data extraction	389	PaleocurrentDatabase.xlsx	Dryad Digital Repository	10.5061/dryad.hr0sp	http://dx.doi.org/10.5061/dryad.hr0sp
2604	Data extraction	2604	PaleocurrentDatabase.xlsx	Dryad Digital Repository	10.5061/dryad.hr0sp	http://dx.doi.org/10.5061/dryad.hr0sp
850	Data extraction	850	PaleocurrentDatabase.xlsx	Dryad Digital Repository	10.5061/dryad.hr0sp	http://dx.doi.org/10.5061/dryad.hr0sp
710	Data extraction	710	PaleocurrentDatabase.xlsx	Dryad Digital Repository	10.5061/dryad.hr0sp	http://dx.doi.org/10.5061/dryad.hr0sp
617	Data extraction	617	PaleocurrentDatabase.xlsx	Dryad Digital Repository	10.5061/dryad.hr0sp	http://dx.doi.org/10.5061/dryad.hr0sp
972	Data extraction	972	PaleocurrentDatabase.xlsx	Dryad Digital Repository	10.5061/dryad.hr0sp	http://dx.doi.org/10.5061/dryad.hr0sp
1127	Data extraction	1127	PaleocurrentDatabase.xlsx	Dryad Digital Repository	10.5061/dryad.hr0sp	http://dx.doi.org/10.5061/dryad.hr0sp
979	Data extraction	979	PaleocurrentDatabase.xlsx	Dryad Digital Repository	10.5061/dryad.hr0sp	http://dx.doi.org/10.5061/dryad.hr0sp
249	Data extraction	249	PaleocurrentDatabase.xlsx	Dryad Digital Repository	10.5061/dryad.hr0sp	http://dx.doi.org/10.5061/dryad.hr0sp
934	Data extraction	934	PaleocurrentDatabase.xlsx	Dryad Digital Repository	10.5061/dryad.hr0sp	http://dx.doi.org/10.5061/dryad.hr0sp
2622	Data extraction	2622	PaleocurrentDatabase.xlsx	Dryad Digital Repository	10.5061/dryad.hr0sp	http://dx.doi.org/10.5061/dryad.hr0sp
1979	Data extraction	1979	PaleocurrentDatabase.xlsx	Dryad Digital Repository	10.5061/dryad.hr0sp	http://dx.doi.org/10.5061/dryad.hr0sp
695	Data extraction	695	PaleocurrentDatabase.xlsx	Dryad Digital Repository	10.5061/dryad.hr0sp	http://dx.doi.org/10.5061/dryad.hr0sp
2711	Data extraction	2711	PaleocurrentDatabase.xlsx	Dryad Digital Repository	10.5061/dryad.hr0sp	http://dx.doi.org/10.5061/dryad.hr0sp
417	Data extraction	417	PaleocurrentDatabase.xlsx	Dryad Digital Repository	10.5061/dryad.hr0sp	http://dx.doi.org/10.5061/dryad.hr0sp
593	Data extraction	593	PaleocurrentDatabase.xlsx	Dryad Digital Repository	10.5061/dryad.hr0sp	http://dx.doi.org/10.5061/dryad.hr0sp
2520	Data extraction	2520	PaleocurrentDatabase.xlsx	Dryad Digital Repository	10.5061/dryad.hr0sp	http://dx.doi.org/10.5061/dryad.hr0sp
2372	Data extraction	2372	PaleocurrentDatabase.xlsx	Dryad Digital Repository	10.5061/dryad.hr0sp	http://dx.doi.org/10.5061/dryad.hr0sp
405	Data extraction	405	PaleocurrentDatabase.xlsx	Dryad Digital Repository	10.5061/dryad.hr0sp	http://dx.doi.org/10.5061/dryad.hr0sp
568	Data extraction	568	PaleocurrentDatabase.xlsx	Dryad Digital Repository	10.5061/dryad.hr0sp	http://dx.doi.org/10.5061/dryad.hr0sp
314	Data extraction	314	PaleocurrentDatabase.xlsx	Dryad Digital Repository	10.5061/dryad.hr0sp	http://dx.doi.org/10.5061/dryad.hr0sp
1187	Data extraction	1187	PaleocurrentDatabase.xlsx	Dryad Digital Repository	10.5061/dryad.hr0sp	http://dx.doi.org/10.5061/dryad.hr0sp
267	Data extraction	267	PaleocurrentDatabase.xlsx	Dryad Digital Repository	10.5061/dryad.hr0sp	http://dx.doi.org/10.5061/dryad.hr0sp
321	Data extraction	321	PaleocurrentDatabase.xlsx	Dryad Digital Repository	10.5061/dryad.hr0sp	http://dx.doi.org/10.5061/dryad.hr0sp
1135	Data extraction	1135	PaleocurrentDatabase.xlsx	Dryad Digital Repository	10.5061/dryad.hr0sp	http://dx.doi.org/10.5061/dryad.hr0sp
285	Data extraction	285	PaleocurrentDatabase.xlsx	Dryad Digital Repository	10.5061/dryad.hr0sp	http://dx.doi.org/10.5061/dryad.hr0sp
373	Data extraction	373	PaleocurrentDatabase.xlsx	Dryad Digital Repository	10.5061/dryad.hr0sp	http://dx.doi.org/10.5061/dryad.hr0sp
1320	Data extraction	1320	PaleocurrentDatabase.xlsx	Dryad Digital Repository	10.5061/dryad.hr0sp	http://dx.doi.org/10.5061/dryad.hr0sp
1708	Data extraction	1708	PaleocurrentDatabase.xlsx	Dryad Digital Repository	10.5061/dryad.hr0sp	http://dx.doi.org/10.5061/dryad.hr0sp
256	Data extraction	256	PaleocurrentDatabase.xlsx	Dryad Digital Repository	10.5061/dryad.hr0sp	http://dx.doi.org/10.5061/dryad.hr0sp
2589	Data extraction	2589	PaleocurrentDatabase.xlsx	Dryad Digital Repository	10.5061/dryad.hr0sp	http://dx.doi.org/10.5061/dryad.hr0sp
925	Data extraction	925	PaleocurrentDatabase.xlsx	Dryad Digital Repository	10.5061/dryad.hr0sp	http://dx.doi.org/10.5061/dryad.hr0sp
1103	Data extraction	1103	PaleocurrentDatabase.xlsx	Dryad Digital Repository	10.5061/dryad.hr0sp	http://dx.doi.org/10.5061/dryad.hr0sp
318	Data extraction	318	PaleocurrentDatabase.xlsx	Dryad Digital Repository	10.5061/dryad.hr0sp	http://dx.doi.org/10.5061/dryad.hr0sp
388	Data extraction	388	PaleocurrentDatabase.xlsx	Dryad Digital Repository	10.5061/dryad.hr0sp	http://dx.doi.org/10.5061/dryad.hr0sp
255	Data extraction	255	PaleocurrentDatabase.xlsx	Dryad Digital Repository	10.5061/dryad.hr0sp	http://dx.doi.org/10.5061/dryad.hr0sp
1710	Data extraction	1710	PaleocurrentDatabase.xlsx	Dryad Digital Repository	10.5061/dryad.hr0sp	http://dx.doi.org/10.5061/dryad.hr0sp
709	Data extraction	709	PaleocurrentDatabase.xlsx	Dryad Digital Repository	10.5061/dryad.hr0sp	http://dx.doi.org/10.5061/dryad.hr0sp
1126	Data extraction	1126	PaleocurrentDatabase.xlsx	Dryad Digital Repository	10.5061/dryad.hr0sp	http://dx.doi.org/10.5061/dryad.hr0sp
1110	Data extraction	1110	PaleocurrentDatabase.xlsx	Dryad Digital Repository	10.5061/dryad.hr0sp	http://dx.doi.org/10.5061/dryad.hr0sp
2681	Data extraction	2681	PaleocurrentDatabase.xlsx	Dryad Digital Repository	10.5061/dryad.hr0sp	http://dx.doi.org/10.5061/dryad.hr0sp
397	Data extraction	397	PaleocurrentDatabase.xlsx	Dryad Digital Repository	10.5061/dryad.hr0sp	http://dx.doi.org/10.5061/dryad.hr0sp
289	Data extraction	289	PaleocurrentDatabase.xlsx	Dryad Digital Repository	10.5061/dryad.hr0sp	http://dx.doi.org/10.5061/dryad.hr0sp
296	Data extraction	296	PaleocurrentDatabase.xlsx	Dryad Digital Repository	10.5061/dryad.hr0sp	http://dx.doi.org/10.5061/dryad.hr0sp
1693	Data extraction	1693	PaleocurrentDatabase.xlsx	Dryad Digital Repository	10.5061/dryad.hr0sp	http://dx.doi.org/10.5061/dryad.hr0sp
1088	Data extraction	1088	PaleocurrentDatabase.xlsx	Dryad Digital Repository	10.5061/dryad.hr0sp	http://dx.doi.org/10.5061/dryad.hr0sp
295	Data extraction	295	PaleocurrentDatabase.xlsx	Dryad Digital Repository	10.5061/dryad.hr0sp	http://dx.doi.org/10.5061/dryad.hr0sp
740	Data extraction	740	PaleocurrentDatabase.xlsx	Dryad Digital Repository	10.5061/dryad.hr0sp	http://dx.doi.org/10.5061/dryad.hr0sp
315	Data extraction	315	PaleocurrentDatabase.xlsx	Dryad Digital Repository	10.5061/dryad.hr0sp	http://dx.doi.org/10.5061/dryad.hr0sp
1096	Data extraction	1096	PaleocurrentDatabase.xlsx	Dryad Digital Repository	10.5061/dryad.hr0sp	http://dx.doi.org/10.5061/dryad.hr0sp
641	Data extraction	641	PaleocurrentDatabase.xlsx	Dryad Digital Repository	10.5061/dryad.hr0sp	http://dx.doi.org/10.5061/dryad.hr0sp
618	Data extraction	618	PaleocurrentDatabase.xlsx	Dryad Digital Repository	10.5061/dryad.hr0sp	http://dx.doi.org/10.5061/dryad.hr0sp
634	Data extraction	634	PaleocurrentDatabase.xlsx	Dryad Digital Repository	10.5061/dryad.hr0sp	http://dx.doi.org/10.5061/dryad.hr0sp
832	Data extraction	832	PaleocurrentDatabase.xlsx	Dryad Digital Repository	10.5061/dryad.hr0sp	http://dx.doi.org/10.5061/dryad.hr0sp
1092	Data extraction	1092	PaleocurrentDatabase.xlsx	Dryad Digital Repository	10.5061/dryad.hr0sp	http://dx.doi.org/10.5061/dryad.hr0sp
1128	Data extraction	1128	PaleocurrentDatabase.xlsx	Dryad Digital Repository	10.5061/dryad.hr0sp	http://dx.doi.org/10.5061/dryad.hr0sp
2761	Data extraction	2761	PaleocurrentDatabase.xlsx	Dryad Digital Repository	10.5061/dryad.hr0sp	http://dx.doi.org/10.5061/dryad.hr0sp
2816	Data extraction	2816	PaleocurrentDatabase.xlsx	Dryad Digital Repository	10.5061/dryad.hr0sp	http://dx.doi.org/10.5061/dryad.hr0sp
2710	Data extraction	2710	PaleocurrentDatabase.xlsx	Dryad Digital Repository	10.5061/dryad.hr0sp	http://dx.doi.org/10.5061/dryad.hr0sp
2658	Data extraction	2658	PaleocurrentDatabase.xlsx	Dryad Digital Repository	10.5061/dryad.hr0sp	http://dx.doi.org/10.5061/dryad.hr0sp
3017	Data extraction	3017	PaleocurrentDatabase.xlsx	Dryad Digital Repository	10.5061/dryad.hr0sp	http://dx.doi.org/10.5061/dryad.hr0sp
371	Data extraction	371	PaleocurrentDatabase.xlsx	Dryad Digital Repository	10.5061/dryad.hr0sp	http://dx.doi.org/10.5061/dryad.hr0sp
2886	Data extraction	2886	PaleocurrentDatabase.xlsx	Dryad Digital Repository	10.5061/dryad.hr0sp	http://dx.doi.org/10.5061/dryad.hr0sp
422	Data extraction	422	PaleocurrentDatabase.xlsx	Dryad Digital Repository	10.5061/dryad.hr0sp	http://dx.doi.org/10.5061/dryad.hr0sp
1661	Data extraction	1661	PaleocurrentDatabase.xlsx	Dryad Digital Repository	10.5061/dryad.hr0sp	http://dx.doi.org/10.5061/dryad.hr0sp
300	Data extraction	300	PaleocurrentDatabase.xlsx	Dryad Digital Repository	10.5061/dryad.hr0sp	http://dx.doi.org/10.5061/dryad.hr0sp
404	Data extraction	404	PaleocurrentDatabase.xlsx	Dryad Digital Repository	10.5061/dryad.hr0sp	http://dx.doi.org/10.5061/dryad.hr0sp
340	Data extraction	340	PaleocurrentDatabase.xlsx	Dryad Digital Repository	10.5061/dryad.hr0sp	http://dx.doi.org/10.5061/dryad.hr0sp
631	Data extraction	631	PaleocurrentDatabase.xlsx	Dryad Digital Repository	10.5061/dryad.hr0sp	http://dx.doi.org/10.5061/dryad.hr0sp
317	Data extraction	317	PaleocurrentDatabase.xlsx	Dryad Digital Repository	10.5061/dryad.hr0sp	http://dx.doi.org/10.5061/dryad.hr0sp
1662	Data extraction	1662	PaleocurrentDatabase.xlsx	Dryad Digital Repository	10.5061/dryad.hr0sp	http://dx.doi.org/10.5061/dryad.hr0sp
379	Data extraction	379	PaleocurrentDatabase.xlsx	Dryad Digital Repository	10.5061/dryad.hr0sp	http://dx.doi.org/10.5061/dryad.hr0sp
1136	Data extraction	1136	PaleocurrentDatabase.xlsx	Dryad Digital Repository	10.5061/dryad.hr0sp	http://dx.doi.org/10.5061/dryad.hr0sp
383	Data extraction	383	PaleocurrentDatabase.xlsx	Dryad Digital Repository	10.5061/dryad.hr0sp	http://dx.doi.org/10.5061/dryad.hr0sp
748	Data extraction	748	PaleocurrentDatabase.xlsx	Dryad Digital Repository	10.5061/dryad.hr0sp	http://dx.doi.org/10.5061/dryad.hr0sp
362	Data extraction	362	PaleocurrentDatabase.xlsx	Dryad Digital Repository	10.5061/dryad.hr0sp	http://dx.doi.org/10.5061/dryad.hr0sp
952	Data extraction	952	PaleocurrentDatabase.xlsx	Dryad Digital Repository	10.5061/dryad.hr0sp	http://dx.doi.org/10.5061/dryad.hr0sp
408	Data extraction	408	PaleocurrentDatabase.xlsx	Dryad Digital Repository	10.5061/dryad.hr0sp	http://dx.doi.org/10.5061/dryad.hr0sp
1077	Data extraction	1077	PaleocurrentDatabase.xlsx	Dryad Digital Repository	10.5061/dryad.hr0sp	http://dx.doi.org/10.5061/dryad.hr0sp
1138	Data extraction	1138	PaleocurrentDatabase.xlsx	Dryad Digital Repository	10.5061/dryad.hr0sp	http://dx.doi.org/10.5061/dryad.hr0sp
358	Data extraction	358	PaleocurrentDatabase.xlsx	Dryad Digital Repository	10.5061/dryad.hr0sp	http://dx.doi.org/10.5061/dryad.hr0sp
293	Data extraction	293	PaleocurrentDatabase.xlsx	Dryad Digital Repository	10.5061/dryad.hr0sp	http://dx.doi.org/10.5061/dryad.hr0sp
336	Data extraction	336	PaleocurrentDatabase.xlsx	Dryad Digital Repository	10.5061/dryad.hr0sp	http://dx.doi.org/10.5061/dryad.hr0sp
1100	Data extraction	1100	PaleocurrentDatabase.xlsx	Dryad Digital Repository	10.5061/dryad.hr0sp	http://dx.doi.org/10.5061/dryad.hr0sp
2671	Data extraction	2671	PaleocurrentDatabase.xlsx	Dryad Digital Repository	10.5061/dryad.hr0sp	http://dx.doi.org/10.5061/dryad.hr0sp
394	Data extraction	394	PaleocurrentDatabase.xlsx	Dryad Digital Repository	10.5061/dryad.hr0sp	http://dx.doi.org/10.5061/dryad.hr0sp
1183	Data extraction	1183	PaleocurrentDatabase.xlsx	Dryad Digital Repository	10.5061/dryad.hr0sp	http://dx.doi.org/10.5061/dryad.hr0sp
636	Data extraction	636	PaleocurrentDatabase.xlsx	Dryad Digital Repository	10.5061/dryad.hr0sp	http://dx.doi.org/10.5061/dryad.hr0sp
1212	Data extraction	1212	PaleocurrentDatabase.xlsx	Dryad Digital Repository	10.5061/dryad.hr0sp	http://dx.doi.org/10.5061/dryad.hr0sp
1064	Data extraction	1064	PaleocurrentDatabase.xlsx	Dryad Digital Repository	10.5061/dryad.hr0sp	http://dx.doi.org/10.5061/dryad.hr0sp
638	Data extraction	638	PaleocurrentDatabase.xlsx	Dryad Digital Repository	10.5061/dryad.hr0sp	http://dx.doi.org/10.5061/dryad.hr0sp
1162	Data extraction	1162	PaleocurrentDatabase.xlsx	Dryad Digital Repository	10.5061/dryad.hr0sp	http://dx.doi.org/10.5061/dryad.hr0sp
1180	Data extraction	1180	PaleocurrentDatabase.xlsx	Dryad Digital Repository	10.5061/dryad.hr0sp	http://dx.doi.org/10.5061/dryad.hr0sp
2845	Data extraction	2845	PaleocurrentDatabase.xlsx	Dryad Digital Repository	10.5061/dryad.hr0sp	http://dx.doi.org/10.5061/dryad.hr0sp
2611	Data extraction	2611	PaleocurrentDatabase.xlsx	Dryad Digital Repository	10.5061/dryad.hr0sp	http://dx.doi.org/10.5061/dryad.hr0sp
1074	Data extraction	1074	PaleocurrentDatabase.xlsx	Dryad Digital Repository	10.5061/dryad.hr0sp	http://dx.doi.org/10.5061/dryad.hr0sp
711	Data extraction	711	PaleocurrentDatabase.xlsx	Dryad Digital Repository	10.5061/dryad.hr0sp	http://dx.doi.org/10.5061/dryad.hr0sp
227	Data extraction	227	PaleocurrentDatabase.xlsx	Dryad Digital Repository	10.5061/dryad.hr0sp	http://dx.doi.org/10.5061/dryad.hr0sp
1105	Data extraction	1105	PaleocurrentDatabase.xlsx	Dryad Digital Repository	10.5061/dryad.hr0sp	http://dx.doi.org/10.5061/dryad.hr0sp
1179	Data extraction	1179	PaleocurrentDatabase.xlsx	Dryad Digital Repository	10.5061/dryad.hr0sp	http://dx.doi.org/10.5061/dryad.hr0sp
88	Data extraction	88	PaleocurrentDatabase.xlsx	Dryad Digital Repository	10.5061/dryad.hr0sp	http://dx.doi.org/10.5061/dryad.hr0sp
1108	Data extraction	1108	PaleocurrentDatabase.xlsx	Dryad Digital Repository	10.5061/dryad.hr0sp	http://dx.doi.org/10.5061/dryad.hr0sp
1104	Data extraction	1104	PaleocurrentDatabase.xlsx	Dryad Digital Repository	10.5061/dryad.hr0sp	http://dx.doi.org/10.5061/dryad.hr0sp
1277	Data extraction	1277	PaleocurrentDatabase.xlsx	Dryad Digital Repository	10.5061/dryad.hr0sp	http://dx.doi.org/10.5061/dryad.hr0sp
799	Data extraction	799	PaleocurrentDatabase.xlsx	Dryad Digital Repository	10.5061/dryad.hr0sp	http://dx.doi.org/10.5061/dryad.hr0sp
311	Data extraction	311	PaleocurrentDatabase.xlsx	Dryad Digital Repository	10.5061/dryad.hr0sp	http://dx.doi.org/10.5061/dryad.hr0sp
419	Data extraction	419	PaleocurrentDatabase.xlsx	Dryad Digital Repository	10.5061/dryad.hr0sp	http://dx.doi.org/10.5061/dryad.hr0sp
234	Data extraction	234	PaleocurrentDatabase.xlsx	Dryad Digital Repository	10.5061/dryad.hr0sp	http://dx.doi.org/10.5061/dryad.hr0sp
1107	Data extraction	1107	PaleocurrentDatabase.xlsx	Dryad Digital Repository	10.5061/dryad.hr0sp	http://dx.doi.org/10.5061/dryad.hr0sp
32	Data extraction	32	PaleocurrentDatabase.xlsx	Dryad Digital Repository	10.5061/dryad.hr0sp	http://dx.doi.org/10.5061/dryad.hr0sp
717	Data extraction	717	PaleocurrentDatabase.xlsx	Dryad Digital Repository	10.5061/dryad.hr0sp	http://dx.doi.org/10.5061/dryad.hr0sp
1106	Data extraction	1106	PaleocurrentDatabase.xlsx	Dryad Digital Repository	10.5061/dryad.hr0sp	http://dx.doi.org/10.5061/dryad.hr0sp
640	Data extraction	640	PaleocurrentDatabase.xlsx	Dryad Digital Repository	10.5061/dryad.hr0sp	http://dx.doi.org/10.5061/dryad.hr0sp
796	Data extraction	796	PaleocurrentDatabase.xlsx	Dryad Digital Repository	10.5061/dryad.hr0sp	http://dx.doi.org/10.5061/dryad.hr0sp
637	Data extraction	637	PaleocurrentDatabase.xlsx	Dryad Digital Repository	10.5061/dryad.hr0sp	http://dx.doi.org/10.5061/dryad.hr0sp
597	Data extraction	597	PaleocurrentDatabase.xlsx	Dryad Digital Repository	10.5061/dryad.hr0sp	http://dx.doi.org/10.5061/dryad.hr0sp
1001	Data extraction	1001	PaleocurrentDatabase.xlsx	Dryad Digital Repository	10.5061/dryad.hr0sp	http://dx.doi.org/10.5061/dryad.hr0sp
1078	Data extraction	1078	PaleocurrentDatabase.xlsx	Dryad Digital Repository	10.5061/dryad.hr0sp	http://dx.doi.org/10.5061/dryad.hr0sp
504	Data extraction	504	PaleocurrentDatabase.xlsx	Dryad Digital Repository	10.5061/dryad.hr0sp	http://dx.doi.org/10.5061/dryad.hr0sp
223	Data extraction	223	PaleocurrentDatabase.xlsx	Dryad Digital Repository	10.5061/dryad.hr0sp	http://dx.doi.org/10.5061/dryad.hr0sp
125	Data extraction	125	PaleocurrentDatabase.xlsx	Dryad Digital Repository	10.5061/dryad.hr0sp	http://dx.doi.org/10.5061/dryad.hr0sp
239	Data extraction	239	PaleocurrentDatabase.xlsx	Dryad Digital Repository	10.5061/dryad.hr0sp	http://dx.doi.org/10.5061/dryad.hr0sp
462	Data extraction	462	PaleocurrentDatabase.xlsx	Dryad Digital Repository	10.5061/dryad.hr0sp	http://dx.doi.org/10.5061/dryad.hr0sp
623	Data extraction	623	PaleocurrentDatabase.xlsx	Dryad Digital Repository	10.5061/dryad.hr0sp	http://dx.doi.org/10.5061/dryad.hr0sp
787	Data extraction	787	PaleocurrentDatabase.xlsx	Dryad Digital Repository	10.5061/dryad.hr0sp	http://dx.doi.org/10.5061/dryad.hr0sp
814	Data extraction	814	PaleocurrentDatabase.xlsx	Dryad Digital Repository	10.5061/dryad.hr0sp	http://dx.doi.org/10.5061/dryad.hr0sp
2576	Data extraction	2576	PaleocurrentDatabase.xlsx	Dryad Digital Repository	10.5061/dryad.hr0sp	http://dx.doi.org/10.5061/dryad.hr0sp
2818	Data extraction	2818	PaleocurrentDatabase.xlsx	Dryad Digital Repository	10.5061/dryad.hr0sp	http://dx.doi.org/10.5061/dryad.hr0sp
2635	Data extraction	2635	PaleocurrentDatabase.xlsx	Dryad Digital Repository	10.5061/dryad.hr0sp	http://dx.doi.org/10.5061/dryad.hr0sp
1024	Data extraction	1024	PaleocurrentDatabase.xlsx	Dryad Digital Repository	10.5061/dryad.hr0sp	http://dx.doi.org/10.5061/dryad.hr0sp
1261	Data extraction	1261	PaleocurrentDatabase.xlsx	Dryad Digital Repository	10.5061/dryad.hr0sp	http://dx.doi.org/10.5061/dryad.hr0sp
2578	Data extraction	2578	PaleocurrentDatabase.xlsx	Dryad Digital Repository	10.5061/dryad.hr0sp	http://dx.doi.org/10.5061/dryad.hr0sp
1200	Data extraction	1200	PaleocurrentDatabase.xlsx	Dryad Digital Repository	10.5061/dryad.hr0sp	http://dx.doi.org/10.5061/dryad.hr0sp
707	Data extraction	707	PaleocurrentDatabase.xlsx	Dryad Digital Repository	10.5061/dryad.hr0sp	http://dx.doi.org/10.5061/dryad.hr0sp
496	Data extraction	496	PaleocurrentDatabase.xlsx	Dryad Digital Repository	10.5061/dryad.hr0sp	http://dx.doi.org/10.5061/dryad.hr0sp
1285	Data extraction	1285	PaleocurrentDatabase.xlsx	Dryad Digital Repository	10.5061/dryad.hr0sp	http://dx.doi.org/10.5061/dryad.hr0sp
447	Data extraction	447	PaleocurrentDatabase.xlsx	Dryad Digital Repository	10.5061/dryad.hr0sp	http://dx.doi.org/10.5061/dryad.hr0sp
804	Data extraction	804	PaleocurrentDatabase.xlsx	Dryad Digital Repository	10.5061/dryad.hr0sp	http://dx.doi.org/10.5061/dryad.hr0sp
797	Data extraction	797	PaleocurrentDatabase.xlsx	Dryad Digital Repository	10.5061/dryad.hr0sp	http://dx.doi.org/10.5061/dryad.hr0sp
500	Data extraction	500	PaleocurrentDatabase.xlsx	Dryad Digital Repository	10.5061/dryad.hr0sp	http://dx.doi.org/10.5061/dryad.hr0sp
412	Data extraction	412	PaleocurrentDatabase.xlsx	Dryad Digital Repository	10.5061/dryad.hr0sp	http://dx.doi.org/10.5061/dryad.hr0sp
2682	Data extraction	2682	PaleocurrentDatabase.xlsx	Dryad Digital Repository	10.5061/dryad.hr0sp	http://dx.doi.org/10.5061/dryad.hr0sp
846	Data extraction	846	PaleocurrentDatabase.xlsx	Dryad Digital Repository	10.5061/dryad.hr0sp	http://dx.doi.org/10.5061/dryad.hr0sp
759	Data extraction	759	PaleocurrentDatabase.xlsx	Dryad Digital Repository	10.5061/dryad.hr0sp	http://dx.doi.org/10.5061/dryad.hr0sp
1262	Data extraction	1262	PaleocurrentDatabase.xlsx	Dryad Digital Repository	10.5061/dryad.hr0sp	http://dx.doi.org/10.5061/dryad.hr0sp
251	Data extraction	251	PaleocurrentDatabase.xlsx	Dryad Digital Repository	10.5061/dryad.hr0sp	http://dx.doi.org/10.5061/dryad.hr0sp
303	Data extraction	303	PaleocurrentDatabase.xlsx	Dryad Digital Repository	10.5061/dryad.hr0sp	http://dx.doi.org/10.5061/dryad.hr0sp
2	Data extraction	2	PaleocurrentDatabase.xlsx	Dryad Digital Repository	10.5061/dryad.hr0sp	http://dx.doi.org/10.5061/dryad.hr0sp
1227	Data extraction	1227	PaleocurrentDatabase.xlsx	Dryad Digital Repository	10.5061/dryad.hr0sp	http://dx.doi.org/10.5061/dryad.hr0sp
2731	Data extraction	2731	PaleocurrentDatabase.xlsx	Dryad Digital Repository	10.5061/dryad.hr0sp	http://dx.doi.org/10.5061/dryad.hr0sp
728	Data extraction	728	PaleocurrentDatabase.xlsx	Dryad Digital Repository	10.5061/dryad.hr0sp	http://dx.doi.org/10.5061/dryad.hr0sp
738	Data extraction	738	PaleocurrentDatabase.xlsx	Dryad Digital Repository	10.5061/dryad.hr0sp	http://dx.doi.org/10.5061/dryad.hr0sp
1192	Data extraction	1192	PaleocurrentDatabase.xlsx	Dryad Digital Repository	10.5061/dryad.hr0sp	http://dx.doi.org/10.5061/dryad.hr0sp
407	Data extraction	407	PaleocurrentDatabase.xlsx	Dryad Digital Repository	10.5061/dryad.hr0sp	http://dx.doi.org/10.5061/dryad.hr0sp
802	Data extraction	802	PaleocurrentDatabase.xlsx	Dryad Digital Repository	10.5061/dryad.hr0sp	http://dx.doi.org/10.5061/dryad.hr0sp
365	Data extraction	365	PaleocurrentDatabase.xlsx	Dryad Digital Repository	10.5061/dryad.hr0sp	http://dx.doi.org/10.5061/dryad.hr0sp
1159	Data extraction	1159	PaleocurrentDatabase.xlsx	Dryad Digital Repository	10.5061/dryad.hr0sp	http://dx.doi.org/10.5061/dryad.hr0sp
3022	Data extraction	3022	PaleocurrentDatabase.xlsx	Dryad Digital Repository	10.5061/dryad.hr0sp	http://dx.doi.org/10.5061/dryad.hr0sp
411	Data extraction	411	PaleocurrentDatabase.xlsx	Dryad Digital Repository	10.5061/dryad.hr0sp	http://dx.doi.org/10.5061/dryad.hr0sp
1289	Data extraction	1289	PaleocurrentDatabase.xlsx	Dryad Digital Repository	10.5061/dryad.hr0sp	http://dx.doi.org/10.5061/dryad.hr0sp
2889	Data extraction	2889	PaleocurrentDatabase.xlsx	Dryad Digital Repository	10.5061/dryad.hr0sp	http://dx.doi.org/10.5061/dryad.hr0sp
801	Data extraction	801	PaleocurrentDatabase.xlsx	Dryad Digital Repository	10.5061/dryad.hr0sp	http://dx.doi.org/10.5061/dryad.hr0sp
143	Data extraction	143	PaleocurrentDatabase.xlsx	Dryad Digital Repository	10.5061/dryad.hr0sp	http://dx.doi.org/10.5061/dryad.hr0sp
54	Data extraction	54	PaleocurrentDatabase.xlsx	Dryad Digital Repository	10.5061/dryad.hr0sp	http://dx.doi.org/10.5061/dryad.hr0sp
493	Data extraction	493	PaleocurrentDatabase.xlsx	Dryad Digital Repository	10.5061/dryad.hr0sp	http://dx.doi.org/10.5061/dryad.hr0sp
564	Data extraction	564	PaleocurrentDatabase.xlsx	Dryad Digital Repository	10.5061/dryad.hr0sp	http://dx.doi.org/10.5061/dryad.hr0sp
693	Data extraction	693	PaleocurrentDatabase.xlsx	Dryad Digital Repository	10.5061/dryad.hr0sp	http://dx.doi.org/10.5061/dryad.hr0sp
811	Data extraction	811	PaleocurrentDatabase.xlsx	Dryad Digital Repository	10.5061/dryad.hr0sp	http://dx.doi.org/10.5061/dryad.hr0sp
663	Data extraction	663	PaleocurrentDatabase.xlsx	Dryad Digital Repository	10.5061/dryad.hr0sp	http://dx.doi.org/10.5061/dryad.hr0sp
2609	Data extraction	2609	PaleocurrentDatabase.xlsx	Dryad Digital Repository	10.5061/dryad.hr0sp	http://dx.doi.org/10.5061/dryad.hr0sp
1139	Data extraction	1139	PaleocurrentDatabase.xlsx	Dryad Digital Repository	10.5061/dryad.hr0sp	http://dx.doi.org/10.5061/dryad.hr0sp
424	Data extraction	424	PaleocurrentDatabase.xlsx	Dryad Digital Repository	10.5061/dryad.hr0sp	http://dx.doi.org/10.5061/dryad.hr0sp
557	Data extraction	557	PaleocurrentDatabase.xlsx	Dryad Digital Repository	10.5061/dryad.hr0sp	http://dx.doi.org/10.5061/dryad.hr0sp
785	Data extraction	785	PaleocurrentDatabase.xlsx	Dryad Digital Repository	10.5061/dryad.hr0sp	http://dx.doi.org/10.5061/dryad.hr0sp
780	Data extraction	780	PaleocurrentDatabase.xlsx	Dryad Digital Repository	10.5061/dryad.hr0sp	http://dx.doi.org/10.5061/dryad.hr0sp
1340	Data extraction	1340	PaleocurrentDatabase.xlsx	Dryad Digital Repository	10.5061/dryad.hr0sp	http://dx.doi.org/10.5061/dryad.hr0sp
736	Data extraction	736	PaleocurrentDatabase.xlsx	Dryad Digital Repository	10.5061/dryad.hr0sp	http://dx.doi.org/10.5061/dryad.hr0sp
2788	Data extraction	2788	PaleocurrentDatabase.xlsx	Dryad Digital Repository	10.5061/dryad.hr0sp	http://dx.doi.org/10.5061/dryad.hr0sp
292	Data extraction	292	PaleocurrentDatabase.xlsx	Dryad Digital Repository	10.5061/dryad.hr0sp	http://dx.doi.org/10.5061/dryad.hr0sp
1259	Data extraction	1259	PaleocurrentDatabase.xlsx	Dryad Digital Repository	10.5061/dryad.hr0sp	http://dx.doi.org/10.5061/dryad.hr0sp
1165	Data extraction	1165	PaleocurrentDatabase.xlsx	Dryad Digital Repository	10.5061/dryad.hr0sp	http://dx.doi.org/10.5061/dryad.hr0sp
808	Data extraction	808	PaleocurrentDatabase.xlsx	Dryad Digital Repository	10.5061/dryad.hr0sp	http://dx.doi.org/10.5061/dryad.hr0sp
392	Data extraction	392	PaleocurrentDatabase.xlsx	Dryad Digital Repository	10.5061/dryad.hr0sp	http://dx.doi.org/10.5061/dryad.hr0sp
2880	Data extraction	2880	PaleocurrentDatabase.xlsx	Dryad Digital Repository	10.5061/dryad.hr0sp	http://dx.doi.org/10.5061/dryad.hr0sp
354	Data extraction	354	PaleocurrentDatabase.xlsx	Dryad Digital Repository	10.5061/dryad.hr0sp	http://dx.doi.org/10.5061/dryad.hr0sp
498	Data extraction	498	PaleocurrentDatabase.xlsx	Dryad Digital Repository	10.5061/dryad.hr0sp	http://dx.doi.org/10.5061/dryad.hr0sp
2765	Data extraction	2765	PaleocurrentDatabase.xlsx	Dryad Digital Repository	10.5061/dryad.hr0sp	http://dx.doi.org/10.5061/dryad.hr0sp
1133	Data extraction	1133	PaleocurrentDatabase.xlsx	Dryad Digital Repository	10.5061/dryad.hr0sp	http://dx.doi.org/10.5061/dryad.hr0sp
1101	Data extraction	1101	PaleocurrentDatabase.xlsx	Dryad Digital Repository	10.5061/dryad.hr0sp	http://dx.doi.org/10.5061/dryad.hr0sp
554	Data extraction	554	PaleocurrentDatabase.xlsx	Dryad Digital Repository	10.5061/dryad.hr0sp	http://dx.doi.org/10.5061/dryad.hr0sp
1219	Data extraction	1219	PaleocurrentDatabase.xlsx	Dryad Digital Repository	10.5061/dryad.hr0sp	http://dx.doi.org/10.5061/dryad.hr0sp
742	Data extraction	742	PaleocurrentDatabase.xlsx	Dryad Digital Repository	10.5061/dryad.hr0sp	http://dx.doi.org/10.5061/dryad.hr0sp
652	Data extraction	652	PaleocurrentDatabase.xlsx	Dryad Digital Repository	10.5061/dryad.hr0sp	http://dx.doi.org/10.5061/dryad.hr0sp
2607	Data extraction	2607	PaleocurrentDatabase.xlsx	Dryad Digital Repository	10.5061/dryad.hr0sp	http://dx.doi.org/10.5061/dryad.hr0sp
1190	Data extraction	1190	PaleocurrentDatabase.xlsx	Dryad Digital Repository	10.5061/dryad.hr0sp	http://dx.doi.org/10.5061/dryad.hr0sp
306	Data extraction	306	PaleocurrentDatabase.xlsx	Dryad Digital Repository	10.5061/dryad.hr0sp	http://dx.doi.org/10.5061/dryad.hr0sp
1228	Data extraction	1228	PaleocurrentDatabase.xlsx	Dryad Digital Repository	10.5061/dryad.hr0sp	http://dx.doi.org/10.5061/dryad.hr0sp
1290	Data extraction	1290	PaleocurrentDatabase.xlsx	Dryad Digital Repository	10.5061/dryad.hr0sp	http://dx.doi.org/10.5061/dryad.hr0sp
2831	Data extraction	2831	PaleocurrentDatabase.xlsx	Dryad Digital Repository	10.5061/dryad.hr0sp	http://dx.doi.org/10.5061/dryad.hr0sp
1273	Data extraction	1273	PaleocurrentDatabase.xlsx	Dryad Digital Repository	10.5061/dryad.hr0sp	http://dx.doi.org/10.5061/dryad.hr0sp
737	Data extraction	737	PaleocurrentDatabase.xlsx	Dryad Digital Repository	10.5061/dryad.hr0sp	http://dx.doi.org/10.5061/dryad.hr0sp
943	Data extraction	943	PaleocurrentDatabase.xlsx	Dryad Digital Repository	10.5061/dryad.hr0sp	http://dx.doi.org/10.5061/dryad.hr0sp
716	Data extraction	716	PaleocurrentDatabase.xlsx	Dryad Digital Repository	10.5061/dryad.hr0sp	http://dx.doi.org/10.5061/dryad.hr0sp
2661	Data extraction	2661	PaleocurrentDatabase.xlsx	Dryad Digital Repository	10.5061/dryad.hr0sp	http://dx.doi.org/10.5061/dryad.hr0sp
2606	Data extraction	2606	PaleocurrentDatabase.xlsx	Dryad Digital Repository	10.5061/dryad.hr0sp	http://dx.doi.org/10.5061/dryad.hr0sp
563	Data extraction	563	PaleocurrentDatabase.xlsx	Dryad Digital Repository	10.5061/dryad.hr0sp	http://dx.doi.org/10.5061/dryad.hr0sp
1291	Data extraction	1291	PaleocurrentDatabase.xlsx	Dryad Digital Repository	10.5061/dryad.hr0sp	http://dx.doi.org/10.5061/dryad.hr0sp
2614	Data extraction	2614	PaleocurrentDatabase.xlsx	Dryad Digital Repository	10.5061/dryad.hr0sp	http://dx.doi.org/10.5061/dryad.hr0sp
2707	Data extraction	2707	PaleocurrentDatabase.xlsx	Dryad Digital Repository	10.5061/dryad.hr0sp	http://dx.doi.org/10.5061/dryad.hr0sp
403	Data extraction	403	PaleocurrentDatabase.xlsx	Dryad Digital Repository	10.5061/dryad.hr0sp	http://dx.doi.org/10.5061/dryad.hr0sp
491	Data extraction	491	PaleocurrentDatabase.xlsx	Dryad Digital Repository	10.5061/dryad.hr0sp	http://dx.doi.org/10.5061/dryad.hr0sp
676	Data extraction	676	PaleocurrentDatabase.xlsx	Dryad Digital Repository	10.5061/dryad.hr0sp	http://dx.doi.org/10.5061/dryad.hr0sp
1163	Data extraction	1163	PaleocurrentDatabase.xlsx	Dryad Digital Repository	10.5061/dryad.hr0sp	http://dx.doi.org/10.5061/dryad.hr0sp
1234	Data extraction	1234	PaleocurrentDatabase.xlsx	Dryad Digital Repository	10.5061/dryad.hr0sp	http://dx.doi.org/10.5061/dryad.hr0sp
1229	Data extraction	1229	PaleocurrentDatabase.xlsx	Dryad Digital Repository	10.5061/dryad.hr0sp	http://dx.doi.org/10.5061/dryad.hr0sp
788	Data extraction	788	PaleocurrentDatabase.xlsx	Dryad Digital Repository	10.5061/dryad.hr0sp	http://dx.doi.org/10.5061/dryad.hr0sp
2721	Data extraction	2721	PaleocurrentDatabase.xlsx	Dryad Digital Repository	10.5061/dryad.hr0sp	http://dx.doi.org/10.5061/dryad.hr0sp
2650	Data extraction	2650	PaleocurrentDatabase.xlsx	Dryad Digital Repository	10.5061/dryad.hr0sp	http://dx.doi.org/10.5061/dryad.hr0sp
415	Data extraction	415	PaleocurrentDatabase.xlsx	Dryad Digital Repository	10.5061/dryad.hr0sp	http://dx.doi.org/10.5061/dryad.hr0sp
782	Data extraction	782	PaleocurrentDatabase.xlsx	Dryad Digital Repository	10.5061/dryad.hr0sp	http://dx.doi.org/10.5061/dryad.hr0sp
344	Data extraction	344	PaleocurrentDatabase.xlsx	Dryad Digital Repository	10.5061/dryad.hr0sp	http://dx.doi.org/10.5061/dryad.hr0sp
2683	Data extraction	2683	PaleocurrentDatabase.xlsx	Dryad Digital Repository	10.5061/dryad.hr0sp	http://dx.doi.org/10.5061/dryad.hr0sp
1263	Data extraction	1263	PaleocurrentDatabase.xlsx	Dryad Digital Repository	10.5061/dryad.hr0sp	http://dx.doi.org/10.5061/dryad.hr0sp
1198	Data extraction	1198	PaleocurrentDatabase.xlsx	Dryad Digital Repository	10.5061/dryad.hr0sp	http://dx.doi.org/10.5061/dryad.hr0sp
783	Data extraction	783	PaleocurrentDatabase.xlsx	Dryad Digital Repository	10.5061/dryad.hr0sp	http://dx.doi.org/10.5061/dryad.hr0sp
757	Data extraction	757	PaleocurrentDatabase.xlsx	Dryad Digital Repository	10.5061/dryad.hr0sp	http://dx.doi.org/10.5061/dryad.hr0sp
1265	Data extraction	1265	PaleocurrentDatabase.xlsx	Dryad Digital Repository	10.5061/dryad.hr0sp	http://dx.doi.org/10.5061/dryad.hr0sp
722	Data extraction	722	PaleocurrentDatabase.xlsx	Dryad Digital Repository	10.5061/dryad.hr0sp	http://dx.doi.org/10.5061/dryad.hr0sp
1132	Data extraction	1132	PaleocurrentDatabase.xlsx	Dryad Digital Repository	10.5061/dryad.hr0sp	http://dx.doi.org/10.5061/dryad.hr0sp
350	Data extraction	350	PaleocurrentDatabase.xlsx	Dryad Digital Repository	10.5061/dryad.hr0sp	http://dx.doi.org/10.5061/dryad.hr0sp
374	Data extraction	374	PaleocurrentDatabase.xlsx	Dryad Digital Repository	10.5061/dryad.hr0sp	http://dx.doi.org/10.5061/dryad.hr0sp
376	Data extraction	376	PaleocurrentDatabase.xlsx	Dryad Digital Repository	10.5061/dryad.hr0sp	http://dx.doi.org/10.5061/dryad.hr0sp
444	Data extraction	444	PaleocurrentDatabase.xlsx	Dryad Digital Repository	10.5061/dryad.hr0sp	http://dx.doi.org/10.5061/dryad.hr0sp
482	Data extraction	482	PaleocurrentDatabase.xlsx	Dryad Digital Repository	10.5061/dryad.hr0sp	http://dx.doi.org/10.5061/dryad.hr0sp
718	Data extraction	718	PaleocurrentDatabase.xlsx	Dryad Digital Repository	10.5061/dryad.hr0sp	http://dx.doi.org/10.5061/dryad.hr0sp
747	Data extraction	747	PaleocurrentDatabase.xlsx	Dryad Digital Repository	10.5061/dryad.hr0sp	http://dx.doi.org/10.5061/dryad.hr0sp
772	Data extraction	772	PaleocurrentDatabase.xlsx	Dryad Digital Repository	10.5061/dryad.hr0sp	http://dx.doi.org/10.5061/dryad.hr0sp
777	Data extraction	777	PaleocurrentDatabase.xlsx	Dryad Digital Repository	10.5061/dryad.hr0sp	http://dx.doi.org/10.5061/dryad.hr0sp
778	Data extraction	778	PaleocurrentDatabase.xlsx	Dryad Digital Repository	10.5061/dryad.hr0sp	http://dx.doi.org/10.5061/dryad.hr0sp
1030	Data extraction	1030	PaleocurrentDatabase.xlsx	Dryad Digital Repository	10.5061/dryad.hr0sp	http://dx.doi.org/10.5061/dryad.hr0sp
1131	Data extraction	1131	PaleocurrentDatabase.xlsx	Dryad Digital Repository	10.5061/dryad.hr0sp	http://dx.doi.org/10.5061/dryad.hr0sp
1266	Data extraction	1266	PaleocurrentDatabase.xlsx	Dryad Digital Repository	10.5061/dryad.hr0sp	http://dx.doi.org/10.5061/dryad.hr0sp
1283	Data extraction	1283	PaleocurrentDatabase.xlsx	Dryad Digital Repository	10.5061/dryad.hr0sp	http://dx.doi.org/10.5061/dryad.hr0sp
1284	Data extraction	1284	PaleocurrentDatabase.xlsx	Dryad Digital Repository	10.5061/dryad.hr0sp	http://dx.doi.org/10.5061/dryad.hr0sp
2735	Data extraction	2735	PaleocurrentDatabase.xlsx	Dryad Digital Repository	10.5061/dryad.hr0sp	http://dx.doi.org/10.5061/dryad.hr0sp
2893	Data extraction	2893	PaleocurrentDatabase.xlsx	Dryad Digital Repository	10.5061/dryad.hr0sp	http://dx.doi.org/10.5061/dryad.hr0sp
224	Data extraction	224	PaleocurrentDatabase.xlsx	Dryad Digital Repository	10.5061/dryad.hr0sp	http://dx.doi.org/10.5061/dryad.hr0sp
620	Data extraction	620	PaleocurrentDatabase.xlsx	Dryad Digital Repository	10.5061/dryad.hr0sp	http://dx.doi.org/10.5061/dryad.hr0sp
774	Data extraction	774	PaleocurrentDatabase.xlsx	Dryad Digital Repository	10.5061/dryad.hr0sp	http://dx.doi.org/10.5061/dryad.hr0sp
47	Data extraction	47	PaleocurrentDatabase.xlsx	Dryad Digital Repository	10.5061/dryad.hr0sp	http://dx.doi.org/10.5061/dryad.hr0sp
677	Data extraction	677	PaleocurrentDatabase.xlsx	Dryad Digital Repository	10.5061/dryad.hr0sp	http://dx.doi.org/10.5061/dryad.hr0sp
1232	Data extraction	1232	PaleocurrentDatabase.xlsx	Dryad Digital Repository	10.5061/dryad.hr0sp	http://dx.doi.org/10.5061/dryad.hr0sp
484	Data extraction	484	PaleocurrentDatabase.xlsx	Dryad Digital Repository	10.5061/dryad.hr0sp	http://dx.doi.org/10.5061/dryad.hr0sp
1122	Data extraction	1122	PaleocurrentDatabase.xlsx	Dryad Digital Repository	10.5061/dryad.hr0sp	http://dx.doi.org/10.5061/dryad.hr0sp
656	Data extraction	656	PaleocurrentDatabase.xlsx	Dryad Digital Repository	10.5061/dryad.hr0sp	http://dx.doi.org/10.5061/dryad.hr0sp
704	Data extraction	704	PaleocurrentDatabase.xlsx	Dryad Digital Repository	10.5061/dryad.hr0sp	http://dx.doi.org/10.5061/dryad.hr0sp
2586	Data extraction	2586	PaleocurrentDatabase.xlsx	Dryad Digital Repository	10.5061/dryad.hr0sp	http://dx.doi.org/10.5061/dryad.hr0sp
3155	Data extraction	3155	PaleocurrentDatabase.xlsx	Dryad Digital Repository	10.5061/dryad.hr0sp	http://dx.doi.org/10.5061/dryad.hr0sp
3156	Data extraction	3156	PaleocurrentDatabase.xlsx	Dryad Digital Repository	10.5061/dryad.hr0sp	http://dx.doi.org/10.5061/dryad.hr0sp
30	Data extraction	30	PaleocurrentDatabase.xlsx	Dryad Digital Repository	10.5061/dryad.hr0sp	http://dx.doi.org/10.5061/dryad.hr0sp
492	Data extraction	492	PaleocurrentDatabase.xlsx	Dryad Digital Repository	10.5061/dryad.hr0sp	http://dx.doi.org/10.5061/dryad.hr0sp
507	Data extraction	507	PaleocurrentDatabase.xlsx	Dryad Digital Repository	10.5061/dryad.hr0sp	http://dx.doi.org/10.5061/dryad.hr0sp
2703	Data extraction	2703	PaleocurrentDatabase.xlsx	Dryad Digital Repository	10.5061/dryad.hr0sp	http://dx.doi.org/10.5061/dryad.hr0sp
1235	Data extraction	1235	PaleocurrentDatabase.xlsx	Dryad Digital Repository	10.5061/dryad.hr0sp	http://dx.doi.org/10.5061/dryad.hr0sp
1213	Data extraction	1213	PaleocurrentDatabase.xlsx	Dryad Digital Repository	10.5061/dryad.hr0sp	http://dx.doi.org/10.5061/dryad.hr0sp
1102	Data extraction	1102	PaleocurrentDatabase.xlsx	Dryad Digital Repository	10.5061/dryad.hr0sp	http://dx.doi.org/10.5061/dryad.hr0sp
2781	Data extraction	2781	PaleocurrentDatabase.xlsx	Dryad Digital Repository	10.5061/dryad.hr0sp	http://dx.doi.org/10.5061/dryad.hr0sp
1230	Data extraction	1230	PaleocurrentDatabase.xlsx	Dryad Digital Repository	10.5061/dryad.hr0sp	http://dx.doi.org/10.5061/dryad.hr0sp
970	Data extraction	970	PaleocurrentDatabase.xlsx	Dryad Digital Repository	10.5061/dryad.hr0sp	http://dx.doi.org/10.5061/dryad.hr0sp
228	Data extraction	228	PaleocurrentDatabase.xlsx	Dryad Digital Repository	10.5061/dryad.hr0sp	http://dx.doi.org/10.5061/dryad.hr0sp
310	Data extraction	310	PaleocurrentDatabase.xlsx	Dryad Digital Repository	10.5061/dryad.hr0sp	http://dx.doi.org/10.5061/dryad.hr0sp
1160	Data extraction	1160	PaleocurrentDatabase.xlsx	Dryad Digital Repository	10.5061/dryad.hr0sp	http://dx.doi.org/10.5061/dryad.hr0sp
2882	Data extraction	2882	PaleocurrentDatabase.xlsx	Dryad Digital Repository	10.5061/dryad.hr0sp	http://dx.doi.org/10.5061/dryad.hr0sp
1231	Data extraction	1231	PaleocurrentDatabase.xlsx	Dryad Digital Repository	10.5061/dryad.hr0sp	http://dx.doi.org/10.5061/dryad.hr0sp
1215	Data extraction	1215	PaleocurrentDatabase.xlsx	Dryad Digital Repository	10.5061/dryad.hr0sp	http://dx.doi.org/10.5061/dryad.hr0sp
1199	Data extraction	1199	PaleocurrentDatabase.xlsx	Dryad Digital Repository	10.5061/dryad.hr0sp	http://dx.doi.org/10.5061/dryad.hr0sp
750	Data extraction	750	PaleocurrentDatabase.xlsx	Dryad Digital Repository	10.5061/dryad.hr0sp	http://dx.doi.org/10.5061/dryad.hr0sp
497	Data extraction	497	PaleocurrentDatabase.xlsx	Dryad Digital Repository	10.5061/dryad.hr0sp	http://dx.doi.org/10.5061/dryad.hr0sp
246	Data extraction	246	PaleocurrentDatabase.xlsx	Dryad Digital Repository	10.5061/dryad.hr0sp	http://dx.doi.org/10.5061/dryad.hr0sp
91	Data extraction	91	PaleocurrentDatabase.xlsx	Dryad Digital Repository	10.5061/dryad.hr0sp	http://dx.doi.org/10.5061/dryad.hr0sp
2881	Data extraction	2881	PaleocurrentDatabase.xlsx	Dryad Digital Repository	10.5061/dryad.hr0sp	http://dx.doi.org/10.5061/dryad.hr0sp
375	Data extraction	375	PaleocurrentDatabase.xlsx	Dryad Digital Repository	10.5061/dryad.hr0sp	http://dx.doi.org/10.5061/dryad.hr0sp
378	Data extraction	378	PaleocurrentDatabase.xlsx	Dryad Digital Repository	10.5061/dryad.hr0sp	http://dx.doi.org/10.5061/dryad.hr0sp
481	Data extraction	481	PaleocurrentDatabase.xlsx	Dryad Digital Repository	10.5061/dryad.hr0sp	http://dx.doi.org/10.5061/dryad.hr0sp
499	Data extraction	499	PaleocurrentDatabase.xlsx	Dryad Digital Repository	10.5061/dryad.hr0sp	http://dx.doi.org/10.5061/dryad.hr0sp
1218	Data extraction	1218	PaleocurrentDatabase.xlsx	Dryad Digital Repository	10.5061/dryad.hr0sp	http://dx.doi.org/10.5061/dryad.hr0sp
619	Data extraction	619	PaleocurrentDatabase.xlsx	Dryad Digital Repository	10.5061/dryad.hr0sp	http://dx.doi.org/10.5061/dryad.hr0sp
562	Data extraction	562	PaleocurrentDatabase.xlsx	Dryad Digital Repository	10.5061/dryad.hr0sp	http://dx.doi.org/10.5061/dryad.hr0sp
1191	Data extraction	1191	PaleocurrentDatabase.xlsx	Dryad Digital Repository	10.5061/dryad.hr0sp	http://dx.doi.org/10.5061/dryad.hr0sp
1161	Data extraction	1161	PaleocurrentDatabase.xlsx	Dryad Digital Repository	10.5061/dryad.hr0sp	http://dx.doi.org/10.5061/dryad.hr0sp
102	Data extraction	102	PaleocurrentDatabase.xlsx	Dryad Digital Repository	10.5061/dryad.hr0sp	http://dx.doi.org/10.5061/dryad.hr0sp
1193	Data extraction	1193	PaleocurrentDatabase.xlsx	Dryad Digital Repository	10.5061/dryad.hr0sp	http://dx.doi.org/10.5061/dryad.hr0sp
1194	Data extraction	1194	PaleocurrentDatabase.xlsx	Dryad Digital Repository	10.5061/dryad.hr0sp	http://dx.doi.org/10.5061/dryad.hr0sp
480	Data extraction	480	PaleocurrentDatabase.xlsx	Dryad Digital Repository	10.5061/dryad.hr0sp	http://dx.doi.org/10.5061/dryad.hr0sp
2692	Data extraction	2692	PaleocurrentDatabase.xlsx	Dryad Digital Repository	10.5061/dryad.hr0sp	http://dx.doi.org/10.5061/dryad.hr0sp
283	Data extraction	283	PaleocurrentDatabase.xlsx	Dryad Digital Repository	10.5061/dryad.hr0sp	http://dx.doi.org/10.5061/dryad.hr0sp
312	Data extraction	312	PaleocurrentDatabase.xlsx	Dryad Digital Repository	10.5061/dryad.hr0sp	http://dx.doi.org/10.5061/dryad.hr0sp
478	Data extraction	478	PaleocurrentDatabase.xlsx	Dryad Digital Repository	10.5061/dryad.hr0sp	http://dx.doi.org/10.5061/dryad.hr0sp
1023	Data extraction	1023	PaleocurrentDatabase.xlsx	Dryad Digital Repository	10.5061/dryad.hr0sp	http://dx.doi.org/10.5061/dryad.hr0sp
1085	Data extraction	1085	PaleocurrentDatabase.xlsx	Dryad Digital Repository	10.5061/dryad.hr0sp	http://dx.doi.org/10.5061/dryad.hr0sp
2733	Data extraction	2733	PaleocurrentDatabase.xlsx	Dryad Digital Repository	10.5061/dryad.hr0sp	http://dx.doi.org/10.5061/dryad.hr0sp
2732	Data extraction	2732	PaleocurrentDatabase.xlsx	Dryad Digital Repository	10.5061/dryad.hr0sp	http://dx.doi.org/10.5061/dryad.hr0sp
1175	Data extraction	1175	PaleocurrentDatabase.xlsx	Dryad Digital Repository	10.5061/dryad.hr0sp	http://dx.doi.org/10.5061/dryad.hr0sp
3038	Data extraction	3038	PaleocurrentDatabase.xlsx	Dryad Digital Repository	10.5061/dryad.hr0sp	http://dx.doi.org/10.5061/dryad.hr0sp
2734	Data extraction	2734	PaleocurrentDatabase.xlsx	Dryad Digital Repository	10.5061/dryad.hr0sp	http://dx.doi.org/10.5061/dryad.hr0sp
2759	Data extraction	2759	PaleocurrentDatabase.xlsx	Dryad Digital Repository	10.5061/dryad.hr0sp	http://dx.doi.org/10.5061/dryad.hr0sp
3149	Data extraction	3149	PaleocurrentDatabase.xlsx	Dryad Digital Repository	10.5061/dryad.hr0sp	http://dx.doi.org/10.5061/dryad.hr0sp
1005	Data extraction	1005	PaleocurrentDatabase.xlsx	Dryad Digital Repository	10.5061/dryad.hr0sp	http://dx.doi.org/10.5061/dryad.hr0sp
2737	Data extraction	2737	PaleocurrentDatabase.xlsx	Dryad Digital Repository	10.5061/dryad.hr0sp	http://dx.doi.org/10.5061/dryad.hr0sp
79	Data extraction	79	PaleocurrentDatabase.xlsx	Dryad Digital Repository	10.5061/dryad.hr0sp	http://dx.doi.org/10.5061/dryad.hr0sp
247	Data extraction	247	PaleocurrentDatabase.xlsx	Dryad Digital Repository	10.5061/dryad.hr0sp	http://dx.doi.org/10.5061/dryad.hr0sp
477	Data extraction	477	PaleocurrentDatabase.xlsx	Dryad Digital Repository	10.5061/dryad.hr0sp	http://dx.doi.org/10.5061/dryad.hr0sp
818	Data extraction	818	PaleocurrentDatabase.xlsx	Dryad Digital Repository	10.5061/dryad.hr0sp	http://dx.doi.org/10.5061/dryad.hr0sp
494	Data extraction	494	PaleocurrentDatabase.xlsx	Dryad Digital Repository	10.5061/dryad.hr0sp	http://dx.doi.org/10.5061/dryad.hr0sp
649	Data extraction	649	PaleocurrentDatabase.xlsx	Dryad Digital Repository	10.5061/dryad.hr0sp	http://dx.doi.org/10.5061/dryad.hr0sp
56	Data extraction	56	PaleocurrentDatabase.xlsx	Dryad Digital Repository	10.5061/dryad.hr0sp	http://dx.doi.org/10.5061/dryad.hr0sp
501	Data extraction	501	PaleocurrentDatabase.xlsx	Dryad Digital Repository	10.5061/dryad.hr0sp	http://dx.doi.org/10.5061/dryad.hr0sp
377	Data extraction	377	PaleocurrentDatabase.xlsx	Dryad Digital Repository	10.5061/dryad.hr0sp	http://dx.doi.org/10.5061/dryad.hr0sp
2892	Data extraction	2892	PaleocurrentDatabase.xlsx	Dryad Digital Repository	10.5061/dryad.hr0sp	http://dx.doi.org/10.5061/dryad.hr0sp
1185	Data extraction	1185	PaleocurrentDatabase.xlsx	Dryad Digital Repository	10.5061/dryad.hr0sp	http://dx.doi.org/10.5061/dryad.hr0sp
182	Data extraction	182	PaleocurrentDatabase.xlsx	Dryad Digital Repository	10.5061/dryad.hr0sp	http://dx.doi.org/10.5061/dryad.hr0sp
270	Data extraction	270	PaleocurrentDatabase.xlsx	Dryad Digital Repository	10.5061/dryad.hr0sp	http://dx.doi.org/10.5061/dryad.hr0sp
418	Data extraction	418	PaleocurrentDatabase.xlsx	Dryad Digital Repository	10.5061/dryad.hr0sp	http://dx.doi.org/10.5061/dryad.hr0sp
1206	Data extraction	1206	PaleocurrentDatabase.xlsx	Dryad Digital Repository	10.5061/dryad.hr0sp	http://dx.doi.org/10.5061/dryad.hr0sp
535	Data extraction	535	PaleocurrentDatabase.xlsx	Dryad Digital Repository	10.5061/dryad.hr0sp	http://dx.doi.org/10.5061/dryad.hr0sp
1075	Data extraction	1075	PaleocurrentDatabase.xlsx	Dryad Digital Repository	10.5061/dryad.hr0sp	http://dx.doi.org/10.5061/dryad.hr0sp
2760	Data extraction	2760	PaleocurrentDatabase.xlsx	Dryad Digital Repository	10.5061/dryad.hr0sp	http://dx.doi.org/10.5061/dryad.hr0sp
2570	Data extraction	2570	PaleocurrentDatabase.xlsx	Dryad Digital Repository	10.5061/dryad.hr0sp	http://dx.doi.org/10.5061/dryad.hr0sp
2630	Data extraction	2630	PaleocurrentDatabase.xlsx	Dryad Digital Repository	10.5061/dryad.hr0sp	http://dx.doi.org/10.5061/dryad.hr0sp
2677	Data extraction	2677	PaleocurrentDatabase.xlsx	Dryad Digital Repository	10.5061/dryad.hr0sp	http://dx.doi.org/10.5061/dryad.hr0sp
1004	Data extraction	1004	PaleocurrentDatabase.xlsx	Dryad Digital Repository	10.5061/dryad.hr0sp	http://dx.doi.org/10.5061/dryad.hr0sp
792	Data extraction	792	PaleocurrentDatabase.xlsx	Dryad Digital Repository	10.5061/dryad.hr0sp	http://dx.doi.org/10.5061/dryad.hr0sp
2695	Data extraction	2695	PaleocurrentDatabase.xlsx	Dryad Digital Repository	10.5061/dryad.hr0sp	http://dx.doi.org/10.5061/dryad.hr0sp
2966	Data extraction	2966	PaleocurrentDatabase.xlsx	Dryad Digital Repository	10.5061/dryad.hr0sp	http://dx.doi.org/10.5061/dryad.hr0sp
2747	Data extraction	2747	PaleocurrentDatabase.xlsx	Dryad Digital Repository	10.5061/dryad.hr0sp	http://dx.doi.org/10.5061/dryad.hr0sp
1216	Data extraction	1216	PaleocurrentDatabase.xlsx	Dryad Digital Repository	10.5061/dryad.hr0sp	http://dx.doi.org/10.5061/dryad.hr0sp
810	Data extraction	810	PaleocurrentDatabase.xlsx	Dryad Digital Repository	10.5061/dryad.hr0sp	http://dx.doi.org/10.5061/dryad.hr0sp
770	Data extraction	770	PaleocurrentDatabase.xlsx	Dryad Digital Repository	10.5061/dryad.hr0sp	http://dx.doi.org/10.5061/dryad.hr0sp
2657	Data extraction	2657	PaleocurrentDatabase.xlsx	Dryad Digital Repository	10.5061/dryad.hr0sp	http://dx.doi.org/10.5061/dryad.hr0sp
809	Data extraction	809	PaleocurrentDatabase.xlsx	Dryad Digital Repository	10.5061/dryad.hr0sp	http://dx.doi.org/10.5061/dryad.hr0sp
1050	Data extraction	1050	PaleocurrentDatabase.xlsx	Dryad Digital Repository	10.5061/dryad.hr0sp	http://dx.doi.org/10.5061/dryad.hr0sp
301	Data extraction	301	PaleocurrentDatabase.xlsx	Dryad Digital Repository	10.5061/dryad.hr0sp	http://dx.doi.org/10.5061/dryad.hr0sp
2625	Data extraction	2625	PaleocurrentDatabase.xlsx	Dryad Digital Repository	10.5061/dryad.hr0sp	http://dx.doi.org/10.5061/dryad.hr0sp
2580	Data extraction	2580	PaleocurrentDatabase.xlsx	Dryad Digital Repository	10.5061/dryad.hr0sp	http://dx.doi.org/10.5061/dryad.hr0sp
243	Data extraction	243	PaleocurrentDatabase.xlsx	Dryad Digital Repository	10.5061/dryad.hr0sp	http://dx.doi.org/10.5061/dryad.hr0sp
244	Data extraction	244	PaleocurrentDatabase.xlsx	Dryad Digital Repository	10.5061/dryad.hr0sp	http://dx.doi.org/10.5061/dryad.hr0sp
506	Data extraction	506	PaleocurrentDatabase.xlsx	Dryad Digital Repository	10.5061/dryad.hr0sp	http://dx.doi.org/10.5061/dryad.hr0sp
231	Data extraction	231	PaleocurrentDatabase.xlsx	Dryad Digital Repository	10.5061/dryad.hr0sp	http://dx.doi.org/10.5061/dryad.hr0sp
2787	Data extraction	2787	PaleocurrentDatabase.xlsx	Dryad Digital Repository	10.5061/dryad.hr0sp	http://dx.doi.org/10.5061/dryad.hr0sp
3002	Data extraction	3002	PaleocurrentDatabase.xlsx	Dryad Digital Repository	10.5061/dryad.hr0sp	http://dx.doi.org/10.5061/dryad.hr0sp
1201	Data extraction	1201	PaleocurrentDatabase.xlsx	Dryad Digital Repository	10.5061/dryad.hr0sp	http://dx.doi.org/10.5061/dryad.hr0sp
304	Data extraction	304	PaleocurrentDatabase.xlsx	Dryad Digital Repository	10.5061/dryad.hr0sp	http://dx.doi.org/10.5061/dryad.hr0sp
2597	Data extraction	2597	PaleocurrentDatabase.xlsx	Dryad Digital Repository	10.5061/dryad.hr0sp	http://dx.doi.org/10.5061/dryad.hr0sp
3224	Data extraction	3224	PaleocurrentDatabase.xlsx	Dryad Digital Repository	10.5061/dryad.hr0sp	http://dx.doi.org/10.5061/dryad.hr0sp
2812	Data extraction	2812	PaleocurrentDatabase.xlsx	Dryad Digital Repository	10.5061/dryad.hr0sp	http://dx.doi.org/10.5061/dryad.hr0sp
2967	Data extraction	2967	PaleocurrentDatabase.xlsx	Dryad Digital Repository	10.5061/dryad.hr0sp	http://dx.doi.org/10.5061/dryad.hr0sp
1709	Data extraction	1709	PaleocurrentDatabase.xlsx	Dryad Digital Repository	10.5061/dryad.hr0sp	http://dx.doi.org/10.5061/dryad.hr0sp
2565	Data extraction	2565	PaleocurrentDatabase.xlsx	Dryad Digital Repository	10.5061/dryad.hr0sp	http://dx.doi.org/10.5061/dryad.hr0sp
1157	Data extraction	1157	PaleocurrentDatabase.xlsx	Dryad Digital Repository	10.5061/dryad.hr0sp	http://dx.doi.org/10.5061/dryad.hr0sp
2768	Data extraction	2768	PaleocurrentDatabase.xlsx	Dryad Digital Repository	10.5061/dryad.hr0sp	http://dx.doi.org/10.5061/dryad.hr0sp
2968	Data extraction	2968	PaleocurrentDatabase.xlsx	Dryad Digital Repository	10.5061/dryad.hr0sp	http://dx.doi.org/10.5061/dryad.hr0sp
3001	Data extraction	3001	PaleocurrentDatabase.xlsx	Dryad Digital Repository	10.5061/dryad.hr0sp	http://dx.doi.org/10.5061/dryad.hr0sp
800	Data extraction	800	PaleocurrentDatabase.xlsx	Dryad Digital Repository	10.5061/dryad.hr0sp	http://dx.doi.org/10.5061/dryad.hr0sp
2969	Data extraction	2969	PaleocurrentDatabase.xlsx	Dryad Digital Repository	10.5061/dryad.hr0sp	http://dx.doi.org/10.5061/dryad.hr0sp
1694	Data extraction	1694	PaleocurrentDatabase.xlsx	Dryad Digital Repository	10.5061/dryad.hr0sp	http://dx.doi.org/10.5061/dryad.hr0sp
2623	Data extraction	2623	PaleocurrentDatabase.xlsx	Dryad Digital Repository	10.5061/dryad.hr0sp	http://dx.doi.org/10.5061/dryad.hr0sp
964	Data extraction	964	PaleocurrentDatabase.xlsx	Dryad Digital Repository	10.5061/dryad.hr0sp	http://dx.doi.org/10.5061/dryad.hr0sp
2771	Data extraction	2771	PaleocurrentDatabase.xlsx	Dryad Digital Repository	10.5061/dryad.hr0sp	http://dx.doi.org/10.5061/dryad.hr0sp
2693	Data extraction	2693	PaleocurrentDatabase.xlsx	Dryad Digital Repository	10.5061/dryad.hr0sp	http://dx.doi.org/10.5061/dryad.hr0sp
639	Data extraction	639	PaleocurrentDatabase.xlsx	Dryad Digital Repository	10.5061/dryad.hr0sp	http://dx.doi.org/10.5061/dryad.hr0sp
2602	Data extraction	2602	PaleocurrentDatabase.xlsx	Dryad Digital Repository	10.5061/dryad.hr0sp	http://dx.doi.org/10.5061/dryad.hr0sp
353	Data extraction	353	PaleocurrentDatabase.xlsx	Dryad Digital Repository	10.5061/dryad.hr0sp	http://dx.doi.org/10.5061/dryad.hr0sp
926	Data extraction	926	PaleocurrentDatabase.xlsx	Dryad Digital Repository	10.5061/dryad.hr0sp	http://dx.doi.org/10.5061/dryad.hr0sp
361	Data extraction	361	PaleocurrentDatabase.xlsx	Dryad Digital Repository	10.5061/dryad.hr0sp	http://dx.doi.org/10.5061/dryad.hr0sp
230	Data extraction	230	PaleocurrentDatabase.xlsx	Dryad Digital Repository	10.5061/dryad.hr0sp	http://dx.doi.org/10.5061/dryad.hr0sp
173	Data extraction	173	PaleocurrentDatabase.xlsx	Dryad Digital Repository	10.5061/dryad.hr0sp	http://dx.doi.org/10.5061/dryad.hr0sp
357	Data extraction	357	PaleocurrentDatabase.xlsx	Dryad Digital Repository	10.5061/dryad.hr0sp	http://dx.doi.org/10.5061/dryad.hr0sp
233	Data extraction	233	PaleocurrentDatabase.xlsx	Dryad Digital Repository	10.5061/dryad.hr0sp	http://dx.doi.org/10.5061/dryad.hr0sp
356	Data extraction	356	PaleocurrentDatabase.xlsx	Dryad Digital Repository	10.5061/dryad.hr0sp	http://dx.doi.org/10.5061/dryad.hr0sp
206	Data extraction	206	PaleocurrentDatabase.xlsx	Dryad Digital Repository	10.5061/dryad.hr0sp	http://dx.doi.org/10.5061/dryad.hr0sp
559	Data extraction	559	PaleocurrentDatabase.xlsx	Dryad Digital Repository	10.5061/dryad.hr0sp	http://dx.doi.org/10.5061/dryad.hr0sp
956	Data extraction	956	PaleocurrentDatabase.xlsx	Dryad Digital Repository	10.5061/dryad.hr0sp	http://dx.doi.org/10.5061/dryad.hr0sp
1091	Data extraction	1091	PaleocurrentDatabase.xlsx	Dryad Digital Repository	10.5061/dryad.hr0sp	http://dx.doi.org/10.5061/dryad.hr0sp
624	Data extraction	624	PaleocurrentDatabase.xlsx	Dryad Digital Repository	10.5061/dryad.hr0sp	http://dx.doi.org/10.5061/dryad.hr0sp
1181	Data extraction	1181	PaleocurrentDatabase.xlsx	Dryad Digital Repository	10.5061/dryad.hr0sp	http://dx.doi.org/10.5061/dryad.hr0sp
395	Data extraction	395	PaleocurrentDatabase.xlsx	Dryad Digital Repository	10.5061/dryad.hr0sp	http://dx.doi.org/10.5061/dryad.hr0sp
1196	Data extraction	1196	PaleocurrentDatabase.xlsx	Dryad Digital Repository	10.5061/dryad.hr0sp	http://dx.doi.org/10.5061/dryad.hr0sp
2720	Data extraction	2720	PaleocurrentDatabase.xlsx	Dryad Digital Repository	10.5061/dryad.hr0sp	http://dx.doi.org/10.5061/dryad.hr0sp
2826	Data extraction	2826	PaleocurrentDatabase.xlsx	Dryad Digital Repository	10.5061/dryad.hr0sp	http://dx.doi.org/10.5061/dryad.hr0sp
3044	Data extraction	3044	PaleocurrentDatabase.xlsx	Dryad Digital Repository	10.5061/dryad.hr0sp	http://dx.doi.org/10.5061/dryad.hr0sp
645	Data extraction	645	PaleocurrentDatabase.xlsx	Dryad Digital Repository	10.5061/dryad.hr0sp	http://dx.doi.org/10.5061/dryad.hr0sp
790	Data extraction	790	PaleocurrentDatabase.xlsx	Dryad Digital Repository	10.5061/dryad.hr0sp	http://dx.doi.org/10.5061/dryad.hr0sp
3143	Data extraction	3143	PaleocurrentDatabase.xlsx	Dryad Digital Repository	10.5061/dryad.hr0sp	http://dx.doi.org/10.5061/dryad.hr0sp
2887	Data extraction	2887	PaleocurrentDatabase.xlsx	Dryad Digital Repository	10.5061/dryad.hr0sp	http://dx.doi.org/10.5061/dryad.hr0sp
1188	Data extraction	1188	PaleocurrentDatabase.xlsx	Dryad Digital Repository	10.5061/dryad.hr0sp	http://dx.doi.org/10.5061/dryad.hr0sp
1043	Data extraction	1043	PaleocurrentDatabase.xlsx	Dryad Digital Repository	10.5061/dryad.hr0sp	http://dx.doi.org/10.5061/dryad.hr0sp
2639	Data extraction	2639	PaleocurrentDatabase.xlsx	Dryad Digital Repository	10.5061/dryad.hr0sp	http://dx.doi.org/10.5061/dryad.hr0sp
3145	Data extraction	3145	PaleocurrentDatabase.xlsx	Dryad Digital Repository	10.5061/dryad.hr0sp	http://dx.doi.org/10.5061/dryad.hr0sp
2709	Data extraction	2709	PaleocurrentDatabase.xlsx	Dryad Digital Repository	10.5061/dryad.hr0sp	http://dx.doi.org/10.5061/dryad.hr0sp
1264	Data extraction	1264	PaleocurrentDatabase.xlsx	Dryad Digital Repository	10.5061/dryad.hr0sp	http://dx.doi.org/10.5061/dryad.hr0sp
2628	Data extraction	2628	PaleocurrentDatabase.xlsx	Dryad Digital Repository	10.5061/dryad.hr0sp	http://dx.doi.org/10.5061/dryad.hr0sp
669	Data extraction	669	PaleocurrentDatabase.xlsx	Dryad Digital Repository	10.5061/dryad.hr0sp	http://dx.doi.org/10.5061/dryad.hr0sp
348	Data extraction	348	PaleocurrentDatabase.xlsx	Dryad Digital Repository	10.5061/dryad.hr0sp	http://dx.doi.org/10.5061/dryad.hr0sp
401	Data extraction	401	PaleocurrentDatabase.xlsx	Dryad Digital Repository	10.5061/dryad.hr0sp	http://dx.doi.org/10.5061/dryad.hr0sp
642	Data extraction	642	PaleocurrentDatabase.xlsx	Dryad Digital Repository	10.5061/dryad.hr0sp	http://dx.doi.org/10.5061/dryad.hr0sp
1280	Data extraction	1280	PaleocurrentDatabase.xlsx	Dryad Digital Repository	10.5061/dryad.hr0sp	http://dx.doi.org/10.5061/dryad.hr0sp
59	Data extraction	59	PaleocurrentDatabase.xlsx	Dryad Digital Repository	10.5061/dryad.hr0sp	http://dx.doi.org/10.5061/dryad.hr0sp
326	Data extraction	326	PaleocurrentDatabase.xlsx	Dryad Digital Repository	10.5061/dryad.hr0sp	http://dx.doi.org/10.5061/dryad.hr0sp
409	Data extraction	409	PaleocurrentDatabase.xlsx	Dryad Digital Repository	10.5061/dryad.hr0sp	http://dx.doi.org/10.5061/dryad.hr0sp
1225	Data extraction	1225	PaleocurrentDatabase.xlsx	Dryad Digital Repository	10.5061/dryad.hr0sp	http://dx.doi.org/10.5061/dryad.hr0sp
2757	Data extraction	2757	PaleocurrentDatabase.xlsx	Dryad Digital Repository	10.5061/dryad.hr0sp	http://dx.doi.org/10.5061/dryad.hr0sp
101	Data extraction	101	PaleocurrentDatabase.xlsx	Dryad Digital Repository	10.5061/dryad.hr0sp	http://dx.doi.org/10.5061/dryad.hr0sp
413	Data extraction	413	PaleocurrentDatabase.xlsx	Dryad Digital Repository	10.5061/dryad.hr0sp	http://dx.doi.org/10.5061/dryad.hr0sp
700	Data extraction	700	PaleocurrentDatabase.xlsx	Dryad Digital Repository	10.5061/dryad.hr0sp	http://dx.doi.org/10.5061/dryad.hr0sp
2678	Data extraction	2678	PaleocurrentDatabase.xlsx	Dryad Digital Repository	10.5061/dryad.hr0sp	http://dx.doi.org/10.5061/dryad.hr0sp
2696	Data extraction	2696	PaleocurrentDatabase.xlsx	Dryad Digital Repository	10.5061/dryad.hr0sp	http://dx.doi.org/10.5061/dryad.hr0sp
715	Data extraction	715	PaleocurrentDatabase.xlsx	Dryad Digital Repository	10.5061/dryad.hr0sp	http://dx.doi.org/10.5061/dryad.hr0sp
1076	Data extraction	1076	PaleocurrentDatabase.xlsx	Dryad Digital Repository	10.5061/dryad.hr0sp	http://dx.doi.org/10.5061/dryad.hr0sp
2688	Data extraction	2688	PaleocurrentDatabase.xlsx	Dryad Digital Repository	10.5061/dryad.hr0sp	http://dx.doi.org/10.5061/dryad.hr0sp
319	Data extraction	319	PaleocurrentDatabase.xlsx	Dryad Digital Repository	10.5061/dryad.hr0sp	http://dx.doi.org/10.5061/dryad.hr0sp
3132	Data extraction	3132	PaleocurrentDatabase.xlsx	Dryad Digital Repository	10.5061/dryad.hr0sp	http://dx.doi.org/10.5061/dryad.hr0sp
2605	Data extraction	2605	PaleocurrentDatabase.xlsx	Dryad Digital Repository	10.5061/dryad.hr0sp	http://dx.doi.org/10.5061/dryad.hr0sp
658	Data extraction	658	PaleocurrentDatabase.xlsx	Dryad Digital Repository	10.5061/dryad.hr0sp	http://dx.doi.org/10.5061/dryad.hr0sp
2666	Data extraction	2666	PaleocurrentDatabase.xlsx	Dryad Digital Repository	10.5061/dryad.hr0sp	http://dx.doi.org/10.5061/dryad.hr0sp
2752	Data extraction	2752	PaleocurrentDatabase.xlsx	Dryad Digital Repository	10.5061/dryad.hr0sp	http://dx.doi.org/10.5061/dryad.hr0sp
1029	Data extraction	1029	PaleocurrentDatabase.xlsx	Dryad Digital Repository	10.5061/dryad.hr0sp	http://dx.doi.org/10.5061/dryad.hr0sp
84	Data extraction	84	PaleocurrentDatabase.xlsx	Dryad Digital Repository	10.5061/dryad.hr0sp	http://dx.doi.org/10.5061/dryad.hr0sp
402	Data extraction	402	PaleocurrentDatabase.xlsx	Dryad Digital Repository	10.5061/dryad.hr0sp	http://dx.doi.org/10.5061/dryad.hr0sp
1154	Data extraction	1154	PaleocurrentDatabase.xlsx	Dryad Digital Repository	10.5061/dryad.hr0sp	http://dx.doi.org/10.5061/dryad.hr0sp
508	Data extraction	508	PaleocurrentDatabase.xlsx	Dryad Digital Repository	10.5061/dryad.hr0sp	http://dx.doi.org/10.5061/dryad.hr0sp
52	Data extraction	52	PaleocurrentDatabase.xlsx	Dryad Digital Repository	10.5061/dryad.hr0sp	http://dx.doi.org/10.5061/dryad.hr0sp
3071	Data extraction	3071	PaleocurrentDatabase.xlsx	Dryad Digital Repository	10.5061/dryad.hr0sp	http://dx.doi.org/10.5061/dryad.hr0sp
2822	Data extraction	2822	PaleocurrentDatabase.xlsx	Dryad Digital Repository	10.5061/dryad.hr0sp	http://dx.doi.org/10.5061/dryad.hr0sp
2638	Data extraction	2638	PaleocurrentDatabase.xlsx	Dryad Digital Repository	10.5061/dryad.hr0sp	http://dx.doi.org/10.5061/dryad.hr0sp
2701	Data extraction	2701	PaleocurrentDatabase.xlsx	Dryad Digital Repository	10.5061/dryad.hr0sp	http://dx.doi.org/10.5061/dryad.hr0sp
2620	Data extraction	2620	PaleocurrentDatabase.xlsx	Dryad Digital Repository	10.5061/dryad.hr0sp	http://dx.doi.org/10.5061/dryad.hr0sp
2717	Data extraction	2717	PaleocurrentDatabase.xlsx	Dryad Digital Repository	10.5061/dryad.hr0sp	http://dx.doi.org/10.5061/dryad.hr0sp
104	Data extraction	104	PaleocurrentDatabase.xlsx	Dryad Digital Repository	10.5061/dryad.hr0sp	http://dx.doi.org/10.5061/dryad.hr0sp
119	Data extraction	119	PaleocurrentDatabase.xlsx	Dryad Digital Repository	10.5061/dryad.hr0sp	http://dx.doi.org/10.5061/dryad.hr0sp
435	Data extraction	435	PaleocurrentDatabase.xlsx	Dryad Digital Repository	10.5061/dryad.hr0sp	http://dx.doi.org/10.5061/dryad.hr0sp
460	Data extraction	460	PaleocurrentDatabase.xlsx	Dryad Digital Repository	10.5061/dryad.hr0sp	http://dx.doi.org/10.5061/dryad.hr0sp
464	Data extraction	464	PaleocurrentDatabase.xlsx	Dryad Digital Repository	10.5061/dryad.hr0sp	http://dx.doi.org/10.5061/dryad.hr0sp
467	Data extraction	467	PaleocurrentDatabase.xlsx	Dryad Digital Repository	10.5061/dryad.hr0sp	http://dx.doi.org/10.5061/dryad.hr0sp
570	Data extraction	570	PaleocurrentDatabase.xlsx	Dryad Digital Repository	10.5061/dryad.hr0sp	http://dx.doi.org/10.5061/dryad.hr0sp
466	Data extraction	466	PaleocurrentDatabase.xlsx	Dryad Digital Repository	10.5061/dryad.hr0sp	http://dx.doi.org/10.5061/dryad.hr0sp
546	Data extraction	546	PaleocurrentDatabase.xlsx	Dryad Digital Repository	10.5061/dryad.hr0sp	http://dx.doi.org/10.5061/dryad.hr0sp
566	Data extraction	566	PaleocurrentDatabase.xlsx	Dryad Digital Repository	10.5061/dryad.hr0sp	http://dx.doi.org/10.5061/dryad.hr0sp
760	Data extraction	760	PaleocurrentDatabase.xlsx	Dryad Digital Repository	10.5061/dryad.hr0sp	http://dx.doi.org/10.5061/dryad.hr0sp
917	Data extraction	917	PaleocurrentDatabase.xlsx	Dryad Digital Repository	10.5061/dryad.hr0sp	http://dx.doi.org/10.5061/dryad.hr0sp
959	Data extraction	959	PaleocurrentDatabase.xlsx	Dryad Digital Repository	10.5061/dryad.hr0sp	http://dx.doi.org/10.5061/dryad.hr0sp
204	Data extraction	204	PaleocurrentDatabase.xlsx	Dryad Digital Repository	10.5061/dryad.hr0sp	http://dx.doi.org/10.5061/dryad.hr0sp
2704	Data extraction	2704	PaleocurrentDatabase.xlsx	Dryad Digital Repository	10.5061/dryad.hr0sp	http://dx.doi.org/10.5061/dryad.hr0sp
1123	Data extraction	1123	PaleocurrentDatabase.xlsx	Dryad Digital Repository	10.5061/dryad.hr0sp	http://dx.doi.org/10.5061/dryad.hr0sp
2784	Data extraction	2784	PaleocurrentDatabase.xlsx	Dryad Digital Repository	10.5061/dryad.hr0sp	http://dx.doi.org/10.5061/dryad.hr0sp
1151	Data extraction	1151	PaleocurrentDatabase.xlsx	Dryad Digital Repository	10.5061/dryad.hr0sp	http://dx.doi.org/10.5061/dryad.hr0sp
232	Data extraction	232	PaleocurrentDatabase.xlsx	Dryad Digital Repository	10.5061/dryad.hr0sp	http://dx.doi.org/10.5061/dryad.hr0sp
2716	Data extraction	2716	PaleocurrentDatabase.xlsx	Dryad Digital Repository	10.5061/dryad.hr0sp	http://dx.doi.org/10.5061/dryad.hr0sp
628	Data extraction	628	PaleocurrentDatabase.xlsx	Dryad Digital Repository	10.5061/dryad.hr0sp	http://dx.doi.org/10.5061/dryad.hr0sp
453	Data extraction	453	PaleocurrentDatabase.xlsx	Dryad Digital Repository	10.5061/dryad.hr0sp	http://dx.doi.org/10.5061/dryad.hr0sp
2640	Data extraction	2640	PaleocurrentDatabase.xlsx	Dryad Digital Repository	10.5061/dryad.hr0sp	http://dx.doi.org/10.5061/dryad.hr0sp
2702	Data extraction	2702	PaleocurrentDatabase.xlsx	Dryad Digital Repository	10.5061/dryad.hr0sp	http://dx.doi.org/10.5061/dryad.hr0sp
2634	Data extraction	2634	PaleocurrentDatabase.xlsx	Dryad Digital Repository	10.5061/dryad.hr0sp	http://dx.doi.org/10.5061/dryad.hr0sp
662	Data extraction	662	PaleocurrentDatabase.xlsx	Dryad Digital Repository	10.5061/dryad.hr0sp	http://dx.doi.org/10.5061/dryad.hr0sp
1009	Data extraction	1009	PaleocurrentDatabase.xlsx	Dryad Digital Repository	10.5061/dryad.hr0sp	http://dx.doi.org/10.5061/dryad.hr0sp
1236	Data extraction	1236	PaleocurrentDatabase.xlsx	Dryad Digital Repository	10.5061/dryad.hr0sp	http://dx.doi.org/10.5061/dryad.hr0sp
2766	Data extraction	2766	PaleocurrentDatabase.xlsx	Dryad Digital Repository	10.5061/dryad.hr0sp	http://dx.doi.org/10.5061/dryad.hr0sp
2690	Data extraction	2690	PaleocurrentDatabase.xlsx	Dryad Digital Repository	10.5061/dryad.hr0sp	http://dx.doi.org/10.5061/dryad.hr0sp
1221	Data extraction	1221	PaleocurrentDatabase.xlsx	Dryad Digital Repository	10.5061/dryad.hr0sp	http://dx.doi.org/10.5061/dryad.hr0sp
339	Data extraction	339	PaleocurrentDatabase.xlsx	Dryad Digital Repository	10.5061/dryad.hr0sp	http://dx.doi.org/10.5061/dryad.hr0sp
495	Data extraction	495	PaleocurrentDatabase.xlsx	Dryad Digital Repository	10.5061/dryad.hr0sp	http://dx.doi.org/10.5061/dryad.hr0sp
1211	Data extraction	1211	PaleocurrentDatabase.xlsx	Dryad Digital Repository	10.5061/dryad.hr0sp	http://dx.doi.org/10.5061/dryad.hr0sp
406	Data extraction	406	PaleocurrentDatabase.xlsx	Dryad Digital Repository	10.5061/dryad.hr0sp	http://dx.doi.org/10.5061/dryad.hr0sp
1155	Data extraction	1155	PaleocurrentDatabase.xlsx	Dryad Digital Repository	10.5061/dryad.hr0sp	http://dx.doi.org/10.5061/dryad.hr0sp
2891	Data extraction	2891	PaleocurrentDatabase.xlsx	Dryad Digital Repository	10.5061/dryad.hr0sp	http://dx.doi.org/10.5061/dryad.hr0sp
313	Data extraction	313	PaleocurrentDatabase.xlsx	Dryad Digital Repository	10.5061/dryad.hr0sp	http://dx.doi.org/10.5061/dryad.hr0sp
1152	Data extraction	1152	PaleocurrentDatabase.xlsx	Dryad Digital Repository	10.5061/dryad.hr0sp	http://dx.doi.org/10.5061/dryad.hr0sp
2776	Data extraction	2776	PaleocurrentDatabase.xlsx	Dryad Digital Repository	10.5061/dryad.hr0sp	http://dx.doi.org/10.5061/dryad.hr0sp
635	Data extraction	635	PaleocurrentDatabase.xlsx	Dryad Digital Repository	10.5061/dryad.hr0sp	http://dx.doi.org/10.5061/dryad.hr0sp
3026	Data extraction	3026	PaleocurrentDatabase.xlsx	Dryad Digital Repository	10.5061/dryad.hr0sp	http://dx.doi.org/10.5061/dryad.hr0sp
3003	Data extraction	3003	PaleocurrentDatabase.xlsx	Dryad Digital Repository	10.5061/dryad.hr0sp	http://dx.doi.org/10.5061/dryad.hr0sp
525	Data extraction	525	PaleocurrentDatabase.xlsx	Dryad Digital Repository	10.5061/dryad.hr0sp	http://dx.doi.org/10.5061/dryad.hr0sp
870	Data extraction	870	PaleocurrentDatabase.xlsx	Dryad Digital Repository	10.5061/dryad.hr0sp	http://dx.doi.org/10.5061/dryad.hr0sp
235	Data extraction	235	PaleocurrentDatabase.xlsx	Dryad Digital Repository	10.5061/dryad.hr0sp	http://dx.doi.org/10.5061/dryad.hr0sp
1099	Data extraction	1099	PaleocurrentDatabase.xlsx	Dryad Digital Repository	10.5061/dryad.hr0sp	http://dx.doi.org/10.5061/dryad.hr0sp
3025	Data extraction	3025	PaleocurrentDatabase.xlsx	Dryad Digital Repository	10.5061/dryad.hr0sp	http://dx.doi.org/10.5061/dryad.hr0sp
1706	Data extraction	1706	PaleocurrentDatabase.xlsx	Dryad Digital Repository	10.5061/dryad.hr0sp	http://dx.doi.org/10.5061/dryad.hr0sp
3010	Data extraction	3010	PaleocurrentDatabase.xlsx	Dryad Digital Repository	10.5061/dryad.hr0sp	http://dx.doi.org/10.5061/dryad.hr0sp
425	Data extraction	425	PaleocurrentDatabase.xlsx	Dryad Digital Repository	10.5061/dryad.hr0sp	http://dx.doi.org/10.5061/dryad.hr0sp
859	Data extraction	859	PaleocurrentDatabase.xlsx	Dryad Digital Repository	10.5061/dryad.hr0sp	http://dx.doi.org/10.5061/dryad.hr0sp
1243	Data extraction	1243	PaleocurrentDatabase.xlsx	Dryad Digital Repository	10.5061/dryad.hr0sp	http://dx.doi.org/10.5061/dryad.hr0sp
3008	Data extraction	3008	PaleocurrentDatabase.xlsx	Dryad Digital Repository	10.5061/dryad.hr0sp	http://dx.doi.org/10.5061/dryad.hr0sp
3024	Data extraction	3024	PaleocurrentDatabase.xlsx	Dryad Digital Repository	10.5061/dryad.hr0sp	http://dx.doi.org/10.5061/dryad.hr0sp
2899	Data extraction	2899	PaleocurrentDatabase.xlsx	Dryad Digital Repository	10.5061/dryad.hr0sp	http://dx.doi.org/10.5061/dryad.hr0sp
882	Data extraction	882	PaleocurrentDatabase.xlsx	Dryad Digital Repository	10.5061/dryad.hr0sp	http://dx.doi.org/10.5061/dryad.hr0sp
857	Data extraction	857	PaleocurrentDatabase.xlsx	Dryad Digital Repository	10.5061/dryad.hr0sp	http://dx.doi.org/10.5061/dryad.hr0sp
858	Data extraction	858	PaleocurrentDatabase.xlsx	Dryad Digital Repository	10.5061/dryad.hr0sp	http://dx.doi.org/10.5061/dryad.hr0sp
906	Data extraction	906	PaleocurrentDatabase.xlsx	Dryad Digital Repository	10.5061/dryad.hr0sp	http://dx.doi.org/10.5061/dryad.hr0sp
3014	Data extraction	3014	PaleocurrentDatabase.xlsx	Dryad Digital Repository	10.5061/dryad.hr0sp	http://dx.doi.org/10.5061/dryad.hr0sp
2727	Data extraction	2727	PaleocurrentDatabase.xlsx	Dryad Digital Repository	10.5061/dryad.hr0sp	http://dx.doi.org/10.5061/dryad.hr0sp
3027	Data extraction	3027	PaleocurrentDatabase.xlsx	Dryad Digital Repository	10.5061/dryad.hr0sp	http://dx.doi.org/10.5061/dryad.hr0sp
3028	Data extraction	3028	PaleocurrentDatabase.xlsx	Dryad Digital Repository	10.5061/dryad.hr0sp	http://dx.doi.org/10.5061/dryad.hr0sp
3011	Data extraction	3011	PaleocurrentDatabase.xlsx	Dryad Digital Repository	10.5061/dryad.hr0sp	http://dx.doi.org/10.5061/dryad.hr0sp
1282	Data extraction	1282	PaleocurrentDatabase.xlsx	Dryad Digital Repository	10.5061/dryad.hr0sp	http://dx.doi.org/10.5061/dryad.hr0sp
2726	Data extraction	2726	PaleocurrentDatabase.xlsx	Dryad Digital Repository	10.5061/dryad.hr0sp	http://dx.doi.org/10.5061/dryad.hr0sp
2859	Data extraction	2859	PaleocurrentDatabase.xlsx	Dryad Digital Repository	10.5061/dryad.hr0sp	http://dx.doi.org/10.5061/dryad.hr0sp
2745	Data extraction	2745	PaleocurrentDatabase.xlsx	Dryad Digital Repository	10.5061/dryad.hr0sp	http://dx.doi.org/10.5061/dryad.hr0sp
3029	Data extraction	3029	PaleocurrentDatabase.xlsx	Dryad Digital Repository	10.5061/dryad.hr0sp	http://dx.doi.org/10.5061/dryad.hr0sp
751	Data extraction	751	PaleocurrentDatabase.xlsx	Dryad Digital Repository	10.5061/dryad.hr0sp	http://dx.doi.org/10.5061/dryad.hr0sp
1098	Data extraction	1098	PaleocurrentDatabase.xlsx	Dryad Digital Repository	10.5061/dryad.hr0sp	http://dx.doi.org/10.5061/dryad.hr0sp
3033	Data extraction	3033	PaleocurrentDatabase.xlsx	Dryad Digital Repository	10.5061/dryad.hr0sp	http://dx.doi.org/10.5061/dryad.hr0sp
3032	Data extraction	3032	PaleocurrentDatabase.xlsx	Dryad Digital Repository	10.5061/dryad.hr0sp	http://dx.doi.org/10.5061/dryad.hr0sp
2878	Data extraction	2878	PaleocurrentDatabase.xlsx	Dryad Digital Repository	10.5061/dryad.hr0sp	http://dx.doi.org/10.5061/dryad.hr0sp
862	Data extraction	862	PaleocurrentDatabase.xlsx	Dryad Digital Repository	10.5061/dryad.hr0sp	http://dx.doi.org/10.5061/dryad.hr0sp
625	Data extraction	625	PaleocurrentDatabase.xlsx	Dryad Digital Repository	10.5061/dryad.hr0sp	http://dx.doi.org/10.5061/dryad.hr0sp
3031	Data extraction	3031	PaleocurrentDatabase.xlsx	Dryad Digital Repository	10.5061/dryad.hr0sp	http://dx.doi.org/10.5061/dryad.hr0sp
2728	Data extraction	2728	PaleocurrentDatabase.xlsx	Dryad Digital Repository	10.5061/dryad.hr0sp	http://dx.doi.org/10.5061/dryad.hr0sp
68	Data extraction	68	PaleocurrentDatabase.xlsx	Dryad Digital Repository	10.5061/dryad.hr0sp	http://dx.doi.org/10.5061/dryad.hr0sp
3189	Data extraction	3189	PaleocurrentDatabase.xlsx	Dryad Digital Repository	10.5061/dryad.hr0sp	http://dx.doi.org/10.5061/dryad.hr0sp
2860	Data extraction	2860	PaleocurrentDatabase.xlsx	Dryad Digital Repository	10.5061/dryad.hr0sp	http://dx.doi.org/10.5061/dryad.hr0sp
719	Data extraction	719	PaleocurrentDatabase.xlsx	Dryad Digital Repository	10.5061/dryad.hr0sp	http://dx.doi.org/10.5061/dryad.hr0sp
1220	Data extraction	1220	PaleocurrentDatabase.xlsx	Dryad Digital Repository	10.5061/dryad.hr0sp	http://dx.doi.org/10.5061/dryad.hr0sp
855	Data extraction	855	PaleocurrentDatabase.xlsx	Dryad Digital Repository	10.5061/dryad.hr0sp	http://dx.doi.org/10.5061/dryad.hr0sp
2870	Data extraction	2870	PaleocurrentDatabase.xlsx	Dryad Digital Repository	10.5061/dryad.hr0sp	http://dx.doi.org/10.5061/dryad.hr0sp
2680	Data extraction	2680	PaleocurrentDatabase.xlsx	Dryad Digital Repository	10.5061/dryad.hr0sp	http://dx.doi.org/10.5061/dryad.hr0sp
2857	Data extraction	2857	PaleocurrentDatabase.xlsx	Dryad Digital Repository	10.5061/dryad.hr0sp	http://dx.doi.org/10.5061/dryad.hr0sp
621	Data extraction	621	PaleocurrentDatabase.xlsx	Dryad Digital Repository	10.5061/dryad.hr0sp	http://dx.doi.org/10.5061/dryad.hr0sp
2828	Data extraction	2828	PaleocurrentDatabase.xlsx	Dryad Digital Repository	10.5061/dryad.hr0sp	http://dx.doi.org/10.5061/dryad.hr0sp
2722	Data extraction	2722	PaleocurrentDatabase.xlsx	Dryad Digital Repository	10.5061/dryad.hr0sp	http://dx.doi.org/10.5061/dryad.hr0sp
884	Data extraction	884	PaleocurrentDatabase.xlsx	Dryad Digital Repository	10.5061/dryad.hr0sp	http://dx.doi.org/10.5061/dryad.hr0sp
226	Data extraction	226	PaleocurrentDatabase.xlsx	Dryad Digital Repository	10.5061/dryad.hr0sp	http://dx.doi.org/10.5061/dryad.hr0sp
627	Data extraction	627	PaleocurrentDatabase.xlsx	Dryad Digital Repository	10.5061/dryad.hr0sp	http://dx.doi.org/10.5061/dryad.hr0sp
869	Data extraction	869	PaleocurrentDatabase.xlsx	Dryad Digital Repository	10.5061/dryad.hr0sp	http://dx.doi.org/10.5061/dryad.hr0sp
3030	Data extraction	3030	PaleocurrentDatabase.xlsx	Dryad Digital Repository	10.5061/dryad.hr0sp	http://dx.doi.org/10.5061/dryad.hr0sp
556	Data extraction	556	PaleocurrentDatabase.xlsx	Dryad Digital Repository	10.5061/dryad.hr0sp	http://dx.doi.org/10.5061/dryad.hr0sp
873	Data extraction	873	PaleocurrentDatabase.xlsx	Dryad Digital Repository	10.5061/dryad.hr0sp	http://dx.doi.org/10.5061/dryad.hr0sp
1066	Data extraction	1066	PaleocurrentDatabase.xlsx	Dryad Digital Repository	10.5061/dryad.hr0sp	http://dx.doi.org/10.5061/dryad.hr0sp
867	Data extraction	867	PaleocurrentDatabase.xlsx	Dryad Digital Repository	10.5061/dryad.hr0sp	http://dx.doi.org/10.5061/dryad.hr0sp
910	Data extraction	910	PaleocurrentDatabase.xlsx	Dryad Digital Repository	10.5061/dryad.hr0sp	http://dx.doi.org/10.5061/dryad.hr0sp
2858	Data extraction	2858	PaleocurrentDatabase.xlsx	Dryad Digital Repository	10.5061/dryad.hr0sp	http://dx.doi.org/10.5061/dryad.hr0sp
2715	Data extraction	2715	PaleocurrentDatabase.xlsx	Dryad Digital Repository	10.5061/dryad.hr0sp	http://dx.doi.org/10.5061/dryad.hr0sp
3023	Data extraction	3023	PaleocurrentDatabase.xlsx	Dryad Digital Repository	10.5061/dryad.hr0sp	http://dx.doi.org/10.5061/dryad.hr0sp
3005	Data extraction	3005	PaleocurrentDatabase.xlsx	Dryad Digital Repository	10.5061/dryad.hr0sp	http://dx.doi.org/10.5061/dryad.hr0sp
50	Data extraction	50	PaleocurrentDatabase.xlsx	Dryad Digital Repository	10.5061/dryad.hr0sp	http://dx.doi.org/10.5061/dryad.hr0sp
81	Data extraction	81	PaleocurrentDatabase.xlsx	Dryad Digital Repository	10.5061/dryad.hr0sp	http://dx.doi.org/10.5061/dryad.hr0sp
866	Data extraction	866	PaleocurrentDatabase.xlsx	Dryad Digital Repository	10.5061/dryad.hr0sp	http://dx.doi.org/10.5061/dryad.hr0sp
795	Data extraction	795	PaleocurrentDatabase.xlsx	Dryad Digital Repository	10.5061/dryad.hr0sp	http://dx.doi.org/10.5061/dryad.hr0sp
883	Data extraction	883	PaleocurrentDatabase.xlsx	Dryad Digital Repository	10.5061/dryad.hr0sp	http://dx.doi.org/10.5061/dryad.hr0sp
3006	Data extraction	3006	PaleocurrentDatabase.xlsx	Dryad Digital Repository	10.5061/dryad.hr0sp	http://dx.doi.org/10.5061/dryad.hr0sp
3134	Data extraction	3134	PaleocurrentDatabase.xlsx	Dryad Digital Repository	10.5061/dryad.hr0sp	http://dx.doi.org/10.5061/dryad.hr0sp
2738	Data extraction	2738	PaleocurrentDatabase.xlsx	Dryad Digital Repository	10.5061/dryad.hr0sp	http://dx.doi.org/10.5061/dryad.hr0sp
1267	Data extraction	1267	PaleocurrentDatabase.xlsx	Dryad Digital Repository	10.5061/dryad.hr0sp	http://dx.doi.org/10.5061/dryad.hr0sp
2633	Data extraction	2633	PaleocurrentDatabase.xlsx	Dryad Digital Repository	10.5061/dryad.hr0sp	http://dx.doi.org/10.5061/dryad.hr0sp
2837	Data extraction	2837	PaleocurrentDatabase.xlsx	Dryad Digital Repository	10.5061/dryad.hr0sp	http://dx.doi.org/10.5061/dryad.hr0sp
3018	Data extraction	3018	PaleocurrentDatabase.xlsx	Dryad Digital Repository	10.5061/dryad.hr0sp	http://dx.doi.org/10.5061/dryad.hr0sp
3131	Data extraction	3131	PaleocurrentDatabase.xlsx	Dryad Digital Repository	10.5061/dryad.hr0sp	http://dx.doi.org/10.5061/dryad.hr0sp
2525	Data extraction	2525	PaleocurrentDatabase.xlsx	Dryad Digital Repository	10.5061/dryad.hr0sp	http://dx.doi.org/10.5061/dryad.hr0sp
2526	Data extraction	2526	PaleocurrentDatabase.xlsx	Dryad Digital Repository	10.5061/dryad.hr0sp	http://dx.doi.org/10.5061/dryad.hr0sp
2535	Data extraction	2535	PaleocurrentDatabase.xlsx	Dryad Digital Repository	10.5061/dryad.hr0sp	http://dx.doi.org/10.5061/dryad.hr0sp
868	Data extraction	868	PaleocurrentDatabase.xlsx	Dryad Digital Repository	10.5061/dryad.hr0sp	http://dx.doi.org/10.5061/dryad.hr0sp
2877	Data extraction	2877	PaleocurrentDatabase.xlsx	Dryad Digital Repository	10.5061/dryad.hr0sp	http://dx.doi.org/10.5061/dryad.hr0sp
602	Data extraction	602	PaleocurrentDatabase.xlsx	Dryad Digital Repository	10.5061/dryad.hr0sp	http://dx.doi.org/10.5061/dryad.hr0sp
2856	Data extraction	2856	PaleocurrentDatabase.xlsx	Dryad Digital Repository	10.5061/dryad.hr0sp	http://dx.doi.org/10.5061/dryad.hr0sp
114	Data extraction	114	PaleocurrentDatabase.xlsx	Dryad Digital Repository	10.5061/dryad.hr0sp	http://dx.doi.org/10.5061/dryad.hr0sp
2596	Data extraction	2596	PaleocurrentDatabase.xlsx	Dryad Digital Repository	10.5061/dryad.hr0sp	http://dx.doi.org/10.5061/dryad.hr0sp
2729	Data extraction	2729	PaleocurrentDatabase.xlsx	Dryad Digital Repository	10.5061/dryad.hr0sp	http://dx.doi.org/10.5061/dryad.hr0sp
2876	Data extraction	2876	PaleocurrentDatabase.xlsx	Dryad Digital Repository	10.5061/dryad.hr0sp	http://dx.doi.org/10.5061/dryad.hr0sp
2810	Data extraction	2810	PaleocurrentDatabase.xlsx	Dryad Digital Repository	10.5061/dryad.hr0sp	http://dx.doi.org/10.5061/dryad.hr0sp
2753	Data extraction	2753	PaleocurrentDatabase.xlsx	Dryad Digital Repository	10.5061/dryad.hr0sp	http://dx.doi.org/10.5061/dryad.hr0sp
2756	Data extraction	2756	PaleocurrentDatabase.xlsx	Dryad Digital Repository	10.5061/dryad.hr0sp	http://dx.doi.org/10.5061/dryad.hr0sp
2754	Data extraction	2754	PaleocurrentDatabase.xlsx	Dryad Digital Repository	10.5061/dryad.hr0sp	http://dx.doi.org/10.5061/dryad.hr0sp
2755	Data extraction	2755	PaleocurrentDatabase.xlsx	Dryad Digital Repository	10.5061/dryad.hr0sp	http://dx.doi.org/10.5061/dryad.hr0sp
3004	Data extraction	3004	PaleocurrentDatabase.xlsx	Dryad Digital Repository	10.5061/dryad.hr0sp	http://dx.doi.org/10.5061/dryad.hr0sp
3007	Data extraction	3007	PaleocurrentDatabase.xlsx	Dryad Digital Repository	10.5061/dryad.hr0sp	http://dx.doi.org/10.5061/dryad.hr0sp
2655	Data extraction	2655	PaleocurrentDatabase.xlsx	Dryad Digital Repository	10.5061/dryad.hr0sp	http://dx.doi.org/10.5061/dryad.hr0sp
2751	Data extraction	2751	PaleocurrentDatabase.xlsx	Dryad Digital Repository	10.5061/dryad.hr0sp	http://dx.doi.org/10.5061/dryad.hr0sp
3188	Data extraction	3188	PaleocurrentDatabase.xlsx	Dryad Digital Repository	10.5061/dryad.hr0sp	http://dx.doi.org/10.5061/dryad.hr0sp
175	Data extraction	175	PaleocurrentDatabase.xlsx	Dryad Digital Repository	10.5061/dryad.hr0sp	http://dx.doi.org/10.5061/dryad.hr0sp
458	Data extraction	458	PaleocurrentDatabase.xlsx	Dryad Digital Repository	10.5061/dryad.hr0sp	http://dx.doi.org/10.5061/dryad.hr0sp
812	Data extraction	812	PaleocurrentDatabase.xlsx	Dryad Digital Repository	10.5061/dryad.hr0sp	http://dx.doi.org/10.5061/dryad.hr0sp
416	Data extraction	416	PaleocurrentDatabase.xlsx	Dryad Digital Repository	10.5061/dryad.hr0sp	http://dx.doi.org/10.5061/dryad.hr0sp
833	Data extraction	833	PaleocurrentDatabase.xlsx	Dryad Digital Repository	10.5061/dryad.hr0sp	http://dx.doi.org/10.5061/dryad.hr0sp
2679	Data extraction	2679	PaleocurrentDatabase.xlsx	Dryad Digital Repository	10.5061/dryad.hr0sp	http://dx.doi.org/10.5061/dryad.hr0sp
1204	Data extraction	1204	PaleocurrentDatabase.xlsx	Dryad Digital Repository	10.5061/dryad.hr0sp	http://dx.doi.org/10.5061/dryad.hr0sp
35	Data extraction	35	PaleocurrentDatabase.xlsx	Dryad Digital Repository	10.5061/dryad.hr0sp	http://dx.doi.org/10.5061/dryad.hr0sp
259	Data extraction	259	PaleocurrentDatabase.xlsx	Dryad Digital Repository	10.5061/dryad.hr0sp	http://dx.doi.org/10.5061/dryad.hr0sp
347	Data extraction	347	PaleocurrentDatabase.xlsx	Dryad Digital Repository	10.5061/dryad.hr0sp	http://dx.doi.org/10.5061/dryad.hr0sp
1433	Data extraction	1433	PaleocurrentDatabase.xlsx	Dryad Digital Repository	10.5061/dryad.hr0sp	http://dx.doi.org/10.5061/dryad.hr0sp
1121	Data extraction	1121	PaleocurrentDatabase.xlsx	Dryad Digital Repository	10.5061/dryad.hr0sp	http://dx.doi.org/10.5061/dryad.hr0sp
696	Data extraction	696	PaleocurrentDatabase.xlsx	Dryad Digital Repository	10.5061/dryad.hr0sp	http://dx.doi.org/10.5061/dryad.hr0sp
1019	Data extraction	1019	PaleocurrentDatabase.xlsx	Dryad Digital Repository	10.5061/dryad.hr0sp	http://dx.doi.org/10.5061/dryad.hr0sp
2665	Data extraction	2665	PaleocurrentDatabase.xlsx	Dryad Digital Repository	10.5061/dryad.hr0sp	http://dx.doi.org/10.5061/dryad.hr0sp
360	Data extraction	360	PaleocurrentDatabase.xlsx	Dryad Digital Repository	10.5061/dryad.hr0sp	http://dx.doi.org/10.5061/dryad.hr0sp
1124	Data extraction	1124	PaleocurrentDatabase.xlsx	Dryad Digital Repository	10.5061/dryad.hr0sp	http://dx.doi.org/10.5061/dryad.hr0sp
2588	Data extraction	2588	PaleocurrentDatabase.xlsx	Dryad Digital Repository	10.5061/dryad.hr0sp	http://dx.doi.org/10.5061/dryad.hr0sp
1698	Data extraction	1698	PaleocurrentDatabase.xlsx	Dryad Digital Repository	10.5061/dryad.hr0sp	http://dx.doi.org/10.5061/dryad.hr0sp
469	Data extraction	469	PaleocurrentDatabase.xlsx	Dryad Digital Repository	10.5061/dryad.hr0sp	http://dx.doi.org/10.5061/dryad.hr0sp
452	Data extraction	452	PaleocurrentDatabase.xlsx	Dryad Digital Repository	10.5061/dryad.hr0sp	http://dx.doi.org/10.5061/dryad.hr0sp
420	Data extraction	420	PaleocurrentDatabase.xlsx	Dryad Digital Repository	10.5061/dryad.hr0sp	http://dx.doi.org/10.5061/dryad.hr0sp
338	Data extraction	338	PaleocurrentDatabase.xlsx	Dryad Digital Repository	10.5061/dryad.hr0sp	http://dx.doi.org/10.5061/dryad.hr0sp
73	Data extraction	73	PaleocurrentDatabase.xlsx	Dryad Digital Repository	10.5061/dryad.hr0sp	http://dx.doi.org/10.5061/dryad.hr0sp
71	Data extraction	71	PaleocurrentDatabase.xlsx	Dryad Digital Repository	10.5061/dryad.hr0sp	http://dx.doi.org/10.5061/dryad.hr0sp
2048	Data extraction	2048	PaleocurrentDatabase.xlsx	Dryad Digital Repository	10.5061/dryad.hr0sp	http://dx.doi.org/10.5061/dryad.hr0sp
225	Data extraction	225	PaleocurrentDatabase.xlsx	Dryad Digital Repository	10.5061/dryad.hr0sp	http://dx.doi.org/10.5061/dryad.hr0sp
38	Data extraction	38	PaleocurrentDatabase.xlsx	Dryad Digital Repository	10.5061/dryad.hr0sp	http://dx.doi.org/10.5061/dryad.hr0sp
96	Data extraction	96	PaleocurrentDatabase.xlsx	Dryad Digital Repository	10.5061/dryad.hr0sp	http://dx.doi.org/10.5061/dryad.hr0sp
115	Data extraction	115	PaleocurrentDatabase.xlsx	Dryad Digital Repository	10.5061/dryad.hr0sp	http://dx.doi.org/10.5061/dryad.hr0sp
117	Data extraction	117	PaleocurrentDatabase.xlsx	Dryad Digital Repository	10.5061/dryad.hr0sp	http://dx.doi.org/10.5061/dryad.hr0sp
118	Data extraction	118	PaleocurrentDatabase.xlsx	Dryad Digital Repository	10.5061/dryad.hr0sp	http://dx.doi.org/10.5061/dryad.hr0sp
124	Data extraction	124	PaleocurrentDatabase.xlsx	Dryad Digital Repository	10.5061/dryad.hr0sp	http://dx.doi.org/10.5061/dryad.hr0sp
126	Data extraction	126	PaleocurrentDatabase.xlsx	Dryad Digital Repository	10.5061/dryad.hr0sp	http://dx.doi.org/10.5061/dryad.hr0sp
132	Data extraction	132	PaleocurrentDatabase.xlsx	Dryad Digital Repository	10.5061/dryad.hr0sp	http://dx.doi.org/10.5061/dryad.hr0sp
133	Data extraction	133	PaleocurrentDatabase.xlsx	Dryad Digital Repository	10.5061/dryad.hr0sp	http://dx.doi.org/10.5061/dryad.hr0sp
134	Data extraction	134	PaleocurrentDatabase.xlsx	Dryad Digital Repository	10.5061/dryad.hr0sp	http://dx.doi.org/10.5061/dryad.hr0sp
135	Data extraction	135	PaleocurrentDatabase.xlsx	Dryad Digital Repository	10.5061/dryad.hr0sp	http://dx.doi.org/10.5061/dryad.hr0sp
138	Data extraction	138	PaleocurrentDatabase.xlsx	Dryad Digital Repository	10.5061/dryad.hr0sp	http://dx.doi.org/10.5061/dryad.hr0sp
139	Data extraction	139	PaleocurrentDatabase.xlsx	Dryad Digital Repository	10.5061/dryad.hr0sp	http://dx.doi.org/10.5061/dryad.hr0sp
140	Data extraction	140	PaleocurrentDatabase.xlsx	Dryad Digital Repository	10.5061/dryad.hr0sp	http://dx.doi.org/10.5061/dryad.hr0sp
151	Data extraction	151	PaleocurrentDatabase.xlsx	Dryad Digital Repository	10.5061/dryad.hr0sp	http://dx.doi.org/10.5061/dryad.hr0sp
152	Data extraction	152	PaleocurrentDatabase.xlsx	Dryad Digital Repository	10.5061/dryad.hr0sp	http://dx.doi.org/10.5061/dryad.hr0sp
157	Data extraction	157	PaleocurrentDatabase.xlsx	Dryad Digital Repository	10.5061/dryad.hr0sp	http://dx.doi.org/10.5061/dryad.hr0sp
183	Data extraction	183	PaleocurrentDatabase.xlsx	Dryad Digital Repository	10.5061/dryad.hr0sp	http://dx.doi.org/10.5061/dryad.hr0sp
209	Data extraction	209	PaleocurrentDatabase.xlsx	Dryad Digital Repository	10.5061/dryad.hr0sp	http://dx.doi.org/10.5061/dryad.hr0sp
229	Data extraction	229	PaleocurrentDatabase.xlsx	Dryad Digital Repository	10.5061/dryad.hr0sp	http://dx.doi.org/10.5061/dryad.hr0sp
237	Data extraction	237	PaleocurrentDatabase.xlsx	Dryad Digital Repository	10.5061/dryad.hr0sp	http://dx.doi.org/10.5061/dryad.hr0sp
241	Data extraction	241	PaleocurrentDatabase.xlsx	Dryad Digital Repository	10.5061/dryad.hr0sp	http://dx.doi.org/10.5061/dryad.hr0sp
288	Data extraction	288	PaleocurrentDatabase.xlsx	Dryad Digital Repository	10.5061/dryad.hr0sp	http://dx.doi.org/10.5061/dryad.hr0sp
393	Data extraction	393	PaleocurrentDatabase.xlsx	Dryad Digital Repository	10.5061/dryad.hr0sp	http://dx.doi.org/10.5061/dryad.hr0sp
421	Data extraction	421	PaleocurrentDatabase.xlsx	Dryad Digital Repository	10.5061/dryad.hr0sp	http://dx.doi.org/10.5061/dryad.hr0sp
430	Data extraction	430	PaleocurrentDatabase.xlsx	Dryad Digital Repository	10.5061/dryad.hr0sp	http://dx.doi.org/10.5061/dryad.hr0sp
431	Data extraction	431	PaleocurrentDatabase.xlsx	Dryad Digital Repository	10.5061/dryad.hr0sp	http://dx.doi.org/10.5061/dryad.hr0sp
432	Data extraction	432	PaleocurrentDatabase.xlsx	Dryad Digital Repository	10.5061/dryad.hr0sp	http://dx.doi.org/10.5061/dryad.hr0sp
436	Data extraction	436	PaleocurrentDatabase.xlsx	Dryad Digital Repository	10.5061/dryad.hr0sp	http://dx.doi.org/10.5061/dryad.hr0sp
445	Data extraction	445	PaleocurrentDatabase.xlsx	Dryad Digital Repository	10.5061/dryad.hr0sp	http://dx.doi.org/10.5061/dryad.hr0sp
454	Data extraction	454	PaleocurrentDatabase.xlsx	Dryad Digital Repository	10.5061/dryad.hr0sp	http://dx.doi.org/10.5061/dryad.hr0sp
456	Data extraction	456	PaleocurrentDatabase.xlsx	Dryad Digital Repository	10.5061/dryad.hr0sp	http://dx.doi.org/10.5061/dryad.hr0sp
461	Data extraction	461	PaleocurrentDatabase.xlsx	Dryad Digital Repository	10.5061/dryad.hr0sp	http://dx.doi.org/10.5061/dryad.hr0sp
463	Data extraction	463	PaleocurrentDatabase.xlsx	Dryad Digital Repository	10.5061/dryad.hr0sp	http://dx.doi.org/10.5061/dryad.hr0sp
468	Data extraction	468	PaleocurrentDatabase.xlsx	Dryad Digital Repository	10.5061/dryad.hr0sp	http://dx.doi.org/10.5061/dryad.hr0sp
470	Data extraction	470	PaleocurrentDatabase.xlsx	Dryad Digital Repository	10.5061/dryad.hr0sp	http://dx.doi.org/10.5061/dryad.hr0sp
471	Data extraction	471	PaleocurrentDatabase.xlsx	Dryad Digital Repository	10.5061/dryad.hr0sp	http://dx.doi.org/10.5061/dryad.hr0sp
485	Data extraction	485	PaleocurrentDatabase.xlsx	Dryad Digital Repository	10.5061/dryad.hr0sp	http://dx.doi.org/10.5061/dryad.hr0sp
518	Data extraction	518	PaleocurrentDatabase.xlsx	Dryad Digital Repository	10.5061/dryad.hr0sp	http://dx.doi.org/10.5061/dryad.hr0sp
520	Data extraction	520	PaleocurrentDatabase.xlsx	Dryad Digital Repository	10.5061/dryad.hr0sp	http://dx.doi.org/10.5061/dryad.hr0sp
524	Data extraction	524	PaleocurrentDatabase.xlsx	Dryad Digital Repository	10.5061/dryad.hr0sp	http://dx.doi.org/10.5061/dryad.hr0sp
532	Data extraction	532	PaleocurrentDatabase.xlsx	Dryad Digital Repository	10.5061/dryad.hr0sp	http://dx.doi.org/10.5061/dryad.hr0sp
536	Data extraction	536	PaleocurrentDatabase.xlsx	Dryad Digital Repository	10.5061/dryad.hr0sp	http://dx.doi.org/10.5061/dryad.hr0sp
540	Data extraction	540	PaleocurrentDatabase.xlsx	Dryad Digital Repository	10.5061/dryad.hr0sp	http://dx.doi.org/10.5061/dryad.hr0sp
548	Data extraction	548	PaleocurrentDatabase.xlsx	Dryad Digital Repository	10.5061/dryad.hr0sp	http://dx.doi.org/10.5061/dryad.hr0sp
573	Data extraction	573	PaleocurrentDatabase.xlsx	Dryad Digital Repository	10.5061/dryad.hr0sp	http://dx.doi.org/10.5061/dryad.hr0sp
574	Data extraction	574	PaleocurrentDatabase.xlsx	Dryad Digital Repository	10.5061/dryad.hr0sp	http://dx.doi.org/10.5061/dryad.hr0sp
577	Data extraction	577	PaleocurrentDatabase.xlsx	Dryad Digital Repository	10.5061/dryad.hr0sp	http://dx.doi.org/10.5061/dryad.hr0sp
581	Data extraction	581	PaleocurrentDatabase.xlsx	Dryad Digital Repository	10.5061/dryad.hr0sp	http://dx.doi.org/10.5061/dryad.hr0sp
584	Data extraction	584	PaleocurrentDatabase.xlsx	Dryad Digital Repository	10.5061/dryad.hr0sp	http://dx.doi.org/10.5061/dryad.hr0sp
585	Data extraction	585	PaleocurrentDatabase.xlsx	Dryad Digital Repository	10.5061/dryad.hr0sp	http://dx.doi.org/10.5061/dryad.hr0sp
595	Data extraction	595	PaleocurrentDatabase.xlsx	Dryad Digital Repository	10.5061/dryad.hr0sp	http://dx.doi.org/10.5061/dryad.hr0sp
622	Data extraction	622	PaleocurrentDatabase.xlsx	Dryad Digital Repository	10.5061/dryad.hr0sp	http://dx.doi.org/10.5061/dryad.hr0sp
647	Data extraction	647	PaleocurrentDatabase.xlsx	Dryad Digital Repository	10.5061/dryad.hr0sp	http://dx.doi.org/10.5061/dryad.hr0sp
659	Data extraction	659	PaleocurrentDatabase.xlsx	Dryad Digital Repository	10.5061/dryad.hr0sp	http://dx.doi.org/10.5061/dryad.hr0sp
668	Data extraction	668	PaleocurrentDatabase.xlsx	Dryad Digital Repository	10.5061/dryad.hr0sp	http://dx.doi.org/10.5061/dryad.hr0sp
708	Data extraction	708	PaleocurrentDatabase.xlsx	Dryad Digital Repository	10.5061/dryad.hr0sp	http://dx.doi.org/10.5061/dryad.hr0sp
727	Data extraction	727	PaleocurrentDatabase.xlsx	Dryad Digital Repository	10.5061/dryad.hr0sp	http://dx.doi.org/10.5061/dryad.hr0sp
734	Data extraction	734	PaleocurrentDatabase.xlsx	Dryad Digital Repository	10.5061/dryad.hr0sp	http://dx.doi.org/10.5061/dryad.hr0sp
735	Data extraction	735	PaleocurrentDatabase.xlsx	Dryad Digital Repository	10.5061/dryad.hr0sp	http://dx.doi.org/10.5061/dryad.hr0sp
746	Data extraction	746	PaleocurrentDatabase.xlsx	Dryad Digital Repository	10.5061/dryad.hr0sp	http://dx.doi.org/10.5061/dryad.hr0sp
753	Data extraction	753	PaleocurrentDatabase.xlsx	Dryad Digital Repository	10.5061/dryad.hr0sp	http://dx.doi.org/10.5061/dryad.hr0sp
755	Data extraction	755	PaleocurrentDatabase.xlsx	Dryad Digital Repository	10.5061/dryad.hr0sp	http://dx.doi.org/10.5061/dryad.hr0sp
756	Data extraction	756	PaleocurrentDatabase.xlsx	Dryad Digital Repository	10.5061/dryad.hr0sp	http://dx.doi.org/10.5061/dryad.hr0sp
805	Data extraction	805	PaleocurrentDatabase.xlsx	Dryad Digital Repository	10.5061/dryad.hr0sp	http://dx.doi.org/10.5061/dryad.hr0sp
905	Data extraction	905	PaleocurrentDatabase.xlsx	Dryad Digital Repository	10.5061/dryad.hr0sp	http://dx.doi.org/10.5061/dryad.hr0sp
924	Data extraction	924	PaleocurrentDatabase.xlsx	Dryad Digital Repository	10.5061/dryad.hr0sp	http://dx.doi.org/10.5061/dryad.hr0sp
927	Data extraction	927	PaleocurrentDatabase.xlsx	Dryad Digital Repository	10.5061/dryad.hr0sp	http://dx.doi.org/10.5061/dryad.hr0sp
928	Data extraction	928	PaleocurrentDatabase.xlsx	Dryad Digital Repository	10.5061/dryad.hr0sp	http://dx.doi.org/10.5061/dryad.hr0sp
950	Data extraction	950	PaleocurrentDatabase.xlsx	Dryad Digital Repository	10.5061/dryad.hr0sp	http://dx.doi.org/10.5061/dryad.hr0sp
965	Data extraction	965	PaleocurrentDatabase.xlsx	Dryad Digital Repository	10.5061/dryad.hr0sp	http://dx.doi.org/10.5061/dryad.hr0sp
1003	Data extraction	1003	PaleocurrentDatabase.xlsx	Dryad Digital Repository	10.5061/dryad.hr0sp	http://dx.doi.org/10.5061/dryad.hr0sp
1055	Data extraction	1055	PaleocurrentDatabase.xlsx	Dryad Digital Repository	10.5061/dryad.hr0sp	http://dx.doi.org/10.5061/dryad.hr0sp
1056	Data extraction	1056	PaleocurrentDatabase.xlsx	Dryad Digital Repository	10.5061/dryad.hr0sp	http://dx.doi.org/10.5061/dryad.hr0sp
1207	Data extraction	1207	PaleocurrentDatabase.xlsx	Dryad Digital Repository	10.5061/dryad.hr0sp	http://dx.doi.org/10.5061/dryad.hr0sp
1316	Data extraction	1316	PaleocurrentDatabase.xlsx	Dryad Digital Repository	10.5061/dryad.hr0sp	http://dx.doi.org/10.5061/dryad.hr0sp
1747	Data extraction	1747	PaleocurrentDatabase.xlsx	Dryad Digital Repository	10.5061/dryad.hr0sp	http://dx.doi.org/10.5061/dryad.hr0sp
1779	Data extraction	1779	PaleocurrentDatabase.xlsx	Dryad Digital Repository	10.5061/dryad.hr0sp	http://dx.doi.org/10.5061/dryad.hr0sp
1825	Data extraction	1825	PaleocurrentDatabase.xlsx	Dryad Digital Repository	10.5061/dryad.hr0sp	http://dx.doi.org/10.5061/dryad.hr0sp
2188	Data extraction	2188	PaleocurrentDatabase.xlsx	Dryad Digital Repository	10.5061/dryad.hr0sp	http://dx.doi.org/10.5061/dryad.hr0sp
2579	Data extraction	2579	PaleocurrentDatabase.xlsx	Dryad Digital Repository	10.5061/dryad.hr0sp	http://dx.doi.org/10.5061/dryad.hr0sp
2591	Data extraction	2591	PaleocurrentDatabase.xlsx	Dryad Digital Repository	10.5061/dryad.hr0sp	http://dx.doi.org/10.5061/dryad.hr0sp
2643	Data extraction	2643	PaleocurrentDatabase.xlsx	Dryad Digital Repository	10.5061/dryad.hr0sp	http://dx.doi.org/10.5061/dryad.hr0sp
2649	Data extraction	2649	PaleocurrentDatabase.xlsx	Dryad Digital Repository	10.5061/dryad.hr0sp	http://dx.doi.org/10.5061/dryad.hr0sp
2794	Data extraction	2794	PaleocurrentDatabase.xlsx	Dryad Digital Repository	10.5061/dryad.hr0sp	http://dx.doi.org/10.5061/dryad.hr0sp
2839	Data extraction	2839	PaleocurrentDatabase.xlsx	Dryad Digital Repository	10.5061/dryad.hr0sp	http://dx.doi.org/10.5061/dryad.hr0sp
2686	Data extraction	2686	PaleocurrentDatabase.xlsx	Dryad Digital Repository	10.5061/dryad.hr0sp	http://dx.doi.org/10.5061/dryad.hr0sp
1002	Data extraction	1002	PaleocurrentDatabase.xlsx	Dryad Digital Repository	10.5061/dryad.hr0sp	http://dx.doi.org/10.5061/dryad.hr0sp
1144	Data extraction	1144	PaleocurrentDatabase.xlsx	Dryad Digital Repository	10.5061/dryad.hr0sp	http://dx.doi.org/10.5061/dryad.hr0sp
962	Data extraction	962	PaleocurrentDatabase.xlsx	Dryad Digital Repository	10.5061/dryad.hr0sp	http://dx.doi.org/10.5061/dryad.hr0sp
691	Data extraction	691	PaleocurrentDatabase.xlsx	Dryad Digital Repository	10.5061/dryad.hr0sp	http://dx.doi.org/10.5061/dryad.hr0sp
2592	Data extraction	2592	PaleocurrentDatabase.xlsx	Dryad Digital Repository	10.5061/dryad.hr0sp	http://dx.doi.org/10.5061/dryad.hr0sp
2791	Data extraction	2791	PaleocurrentDatabase.xlsx	Dryad Digital Repository	10.5061/dryad.hr0sp	http://dx.doi.org/10.5061/dryad.hr0sp
2435	Data extraction	2435	PaleocurrentDatabase.xlsx	Dryad Digital Repository	10.5061/dryad.hr0sp	http://dx.doi.org/10.5061/dryad.hr0sp
1768	Data extraction	1768	PaleocurrentDatabase.xlsx	Dryad Digital Repository	10.5061/dryad.hr0sp	http://dx.doi.org/10.5061/dryad.hr0sp
680	Data extraction	680	PaleocurrentDatabase.xlsx	Dryad Digital Repository	10.5061/dryad.hr0sp	http://dx.doi.org/10.5061/dryad.hr0sp
679	Data extraction	679	PaleocurrentDatabase.xlsx	Dryad Digital Repository	10.5061/dryad.hr0sp	http://dx.doi.org/10.5061/dryad.hr0sp
666	Data extraction	666	PaleocurrentDatabase.xlsx	Dryad Digital Repository	10.5061/dryad.hr0sp	http://dx.doi.org/10.5061/dryad.hr0sp
1885	Data extraction	1885	PaleocurrentDatabase.xlsx	Dryad Digital Repository	10.5061/dryad.hr0sp	http://dx.doi.org/10.5061/dryad.hr0sp
1860	Data extraction	1860	PaleocurrentDatabase.xlsx	Dryad Digital Repository	10.5061/dryad.hr0sp	http://dx.doi.org/10.5061/dryad.hr0sp
1855	Data extraction	1855	PaleocurrentDatabase.xlsx	Dryad Digital Repository	10.5061/dryad.hr0sp	http://dx.doi.org/10.5061/dryad.hr0sp
5	Data extraction	5	PaleocurrentDatabase.xlsx	Dryad Digital Repository	10.5061/dryad.hr0sp	http://dx.doi.org/10.5061/dryad.hr0sp
269	Data extraction	269	PaleocurrentDatabase.xlsx	Dryad Digital Repository	10.5061/dryad.hr0sp	http://dx.doi.org/10.5061/dryad.hr0sp
2058	Data extraction	2058	PaleocurrentDatabase.xlsx	Dryad Digital Repository	10.5061/dryad.hr0sp	http://dx.doi.org/10.5061/dryad.hr0sp
2059	Data extraction	2059	PaleocurrentDatabase.xlsx	Dryad Digital Repository	10.5061/dryad.hr0sp	http://dx.doi.org/10.5061/dryad.hr0sp
2062	Data extraction	2062	PaleocurrentDatabase.xlsx	Dryad Digital Repository	10.5061/dryad.hr0sp	http://dx.doi.org/10.5061/dryad.hr0sp
2401	Data extraction	2401	PaleocurrentDatabase.xlsx	Dryad Digital Repository	10.5061/dryad.hr0sp	http://dx.doi.org/10.5061/dryad.hr0sp
1870	Data extraction	1870	PaleocurrentDatabase.xlsx	Dryad Digital Repository	10.5061/dryad.hr0sp	http://dx.doi.org/10.5061/dryad.hr0sp
2785	Data extraction	2785	PaleocurrentDatabase.xlsx	Dryad Digital Repository	10.5061/dryad.hr0sp	http://dx.doi.org/10.5061/dryad.hr0sp
2087	Data extraction	2087	PaleocurrentDatabase.xlsx	Dryad Digital Repository	10.5061/dryad.hr0sp	http://dx.doi.org/10.5061/dryad.hr0sp
2024	Data extraction	2024	PaleocurrentDatabase.xlsx	Dryad Digital Repository	10.5061/dryad.hr0sp	http://dx.doi.org/10.5061/dryad.hr0sp
983	Data extraction	983	PaleocurrentDatabase.xlsx	Dryad Digital Repository	10.5061/dryad.hr0sp	http://dx.doi.org/10.5061/dryad.hr0sp
2807	Data extraction	2807	PaleocurrentDatabase.xlsx	Dryad Digital Repository	10.5061/dryad.hr0sp	http://dx.doi.org/10.5061/dryad.hr0sp
2817	Data extraction	2817	PaleocurrentDatabase.xlsx	Dryad Digital Repository	10.5061/dryad.hr0sp	http://dx.doi.org/10.5061/dryad.hr0sp
2888	Data extraction	2888	PaleocurrentDatabase.xlsx	Dryad Digital Repository	10.5061/dryad.hr0sp	http://dx.doi.org/10.5061/dryad.hr0sp
1412	Data extraction	1412	PaleocurrentDatabase.xlsx	Dryad Digital Repository	10.5061/dryad.hr0sp	http://dx.doi.org/10.5061/dryad.hr0sp
936	Data extraction	936	PaleocurrentDatabase.xlsx	Dryad Digital Repository	10.5061/dryad.hr0sp	http://dx.doi.org/10.5061/dryad.hr0sp
245	Data extraction	245	PaleocurrentDatabase.xlsx	Dryad Digital Repository	10.5061/dryad.hr0sp	http://dx.doi.org/10.5061/dryad.hr0sp
2503	Data extraction	2503	PaleocurrentDatabase.xlsx	Dryad Digital Repository	10.5061/dryad.hr0sp	http://dx.doi.org/10.5061/dryad.hr0sp
529	Data extraction	529	PaleocurrentDatabase.xlsx	Dryad Digital Repository	10.5061/dryad.hr0sp	http://dx.doi.org/10.5061/dryad.hr0sp
2254	Data extraction	2254	PaleocurrentDatabase.xlsx	Dryad Digital Repository	10.5061/dryad.hr0sp	http://dx.doi.org/10.5061/dryad.hr0sp
985	Data extraction	985	PaleocurrentDatabase.xlsx	Dryad Digital Repository	10.5061/dryad.hr0sp	http://dx.doi.org/10.5061/dryad.hr0sp
1883	Data extraction	1883	PaleocurrentDatabase.xlsx	Dryad Digital Repository	10.5061/dryad.hr0sp	http://dx.doi.org/10.5061/dryad.hr0sp
1858	Data extraction	1858	PaleocurrentDatabase.xlsx	Dryad Digital Repository	10.5061/dryad.hr0sp	http://dx.doi.org/10.5061/dryad.hr0sp
678	Data extraction	678	PaleocurrentDatabase.xlsx	Dryad Digital Repository	10.5061/dryad.hr0sp	http://dx.doi.org/10.5061/dryad.hr0sp
743	Data extraction	743	PaleocurrentDatabase.xlsx	Dryad Digital Repository	10.5061/dryad.hr0sp	http://dx.doi.org/10.5061/dryad.hr0sp
849	Data extraction	849	PaleocurrentDatabase.xlsx	Dryad Digital Repository	10.5061/dryad.hr0sp	http://dx.doi.org/10.5061/dryad.hr0sp
1867	Data extraction	1867	PaleocurrentDatabase.xlsx	Dryad Digital Repository	10.5061/dryad.hr0sp	http://dx.doi.org/10.5061/dryad.hr0sp
2993	Data extraction	2993	PaleocurrentDatabase.xlsx	Dryad Digital Repository	10.5061/dryad.hr0sp	http://dx.doi.org/10.5061/dryad.hr0sp
1844	Data extraction	1844	PaleocurrentDatabase.xlsx	Dryad Digital Repository	10.5061/dryad.hr0sp	http://dx.doi.org/10.5061/dryad.hr0sp
2517	Data extraction	2517	PaleocurrentDatabase.xlsx	Dryad Digital Repository	10.5061/dryad.hr0sp	http://dx.doi.org/10.5061/dryad.hr0sp
1820	Data extraction	1820	PaleocurrentDatabase.xlsx	Dryad Digital Repository	10.5061/dryad.hr0sp	http://dx.doi.org/10.5061/dryad.hr0sp
1418	Data extraction	1418	PaleocurrentDatabase.xlsx	Dryad Digital Repository	10.5061/dryad.hr0sp	http://dx.doi.org/10.5061/dryad.hr0sp
1965	Data extraction	1965	PaleocurrentDatabase.xlsx	Dryad Digital Repository	10.5061/dryad.hr0sp	http://dx.doi.org/10.5061/dryad.hr0sp
1933	Data extraction	1933	PaleocurrentDatabase.xlsx	Dryad Digital Repository	10.5061/dryad.hr0sp	http://dx.doi.org/10.5061/dryad.hr0sp
24	Data extraction	24	PaleocurrentDatabase.xlsx	Dryad Digital Repository	10.5061/dryad.hr0sp	http://dx.doi.org/10.5061/dryad.hr0sp
83	Data extraction	83	PaleocurrentDatabase.xlsx	Dryad Digital Repository	10.5061/dryad.hr0sp	http://dx.doi.org/10.5061/dryad.hr0sp
2057	Data extraction	2057	PaleocurrentDatabase.xlsx	Dryad Digital Repository	10.5061/dryad.hr0sp	http://dx.doi.org/10.5061/dryad.hr0sp
2507	Data extraction	2507	PaleocurrentDatabase.xlsx	Dryad Digital Repository	10.5061/dryad.hr0sp	http://dx.doi.org/10.5061/dryad.hr0sp
3138	Data extraction	3138	PaleocurrentDatabase.xlsx	Dryad Digital Repository	10.5061/dryad.hr0sp	http://dx.doi.org/10.5061/dryad.hr0sp
145	Data extraction	145	PaleocurrentDatabase.xlsx	Dryad Digital Repository	10.5061/dryad.hr0sp	http://dx.doi.org/10.5061/dryad.hr0sp
1444	Data extraction	1444	PaleocurrentDatabase.xlsx	Dryad Digital Repository	10.5061/dryad.hr0sp	http://dx.doi.org/10.5061/dryad.hr0sp
2246	Data extraction	2246	PaleocurrentDatabase.xlsx	Dryad Digital Repository	10.5061/dryad.hr0sp	http://dx.doi.org/10.5061/dryad.hr0sp
2256	Data extraction	2256	PaleocurrentDatabase.xlsx	Dryad Digital Repository	10.5061/dryad.hr0sp	http://dx.doi.org/10.5061/dryad.hr0sp
605	Data extraction	605	PaleocurrentDatabase.xlsx	Dryad Digital Repository	10.5061/dryad.hr0sp	http://dx.doi.org/10.5061/dryad.hr0sp
1248	Data extraction	1248	PaleocurrentDatabase.xlsx	Dryad Digital Repository	10.5061/dryad.hr0sp	http://dx.doi.org/10.5061/dryad.hr0sp
1208	Data extraction	1208	PaleocurrentDatabase.xlsx	Dryad Digital Repository	10.5061/dryad.hr0sp	http://dx.doi.org/10.5061/dryad.hr0sp
794	Data extraction	794	PaleocurrentDatabase.xlsx	Dryad Digital Repository	10.5061/dryad.hr0sp	http://dx.doi.org/10.5061/dryad.hr0sp
916	Data extraction	916	PaleocurrentDatabase.xlsx	Dryad Digital Repository	10.5061/dryad.hr0sp	http://dx.doi.org/10.5061/dryad.hr0sp
3067	Data extraction	3067	PaleocurrentDatabase.xlsx	Dryad Digital Repository	10.5061/dryad.hr0sp	http://dx.doi.org/10.5061/dryad.hr0sp
410	Data extraction	410	PaleocurrentDatabase.xlsx	Dryad Digital Repository	10.5061/dryad.hr0sp	http://dx.doi.org/10.5061/dryad.hr0sp
2308	Data extraction	2308	PaleocurrentDatabase.xlsx	Dryad Digital Repository	10.5061/dryad.hr0sp	http://dx.doi.org/10.5061/dryad.hr0sp
1732	Data extraction	1732	PaleocurrentDatabase.xlsx	Dryad Digital Repository	10.5061/dryad.hr0sp	http://dx.doi.org/10.5061/dryad.hr0sp
1711	Data extraction	1711	PaleocurrentDatabase.xlsx	Dryad Digital Repository	10.5061/dryad.hr0sp	http://dx.doi.org/10.5061/dryad.hr0sp
1734	Data extraction	1734	PaleocurrentDatabase.xlsx	Dryad Digital Repository	10.5061/dryad.hr0sp	http://dx.doi.org/10.5061/dryad.hr0sp
2076	Data extraction	2076	PaleocurrentDatabase.xlsx	Dryad Digital Repository	10.5061/dryad.hr0sp	http://dx.doi.org/10.5061/dryad.hr0sp
1849	Data extraction	1849	PaleocurrentDatabase.xlsx	Dryad Digital Repository	10.5061/dryad.hr0sp	http://dx.doi.org/10.5061/dryad.hr0sp
1731	Data extraction	1731	PaleocurrentDatabase.xlsx	Dryad Digital Repository	10.5061/dryad.hr0sp	http://dx.doi.org/10.5061/dryad.hr0sp
2581	Data extraction	2581	PaleocurrentDatabase.xlsx	Dryad Digital Repository	10.5061/dryad.hr0sp	http://dx.doi.org/10.5061/dryad.hr0sp
2840	Data extraction	2840	PaleocurrentDatabase.xlsx	Dryad Digital Repository	10.5061/dryad.hr0sp	http://dx.doi.org/10.5061/dryad.hr0sp
1899	Data extraction	1899	PaleocurrentDatabase.xlsx	Dryad Digital Repository	10.5061/dryad.hr0sp	http://dx.doi.org/10.5061/dryad.hr0sp
932	Data extraction	932	PaleocurrentDatabase.xlsx	Dryad Digital Repository	10.5061/dryad.hr0sp	http://dx.doi.org/10.5061/dryad.hr0sp
1917	Data extraction	1917	PaleocurrentDatabase.xlsx	Dryad Digital Repository	10.5061/dryad.hr0sp	http://dx.doi.org/10.5061/dryad.hr0sp
692	Data extraction	692	PaleocurrentDatabase.xlsx	Dryad Digital Repository	10.5061/dryad.hr0sp	http://dx.doi.org/10.5061/dryad.hr0sp
1971	Data extraction	1971	PaleocurrentDatabase.xlsx	Dryad Digital Repository	10.5061/dryad.hr0sp	http://dx.doi.org/10.5061/dryad.hr0sp
690	Data extraction	690	PaleocurrentDatabase.xlsx	Dryad Digital Repository	10.5061/dryad.hr0sp	http://dx.doi.org/10.5061/dryad.hr0sp
1656	Data extraction	1656	PaleocurrentDatabase.xlsx	Dryad Digital Repository	10.5061/dryad.hr0sp	http://dx.doi.org/10.5061/dryad.hr0sp
953	Data extraction	953	PaleocurrentDatabase.xlsx	Dryad Digital Repository	10.5061/dryad.hr0sp	http://dx.doi.org/10.5061/dryad.hr0sp
1202	Data extraction	1202	PaleocurrentDatabase.xlsx	Dryad Digital Repository	10.5061/dryad.hr0sp	http://dx.doi.org/10.5061/dryad.hr0sp
2713	Data extraction	2713	PaleocurrentDatabase.xlsx	Dryad Digital Repository	10.5061/dryad.hr0sp	http://dx.doi.org/10.5061/dryad.hr0sp
2195	Data extraction	2195	PaleocurrentDatabase.xlsx	Dryad Digital Repository	10.5061/dryad.hr0sp	http://dx.doi.org/10.5061/dryad.hr0sp
2001	Data extraction	2001	PaleocurrentDatabase.xlsx	Dryad Digital Repository	10.5061/dryad.hr0sp	http://dx.doi.org/10.5061/dryad.hr0sp
2031	Data extraction	2031	PaleocurrentDatabase.xlsx	Dryad Digital Repository	10.5061/dryad.hr0sp	http://dx.doi.org/10.5061/dryad.hr0sp
1408	Data extraction	1408	PaleocurrentDatabase.xlsx	Dryad Digital Repository	10.5061/dryad.hr0sp	http://dx.doi.org/10.5061/dryad.hr0sp
2071	Data extraction	2071	PaleocurrentDatabase.xlsx	Dryad Digital Repository	10.5061/dryad.hr0sp	http://dx.doi.org/10.5061/dryad.hr0sp
2162	Data extraction	2162	PaleocurrentDatabase.xlsx	Dryad Digital Repository	10.5061/dryad.hr0sp	http://dx.doi.org/10.5061/dryad.hr0sp
1780	Data extraction	1780	PaleocurrentDatabase.xlsx	Dryad Digital Repository	10.5061/dryad.hr0sp	http://dx.doi.org/10.5061/dryad.hr0sp
1442	Data extraction	1442	PaleocurrentDatabase.xlsx	Dryad Digital Repository	10.5061/dryad.hr0sp	http://dx.doi.org/10.5061/dryad.hr0sp
2196	Data extraction	2196	PaleocurrentDatabase.xlsx	Dryad Digital Repository	10.5061/dryad.hr0sp	http://dx.doi.org/10.5061/dryad.hr0sp
2549	Data extraction	2549	PaleocurrentDatabase.xlsx	Dryad Digital Repository	10.5061/dryad.hr0sp	http://dx.doi.org/10.5061/dryad.hr0sp
2782	Data extraction	2782	PaleocurrentDatabase.xlsx	Dryad Digital Repository	10.5061/dryad.hr0sp	http://dx.doi.org/10.5061/dryad.hr0sp
1683	Data extraction	1683	PaleocurrentDatabase.xlsx	Dryad Digital Repository	10.5061/dryad.hr0sp	http://dx.doi.org/10.5061/dryad.hr0sp
1803	Data extraction	1803	PaleocurrentDatabase.xlsx	Dryad Digital Repository	10.5061/dryad.hr0sp	http://dx.doi.org/10.5061/dryad.hr0sp
1645	Data extraction	1645	PaleocurrentDatabase.xlsx	Dryad Digital Repository	10.5061/dryad.hr0sp	http://dx.doi.org/10.5061/dryad.hr0sp
280	Data extraction	280	PaleocurrentDatabase.xlsx	Dryad Digital Repository	10.5061/dryad.hr0sp	http://dx.doi.org/10.5061/dryad.hr0sp
2557	Data extraction	2557	PaleocurrentDatabase.xlsx	Dryad Digital Repository	10.5061/dryad.hr0sp	http://dx.doi.org/10.5061/dryad.hr0sp
1892	Data extraction	1892	PaleocurrentDatabase.xlsx	Dryad Digital Repository	10.5061/dryad.hr0sp	http://dx.doi.org/10.5061/dryad.hr0sp
1893	Data extraction	1893	PaleocurrentDatabase.xlsx	Dryad Digital Repository	10.5061/dryad.hr0sp	http://dx.doi.org/10.5061/dryad.hr0sp
1013	Data extraction	1013	PaleocurrentDatabase.xlsx	Dryad Digital Repository	10.5061/dryad.hr0sp	http://dx.doi.org/10.5061/dryad.hr0sp
784	Data extraction	784	PaleocurrentDatabase.xlsx	Dryad Digital Repository	10.5061/dryad.hr0sp	http://dx.doi.org/10.5061/dryad.hr0sp
768	Data extraction	768	PaleocurrentDatabase.xlsx	Dryad Digital Repository	10.5061/dryad.hr0sp	http://dx.doi.org/10.5061/dryad.hr0sp
2242	Data extraction	2242	PaleocurrentDatabase.xlsx	Dryad Digital Repository	10.5061/dryad.hr0sp	http://dx.doi.org/10.5061/dryad.hr0sp
675	Data extraction	675	PaleocurrentDatabase.xlsx	Dryad Digital Repository	10.5061/dryad.hr0sp	http://dx.doi.org/10.5061/dryad.hr0sp
895	Data extraction	895	PaleocurrentDatabase.xlsx	Dryad Digital Repository	10.5061/dryad.hr0sp	http://dx.doi.org/10.5061/dryad.hr0sp
2073	Data extraction	2073	PaleocurrentDatabase.xlsx	Dryad Digital Repository	10.5061/dryad.hr0sp	http://dx.doi.org/10.5061/dryad.hr0sp
2506	Data extraction	2506	PaleocurrentDatabase.xlsx	Dryad Digital Repository	10.5061/dryad.hr0sp	http://dx.doi.org/10.5061/dryad.hr0sp
1901	Data extraction	1901	PaleocurrentDatabase.xlsx	Dryad Digital Repository	10.5061/dryad.hr0sp	http://dx.doi.org/10.5061/dryad.hr0sp
1439	Data extraction	1439	PaleocurrentDatabase.xlsx	Dryad Digital Repository	10.5061/dryad.hr0sp	http://dx.doi.org/10.5061/dryad.hr0sp
2019	Data extraction	2019	PaleocurrentDatabase.xlsx	Dryad Digital Repository	10.5061/dryad.hr0sp	http://dx.doi.org/10.5061/dryad.hr0sp
2835	Data extraction	2835	PaleocurrentDatabase.xlsx	Dryad Digital Repository	10.5061/dryad.hr0sp	http://dx.doi.org/10.5061/dryad.hr0sp
2626	Data extraction	2626	PaleocurrentDatabase.xlsx	Dryad Digital Repository	10.5061/dryad.hr0sp	http://dx.doi.org/10.5061/dryad.hr0sp
2636	Data extraction	2636	PaleocurrentDatabase.xlsx	Dryad Digital Repository	10.5061/dryad.hr0sp	http://dx.doi.org/10.5061/dryad.hr0sp
2118	Data extraction	2118	PaleocurrentDatabase.xlsx	Dryad Digital Repository	10.5061/dryad.hr0sp	http://dx.doi.org/10.5061/dryad.hr0sp
2138	Data extraction	2138	PaleocurrentDatabase.xlsx	Dryad Digital Repository	10.5061/dryad.hr0sp	http://dx.doi.org/10.5061/dryad.hr0sp
2304	Data extraction	2304	PaleocurrentDatabase.xlsx	Dryad Digital Repository	10.5061/dryad.hr0sp	http://dx.doi.org/10.5061/dryad.hr0sp
657	Data extraction	657	PaleocurrentDatabase.xlsx	Dryad Digital Repository	10.5061/dryad.hr0sp	http://dx.doi.org/10.5061/dryad.hr0sp
1447	Data extraction	1447	PaleocurrentDatabase.xlsx	Dryad Digital Repository	10.5061/dryad.hr0sp	http://dx.doi.org/10.5061/dryad.hr0sp
1317	Data extraction	1317	PaleocurrentDatabase.xlsx	Dryad Digital Repository	10.5061/dryad.hr0sp	http://dx.doi.org/10.5061/dryad.hr0sp
1326	Data extraction	1326	PaleocurrentDatabase.xlsx	Dryad Digital Repository	10.5061/dryad.hr0sp	http://dx.doi.org/10.5061/dryad.hr0sp
1859	Data extraction	1859	PaleocurrentDatabase.xlsx	Dryad Digital Repository	10.5061/dryad.hr0sp	http://dx.doi.org/10.5061/dryad.hr0sp
1246	Data extraction	1246	PaleocurrentDatabase.xlsx	Dryad Digital Repository	10.5061/dryad.hr0sp	http://dx.doi.org/10.5061/dryad.hr0sp
1879	Data extraction	1879	PaleocurrentDatabase.xlsx	Dryad Digital Repository	10.5061/dryad.hr0sp	http://dx.doi.org/10.5061/dryad.hr0sp
1881	Data extraction	1881	PaleocurrentDatabase.xlsx	Dryad Digital Repository	10.5061/dryad.hr0sp	http://dx.doi.org/10.5061/dryad.hr0sp
1983	Data extraction	1983	PaleocurrentDatabase.xlsx	Dryad Digital Repository	10.5061/dryad.hr0sp	http://dx.doi.org/10.5061/dryad.hr0sp
1993	Data extraction	1993	PaleocurrentDatabase.xlsx	Dryad Digital Repository	10.5061/dryad.hr0sp	http://dx.doi.org/10.5061/dryad.hr0sp
2146	Data extraction	2146	PaleocurrentDatabase.xlsx	Dryad Digital Repository	10.5061/dryad.hr0sp	http://dx.doi.org/10.5061/dryad.hr0sp
2143	Data extraction	2143	PaleocurrentDatabase.xlsx	Dryad Digital Repository	10.5061/dryad.hr0sp	http://dx.doi.org/10.5061/dryad.hr0sp
1864	Data extraction	1864	PaleocurrentDatabase.xlsx	Dryad Digital Repository	10.5061/dryad.hr0sp	http://dx.doi.org/10.5061/dryad.hr0sp
1436	Data extraction	1436	PaleocurrentDatabase.xlsx	Dryad Digital Repository	10.5061/dryad.hr0sp	http://dx.doi.org/10.5061/dryad.hr0sp
2261	Data extraction	2261	PaleocurrentDatabase.xlsx	Dryad Digital Repository	10.5061/dryad.hr0sp	http://dx.doi.org/10.5061/dryad.hr0sp
2252	Data extraction	2252	PaleocurrentDatabase.xlsx	Dryad Digital Repository	10.5061/dryad.hr0sp	http://dx.doi.org/10.5061/dryad.hr0sp
2508	Data extraction	2508	PaleocurrentDatabase.xlsx	Dryad Digital Repository	10.5061/dryad.hr0sp	http://dx.doi.org/10.5061/dryad.hr0sp
2724	Data extraction	2724	PaleocurrentDatabase.xlsx	Dryad Digital Repository	10.5061/dryad.hr0sp	http://dx.doi.org/10.5061/dryad.hr0sp
1865	Data extraction	1865	PaleocurrentDatabase.xlsx	Dryad Digital Repository	10.5061/dryad.hr0sp	http://dx.doi.org/10.5061/dryad.hr0sp
2197	Data extraction	2197	PaleocurrentDatabase.xlsx	Dryad Digital Repository	10.5061/dryad.hr0sp	http://dx.doi.org/10.5061/dryad.hr0sp
92	Data extraction	92	PaleocurrentDatabase.xlsx	Dryad Digital Repository	10.5061/dryad.hr0sp	http://dx.doi.org/10.5061/dryad.hr0sp
2820	Data extraction	2820	PaleocurrentDatabase.xlsx	Dryad Digital Repository	10.5061/dryad.hr0sp	http://dx.doi.org/10.5061/dryad.hr0sp
1992	Data extraction	1992	PaleocurrentDatabase.xlsx	Dryad Digital Repository	10.5061/dryad.hr0sp	http://dx.doi.org/10.5061/dryad.hr0sp
2660	Data extraction	2660	PaleocurrentDatabase.xlsx	Dryad Digital Repository	10.5061/dryad.hr0sp	http://dx.doi.org/10.5061/dryad.hr0sp
2830	Data extraction	2830	PaleocurrentDatabase.xlsx	Dryad Digital Repository	10.5061/dryad.hr0sp	http://dx.doi.org/10.5061/dryad.hr0sp
1203	Data extraction	1203	PaleocurrentDatabase.xlsx	Dryad Digital Repository	10.5061/dryad.hr0sp	http://dx.doi.org/10.5061/dryad.hr0sp
3244	Data extraction	3244	PaleocurrentDatabase.xlsx	Dryad Digital Repository	10.5061/dryad.hr0sp	http://dx.doi.org/10.5061/dryad.hr0sp
41	Data extraction	41	PaleocurrentDatabase.xlsx	Dryad Digital Repository	10.5061/dryad.hr0sp	http://dx.doi.org/10.5061/dryad.hr0sp
1986	Data extraction	1986	PaleocurrentDatabase.xlsx	Dryad Digital Repository	10.5061/dryad.hr0sp	http://dx.doi.org/10.5061/dryad.hr0sp
1890	Data extraction	1890	PaleocurrentDatabase.xlsx	Dryad Digital Repository	10.5061/dryad.hr0sp	http://dx.doi.org/10.5061/dryad.hr0sp
2824	Data extraction	2824	PaleocurrentDatabase.xlsx	Dryad Digital Repository	10.5061/dryad.hr0sp	http://dx.doi.org/10.5061/dryad.hr0sp
689	Data extraction	689	PaleocurrentDatabase.xlsx	Dryad Digital Repository	10.5061/dryad.hr0sp	http://dx.doi.org/10.5061/dryad.hr0sp
1347	Data extraction	1347	PaleocurrentDatabase.xlsx	Dryad Digital Repository	10.5061/dryad.hr0sp	http://dx.doi.org/10.5061/dryad.hr0sp
1929	Data extraction	1929	PaleocurrentDatabase.xlsx	Dryad Digital Repository	10.5061/dryad.hr0sp	http://dx.doi.org/10.5061/dryad.hr0sp
2114	Data extraction	2114	PaleocurrentDatabase.xlsx	Dryad Digital Repository	10.5061/dryad.hr0sp	http://dx.doi.org/10.5061/dryad.hr0sp
2239	Data extraction	2239	PaleocurrentDatabase.xlsx	Dryad Digital Repository	10.5061/dryad.hr0sp	http://dx.doi.org/10.5061/dryad.hr0sp
2244	Data extraction	2244	PaleocurrentDatabase.xlsx	Dryad Digital Repository	10.5061/dryad.hr0sp	http://dx.doi.org/10.5061/dryad.hr0sp
2799	Data extraction	2799	PaleocurrentDatabase.xlsx	Dryad Digital Repository	10.5061/dryad.hr0sp	http://dx.doi.org/10.5061/dryad.hr0sp
146	Data extraction	146	PaleocurrentDatabase.xlsx	Dryad Digital Repository	10.5061/dryad.hr0sp	http://dx.doi.org/10.5061/dryad.hr0sp
1419	Data extraction	1419	PaleocurrentDatabase.xlsx	Dryad Digital Repository	10.5061/dryad.hr0sp	http://dx.doi.org/10.5061/dryad.hr0sp
1413	Data extraction	1413	PaleocurrentDatabase.xlsx	Dryad Digital Repository	10.5061/dryad.hr0sp	http://dx.doi.org/10.5061/dryad.hr0sp
1851	Data extraction	1851	PaleocurrentDatabase.xlsx	Dryad Digital Repository	10.5061/dryad.hr0sp	http://dx.doi.org/10.5061/dryad.hr0sp
1847	Data extraction	1847	PaleocurrentDatabase.xlsx	Dryad Digital Repository	10.5061/dryad.hr0sp	http://dx.doi.org/10.5061/dryad.hr0sp
1973	Data extraction	1973	PaleocurrentDatabase.xlsx	Dryad Digital Repository	10.5061/dryad.hr0sp	http://dx.doi.org/10.5061/dryad.hr0sp
2142	Data extraction	2142	PaleocurrentDatabase.xlsx	Dryad Digital Repository	10.5061/dryad.hr0sp	http://dx.doi.org/10.5061/dryad.hr0sp
2150	Data extraction	2150	PaleocurrentDatabase.xlsx	Dryad Digital Repository	10.5061/dryad.hr0sp	http://dx.doi.org/10.5061/dryad.hr0sp
1970	Data extraction	1970	PaleocurrentDatabase.xlsx	Dryad Digital Repository	10.5061/dryad.hr0sp	http://dx.doi.org/10.5061/dryad.hr0sp
2641	Data extraction	2641	PaleocurrentDatabase.xlsx	Dryad Digital Repository	10.5061/dryad.hr0sp	http://dx.doi.org/10.5061/dryad.hr0sp
1415	Data extraction	1415	PaleocurrentDatabase.xlsx	Dryad Digital Repository	10.5061/dryad.hr0sp	http://dx.doi.org/10.5061/dryad.hr0sp
2167	Data extraction	2167	PaleocurrentDatabase.xlsx	Dryad Digital Repository	10.5061/dryad.hr0sp	http://dx.doi.org/10.5061/dryad.hr0sp
2534	Data extraction	2534	PaleocurrentDatabase.xlsx	Dryad Digital Repository	10.5061/dryad.hr0sp	http://dx.doi.org/10.5061/dryad.hr0sp
2996	Data extraction	2996	PaleocurrentDatabase.xlsx	Dryad Digital Repository	10.5061/dryad.hr0sp	http://dx.doi.org/10.5061/dryad.hr0sp
2050	Data extraction	2050	PaleocurrentDatabase.xlsx	Dryad Digital Repository	10.5061/dryad.hr0sp	http://dx.doi.org/10.5061/dryad.hr0sp
2438	Data extraction	2438	PaleocurrentDatabase.xlsx	Dryad Digital Repository	10.5061/dryad.hr0sp	http://dx.doi.org/10.5061/dryad.hr0sp
527	Data extraction	527	PaleocurrentDatabase.xlsx	Dryad Digital Repository	10.5061/dryad.hr0sp	http://dx.doi.org/10.5061/dryad.hr0sp
2207	Data extraction	2207	PaleocurrentDatabase.xlsx	Dryad Digital Repository	10.5061/dryad.hr0sp	http://dx.doi.org/10.5061/dryad.hr0sp
1615	Data extraction	1615	PaleocurrentDatabase.xlsx	Dryad Digital Repository	10.5061/dryad.hr0sp	http://dx.doi.org/10.5061/dryad.hr0sp
2026	Data extraction	2026	PaleocurrentDatabase.xlsx	Dryad Digital Repository	10.5061/dryad.hr0sp	http://dx.doi.org/10.5061/dryad.hr0sp
2033	Data extraction	2033	PaleocurrentDatabase.xlsx	Dryad Digital Repository	10.5061/dryad.hr0sp	http://dx.doi.org/10.5061/dryad.hr0sp
2230	Data extraction	2230	PaleocurrentDatabase.xlsx	Dryad Digital Repository	10.5061/dryad.hr0sp	http://dx.doi.org/10.5061/dryad.hr0sp
2569	Data extraction	2569	PaleocurrentDatabase.xlsx	Dryad Digital Repository	10.5061/dryad.hr0sp	http://dx.doi.org/10.5061/dryad.hr0sp
2624	Data extraction	2624	PaleocurrentDatabase.xlsx	Dryad Digital Repository	10.5061/dryad.hr0sp	http://dx.doi.org/10.5061/dryad.hr0sp
1911	Data extraction	1911	PaleocurrentDatabase.xlsx	Dryad Digital Repository	10.5061/dryad.hr0sp	http://dx.doi.org/10.5061/dryad.hr0sp
2145	Data extraction	2145	PaleocurrentDatabase.xlsx	Dryad Digital Repository	10.5061/dryad.hr0sp	http://dx.doi.org/10.5061/dryad.hr0sp
2867	Data extraction	2867	PaleocurrentDatabase.xlsx	Dryad Digital Repository	10.5061/dryad.hr0sp	http://dx.doi.org/10.5061/dryad.hr0sp
610	Data extraction	610	PaleocurrentDatabase.xlsx	Dryad Digital Repository	10.5061/dryad.hr0sp	http://dx.doi.org/10.5061/dryad.hr0sp
1420	Data extraction	1420	PaleocurrentDatabase.xlsx	Dryad Digital Repository	10.5061/dryad.hr0sp	http://dx.doi.org/10.5061/dryad.hr0sp
1445	Data extraction	1445	PaleocurrentDatabase.xlsx	Dryad Digital Repository	10.5061/dryad.hr0sp	http://dx.doi.org/10.5061/dryad.hr0sp
2179	Data extraction	2179	PaleocurrentDatabase.xlsx	Dryad Digital Repository	10.5061/dryad.hr0sp	http://dx.doi.org/10.5061/dryad.hr0sp
2673	Data extraction	2673	PaleocurrentDatabase.xlsx	Dryad Digital Repository	10.5061/dryad.hr0sp	http://dx.doi.org/10.5061/dryad.hr0sp
2023	Data extraction	2023	PaleocurrentDatabase.xlsx	Dryad Digital Repository	10.5061/dryad.hr0sp	http://dx.doi.org/10.5061/dryad.hr0sp
2022	Data extraction	2022	PaleocurrentDatabase.xlsx	Dryad Digital Repository	10.5061/dryad.hr0sp	http://dx.doi.org/10.5061/dryad.hr0sp
1861	Data extraction	1861	PaleocurrentDatabase.xlsx	Dryad Digital Repository	10.5061/dryad.hr0sp	http://dx.doi.org/10.5061/dryad.hr0sp
2025	Data extraction	2025	PaleocurrentDatabase.xlsx	Dryad Digital Repository	10.5061/dryad.hr0sp	http://dx.doi.org/10.5061/dryad.hr0sp
2016	Data extraction	2016	PaleocurrentDatabase.xlsx	Dryad Digital Repository	10.5061/dryad.hr0sp	http://dx.doi.org/10.5061/dryad.hr0sp
2153	Data extraction	2153	PaleocurrentDatabase.xlsx	Dryad Digital Repository	10.5061/dryad.hr0sp	http://dx.doi.org/10.5061/dryad.hr0sp
683	Data extraction	683	PaleocurrentDatabase.xlsx	Dryad Digital Repository	10.5061/dryad.hr0sp	http://dx.doi.org/10.5061/dryad.hr0sp
2201	Data extraction	2201	PaleocurrentDatabase.xlsx	Dryad Digital Repository	10.5061/dryad.hr0sp	http://dx.doi.org/10.5061/dryad.hr0sp
1766	Data extraction	1766	PaleocurrentDatabase.xlsx	Dryad Digital Repository	10.5061/dryad.hr0sp	http://dx.doi.org/10.5061/dryad.hr0sp
2273	Data extraction	2273	PaleocurrentDatabase.xlsx	Dryad Digital Repository	10.5061/dryad.hr0sp	http://dx.doi.org/10.5061/dryad.hr0sp
2997	Data extraction	2997	PaleocurrentDatabase.xlsx	Dryad Digital Repository	10.5061/dryad.hr0sp	http://dx.doi.org/10.5061/dryad.hr0sp
2548	Data extraction	2548	PaleocurrentDatabase.xlsx	Dryad Digital Repository	10.5061/dryad.hr0sp	http://dx.doi.org/10.5061/dryad.hr0sp
1980	Data extraction	1980	PaleocurrentDatabase.xlsx	Dryad Digital Repository	10.5061/dryad.hr0sp	http://dx.doi.org/10.5061/dryad.hr0sp
154	Data extraction	154	PaleocurrentDatabase.xlsx	Dryad Digital Repository	10.5061/dryad.hr0sp	http://dx.doi.org/10.5061/dryad.hr0sp
2603	Data extraction	2603	PaleocurrentDatabase.xlsx	Dryad Digital Repository	10.5061/dryad.hr0sp	http://dx.doi.org/10.5061/dryad.hr0sp
3000	Data extraction	3000	PaleocurrentDatabase.xlsx	Dryad Digital Repository	10.5061/dryad.hr0sp	http://dx.doi.org/10.5061/dryad.hr0sp
80	Data extraction	80	PaleocurrentDatabase.xlsx	Dryad Digital Repository	10.5061/dryad.hr0sp	http://dx.doi.org/10.5061/dryad.hr0sp
1073	Data extraction	1073	PaleocurrentDatabase.xlsx	Dryad Digital Repository	10.5061/dryad.hr0sp	http://dx.doi.org/10.5061/dryad.hr0sp
976	Data extraction	976	PaleocurrentDatabase.xlsx	Dryad Digital Repository	10.5061/dryad.hr0sp	http://dx.doi.org/10.5061/dryad.hr0sp
966	Data extraction	966	PaleocurrentDatabase.xlsx	Dryad Digital Repository	10.5061/dryad.hr0sp	http://dx.doi.org/10.5061/dryad.hr0sp
1826	Data extraction	1826	PaleocurrentDatabase.xlsx	Dryad Digital Repository	10.5061/dryad.hr0sp	http://dx.doi.org/10.5061/dryad.hr0sp
1827	Data extraction	1827	PaleocurrentDatabase.xlsx	Dryad Digital Repository	10.5061/dryad.hr0sp	http://dx.doi.org/10.5061/dryad.hr0sp
749	Data extraction	749	PaleocurrentDatabase.xlsx	Dryad Digital Repository	10.5061/dryad.hr0sp	http://dx.doi.org/10.5061/dryad.hr0sp
687	Data extraction	687	PaleocurrentDatabase.xlsx	Dryad Digital Repository	10.5061/dryad.hr0sp	http://dx.doi.org/10.5061/dryad.hr0sp
1410	Data extraction	1410	PaleocurrentDatabase.xlsx	Dryad Digital Repository	10.5061/dryad.hr0sp	http://dx.doi.org/10.5061/dryad.hr0sp
1434	Data extraction	1434	PaleocurrentDatabase.xlsx	Dryad Digital Repository	10.5061/dryad.hr0sp	http://dx.doi.org/10.5061/dryad.hr0sp
43	Data extraction	43	PaleocurrentDatabase.xlsx	Dryad Digital Repository	10.5061/dryad.hr0sp	http://dx.doi.org/10.5061/dryad.hr0sp
201	Data extraction	201	PaleocurrentDatabase.xlsx	Dryad Digital Repository	10.5061/dryad.hr0sp	http://dx.doi.org/10.5061/dryad.hr0sp
207	Data extraction	207	PaleocurrentDatabase.xlsx	Dryad Digital Repository	10.5061/dryad.hr0sp	http://dx.doi.org/10.5061/dryad.hr0sp
565	Data extraction	565	PaleocurrentDatabase.xlsx	Dryad Digital Repository	10.5061/dryad.hr0sp	http://dx.doi.org/10.5061/dryad.hr0sp
1062	Data extraction	1062	PaleocurrentDatabase.xlsx	Dryad Digital Repository	10.5061/dryad.hr0sp	http://dx.doi.org/10.5061/dryad.hr0sp
1425	Data extraction	1425	PaleocurrentDatabase.xlsx	Dryad Digital Repository	10.5061/dryad.hr0sp	http://dx.doi.org/10.5061/dryad.hr0sp
1607	Data extraction	1607	PaleocurrentDatabase.xlsx	Dryad Digital Repository	10.5061/dryad.hr0sp	http://dx.doi.org/10.5061/dryad.hr0sp
2247	Data extraction	2247	PaleocurrentDatabase.xlsx	Dryad Digital Repository	10.5061/dryad.hr0sp	http://dx.doi.org/10.5061/dryad.hr0sp
2260	Data extraction	2260	PaleocurrentDatabase.xlsx	Dryad Digital Repository	10.5061/dryad.hr0sp	http://dx.doi.org/10.5061/dryad.hr0sp
2500	Data extraction	2500	PaleocurrentDatabase.xlsx	Dryad Digital Repository	10.5061/dryad.hr0sp	http://dx.doi.org/10.5061/dryad.hr0sp
1424	Data extraction	1424	PaleocurrentDatabase.xlsx	Dryad Digital Repository	10.5061/dryad.hr0sp	http://dx.doi.org/10.5061/dryad.hr0sp
1432	Data extraction	1432	PaleocurrentDatabase.xlsx	Dryad Digital Repository	10.5061/dryad.hr0sp	http://dx.doi.org/10.5061/dryad.hr0sp
2530	Data extraction	2530	PaleocurrentDatabase.xlsx	Dryad Digital Repository	10.5061/dryad.hr0sp	http://dx.doi.org/10.5061/dryad.hr0sp
1856	Data extraction	1856	PaleocurrentDatabase.xlsx	Dryad Digital Repository	10.5061/dryad.hr0sp	http://dx.doi.org/10.5061/dryad.hr0sp
1555	Data extraction	1555	PaleocurrentDatabase.xlsx	Dryad Digital Repository	10.5061/dryad.hr0sp	http://dx.doi.org/10.5061/dryad.hr0sp
1567	Data extraction	1567	PaleocurrentDatabase.xlsx	Dryad Digital Repository	10.5061/dryad.hr0sp	http://dx.doi.org/10.5061/dryad.hr0sp
1614	Data extraction	1614	PaleocurrentDatabase.xlsx	Dryad Digital Repository	10.5061/dryad.hr0sp	http://dx.doi.org/10.5061/dryad.hr0sp
1757	Data extraction	1757	PaleocurrentDatabase.xlsx	Dryad Digital Repository	10.5061/dryad.hr0sp	http://dx.doi.org/10.5061/dryad.hr0sp
514	Data extraction	514	PaleocurrentDatabase.xlsx	Dryad Digital Repository	10.5061/dryad.hr0sp	http://dx.doi.org/10.5061/dryad.hr0sp
515	Data extraction	515	PaleocurrentDatabase.xlsx	Dryad Digital Repository	10.5061/dryad.hr0sp	http://dx.doi.org/10.5061/dryad.hr0sp
724	Data extraction	724	PaleocurrentDatabase.xlsx	Dryad Digital Repository	10.5061/dryad.hr0sp	http://dx.doi.org/10.5061/dryad.hr0sp
1568	Data extraction	1568	PaleocurrentDatabase.xlsx	Dryad Digital Repository	10.5061/dryad.hr0sp	http://dx.doi.org/10.5061/dryad.hr0sp
2035	Data extraction	2035	PaleocurrentDatabase.xlsx	Dryad Digital Repository	10.5061/dryad.hr0sp	http://dx.doi.org/10.5061/dryad.hr0sp
1985	Data extraction	1985	PaleocurrentDatabase.xlsx	Dryad Digital Repository	10.5061/dryad.hr0sp	http://dx.doi.org/10.5061/dryad.hr0sp
25	Data extraction	25	PaleocurrentDatabase.xlsx	Dryad Digital Repository	10.5061/dryad.hr0sp	http://dx.doi.org/10.5061/dryad.hr0sp
1423	Data extraction	1423	PaleocurrentDatabase.xlsx	Dryad Digital Repository	10.5061/dryad.hr0sp	http://dx.doi.org/10.5061/dryad.hr0sp
1426	Data extraction	1426	PaleocurrentDatabase.xlsx	Dryad Digital Repository	10.5061/dryad.hr0sp	http://dx.doi.org/10.5061/dryad.hr0sp
1790	Data extraction	1790	PaleocurrentDatabase.xlsx	Dryad Digital Repository	10.5061/dryad.hr0sp	http://dx.doi.org/10.5061/dryad.hr0sp
1989	Data extraction	1989	PaleocurrentDatabase.xlsx	Dryad Digital Repository	10.5061/dryad.hr0sp	http://dx.doi.org/10.5061/dryad.hr0sp
2157	Data extraction	2157	PaleocurrentDatabase.xlsx	Dryad Digital Repository	10.5061/dryad.hr0sp	http://dx.doi.org/10.5061/dryad.hr0sp
2561	Data extraction	2561	PaleocurrentDatabase.xlsx	Dryad Digital Repository	10.5061/dryad.hr0sp	http://dx.doi.org/10.5061/dryad.hr0sp
589	Data extraction	589	PaleocurrentDatabase.xlsx	Dryad Digital Repository	10.5061/dryad.hr0sp	http://dx.doi.org/10.5061/dryad.hr0sp
1407	Data extraction	1407	PaleocurrentDatabase.xlsx	Dryad Digital Repository	10.5061/dryad.hr0sp	http://dx.doi.org/10.5061/dryad.hr0sp
2163	Data extraction	2163	PaleocurrentDatabase.xlsx	Dryad Digital Repository	10.5061/dryad.hr0sp	http://dx.doi.org/10.5061/dryad.hr0sp
1149	Data extraction	1149	PaleocurrentDatabase.xlsx	Dryad Digital Repository	10.5061/dryad.hr0sp	http://dx.doi.org/10.5061/dryad.hr0sp
2020	Data extraction	2020	PaleocurrentDatabase.xlsx	Dryad Digital Repository	10.5061/dryad.hr0sp	http://dx.doi.org/10.5061/dryad.hr0sp
2311	Data extraction	2311	PaleocurrentDatabase.xlsx	Dryad Digital Repository	10.5061/dryad.hr0sp	http://dx.doi.org/10.5061/dryad.hr0sp
1850	Data extraction	1850	PaleocurrentDatabase.xlsx	Dryad Digital Repository	10.5061/dryad.hr0sp	http://dx.doi.org/10.5061/dryad.hr0sp
763	Data extraction	763	PaleocurrentDatabase.xlsx	Dryad Digital Repository	10.5061/dryad.hr0sp	http://dx.doi.org/10.5061/dryad.hr0sp
2451	Data extraction	2451	PaleocurrentDatabase.xlsx	Dryad Digital Repository	10.5061/dryad.hr0sp	http://dx.doi.org/10.5061/dryad.hr0sp
2488	Data extraction	2488	PaleocurrentDatabase.xlsx	Dryad Digital Repository	10.5061/dryad.hr0sp	http://dx.doi.org/10.5061/dryad.hr0sp
579	Data extraction	579	PaleocurrentDatabase.xlsx	Dryad Digital Repository	10.5061/dryad.hr0sp	http://dx.doi.org/10.5061/dryad.hr0sp
1322	Data extraction	1322	PaleocurrentDatabase.xlsx	Dryad Digital Repository	10.5061/dryad.hr0sp	http://dx.doi.org/10.5061/dryad.hr0sp
2008	Data extraction	2008	PaleocurrentDatabase.xlsx	Dryad Digital Repository	10.5061/dryad.hr0sp	http://dx.doi.org/10.5061/dryad.hr0sp
1440	Data extraction	1440	PaleocurrentDatabase.xlsx	Dryad Digital Repository	10.5061/dryad.hr0sp	http://dx.doi.org/10.5061/dryad.hr0sp
1740	Data extraction	1740	PaleocurrentDatabase.xlsx	Dryad Digital Repository	10.5061/dryad.hr0sp	http://dx.doi.org/10.5061/dryad.hr0sp
1940	Data extraction	1940	PaleocurrentDatabase.xlsx	Dryad Digital Repository	10.5061/dryad.hr0sp	http://dx.doi.org/10.5061/dryad.hr0sp
2091	Data extraction	2091	PaleocurrentDatabase.xlsx	Dryad Digital Repository	10.5061/dryad.hr0sp	http://dx.doi.org/10.5061/dryad.hr0sp
2092	Data extraction	2092	PaleocurrentDatabase.xlsx	Dryad Digital Repository	10.5061/dryad.hr0sp	http://dx.doi.org/10.5061/dryad.hr0sp
2093	Data extraction	2093	PaleocurrentDatabase.xlsx	Dryad Digital Repository	10.5061/dryad.hr0sp	http://dx.doi.org/10.5061/dryad.hr0sp
1646	Data extraction	1646	PaleocurrentDatabase.xlsx	Dryad Digital Repository	10.5061/dryad.hr0sp	http://dx.doi.org/10.5061/dryad.hr0sp
1072	Data extraction	1072	PaleocurrentDatabase.xlsx	Dryad Digital Repository	10.5061/dryad.hr0sp	http://dx.doi.org/10.5061/dryad.hr0sp
1222	Data extraction	1222	PaleocurrentDatabase.xlsx	Dryad Digital Repository	10.5061/dryad.hr0sp	http://dx.doi.org/10.5061/dryad.hr0sp
2018	Data extraction	2018	PaleocurrentDatabase.xlsx	Dryad Digital Repository	10.5061/dryad.hr0sp	http://dx.doi.org/10.5061/dryad.hr0sp
2558	Data extraction	2558	PaleocurrentDatabase.xlsx	Dryad Digital Repository	10.5061/dryad.hr0sp	http://dx.doi.org/10.5061/dryad.hr0sp
2792	Data extraction	2792	PaleocurrentDatabase.xlsx	Dryad Digital Repository	10.5061/dryad.hr0sp	http://dx.doi.org/10.5061/dryad.hr0sp
1443	Data extraction	1443	PaleocurrentDatabase.xlsx	Dryad Digital Repository	10.5061/dryad.hr0sp	http://dx.doi.org/10.5061/dryad.hr0sp
1570	Data extraction	1570	PaleocurrentDatabase.xlsx	Dryad Digital Repository	10.5061/dryad.hr0sp	http://dx.doi.org/10.5061/dryad.hr0sp
899	Data extraction	899	PaleocurrentDatabase.xlsx	Dryad Digital Repository	10.5061/dryad.hr0sp	http://dx.doi.org/10.5061/dryad.hr0sp
1417	Data extraction	1417	PaleocurrentDatabase.xlsx	Dryad Digital Repository	10.5061/dryad.hr0sp	http://dx.doi.org/10.5061/dryad.hr0sp
1995	Data extraction	1995	PaleocurrentDatabase.xlsx	Dryad Digital Repository	10.5061/dryad.hr0sp	http://dx.doi.org/10.5061/dryad.hr0sp
688	Data extraction	688	PaleocurrentDatabase.xlsx	Dryad Digital Repository	10.5061/dryad.hr0sp	http://dx.doi.org/10.5061/dryad.hr0sp
2149	Data extraction	2149	PaleocurrentDatabase.xlsx	Dryad Digital Repository	10.5061/dryad.hr0sp	http://dx.doi.org/10.5061/dryad.hr0sp
2310	Data extraction	2310	PaleocurrentDatabase.xlsx	Dryad Digital Repository	10.5061/dryad.hr0sp	http://dx.doi.org/10.5061/dryad.hr0sp
1563	Data extraction	1563	PaleocurrentDatabase.xlsx	Dryad Digital Repository	10.5061/dryad.hr0sp	http://dx.doi.org/10.5061/dryad.hr0sp
1564	Data extraction	1564	PaleocurrentDatabase.xlsx	Dryad Digital Repository	10.5061/dryad.hr0sp	http://dx.doi.org/10.5061/dryad.hr0sp
1571	Data extraction	1571	PaleocurrentDatabase.xlsx	Dryad Digital Repository	10.5061/dryad.hr0sp	http://dx.doi.org/10.5061/dryad.hr0sp
684	Data extraction	684	PaleocurrentDatabase.xlsx	Dryad Digital Repository	10.5061/dryad.hr0sp	http://dx.doi.org/10.5061/dryad.hr0sp
1421	Data extraction	1421	PaleocurrentDatabase.xlsx	Dryad Digital Repository	10.5061/dryad.hr0sp	http://dx.doi.org/10.5061/dryad.hr0sp
1978	Data extraction	1978	PaleocurrentDatabase.xlsx	Dryad Digital Repository	10.5061/dryad.hr0sp	http://dx.doi.org/10.5061/dryad.hr0sp
1741	Data extraction	1741	PaleocurrentDatabase.xlsx	Dryad Digital Repository	10.5061/dryad.hr0sp	http://dx.doi.org/10.5061/dryad.hr0sp
1751	Data extraction	1751	PaleocurrentDatabase.xlsx	Dryad Digital Repository	10.5061/dryad.hr0sp	http://dx.doi.org/10.5061/dryad.hr0sp
1866	Data extraction	1866	PaleocurrentDatabase.xlsx	Dryad Digital Repository	10.5061/dryad.hr0sp	http://dx.doi.org/10.5061/dryad.hr0sp
1882	Data extraction	1882	PaleocurrentDatabase.xlsx	Dryad Digital Repository	10.5061/dryad.hr0sp	http://dx.doi.org/10.5061/dryad.hr0sp
1928	Data extraction	1928	PaleocurrentDatabase.xlsx	Dryad Digital Repository	10.5061/dryad.hr0sp	http://dx.doi.org/10.5061/dryad.hr0sp
1696	Data extraction	1696	PaleocurrentDatabase.xlsx	Dryad Digital Repository	10.5061/dryad.hr0sp	http://dx.doi.org/10.5061/dryad.hr0sp
1435	Data extraction	1435	PaleocurrentDatabase.xlsx	Dryad Digital Repository	10.5061/dryad.hr0sp	http://dx.doi.org/10.5061/dryad.hr0sp
1572	Data extraction	1572	PaleocurrentDatabase.xlsx	Dryad Digital Repository	10.5061/dryad.hr0sp	http://dx.doi.org/10.5061/dryad.hr0sp
528	Data extraction	528	PaleocurrentDatabase.xlsx	Dryad Digital Repository	10.5061/dryad.hr0sp	http://dx.doi.org/10.5061/dryad.hr0sp
1655	Data extraction	1655	PaleocurrentDatabase.xlsx	Dryad Digital Repository	10.5061/dryad.hr0sp	http://dx.doi.org/10.5061/dryad.hr0sp
1441	Data extraction	1441	PaleocurrentDatabase.xlsx	Dryad Digital Repository	10.5061/dryad.hr0sp	http://dx.doi.org/10.5061/dryad.hr0sp
1406	Data extraction	1406	PaleocurrentDatabase.xlsx	Dryad Digital Repository	10.5061/dryad.hr0sp	http://dx.doi.org/10.5061/dryad.hr0sp
1197	Data extraction	1197	PaleocurrentDatabase.xlsx	Dryad Digital Repository	10.5061/dryad.hr0sp	http://dx.doi.org/10.5061/dryad.hr0sp
2465	Data extraction	2465	PaleocurrentDatabase.xlsx	Dryad Digital Repository	10.5061/dryad.hr0sp	http://dx.doi.org/10.5061/dryad.hr0sp
39	Data extraction	39	PaleocurrentDatabase.xlsx	Dryad Digital Repository	10.5061/dryad.hr0sp	http://dx.doi.org/10.5061/dryad.hr0sp
2439	Data extraction	2439	PaleocurrentDatabase.xlsx	Dryad Digital Repository	10.5061/dryad.hr0sp	http://dx.doi.org/10.5061/dryad.hr0sp
575	Data extraction	575	PaleocurrentDatabase.xlsx	Dryad Digital Repository	10.5061/dryad.hr0sp	http://dx.doi.org/10.5061/dryad.hr0sp
1428	Data extraction	1428	PaleocurrentDatabase.xlsx	Dryad Digital Repository	10.5061/dryad.hr0sp	http://dx.doi.org/10.5061/dryad.hr0sp
1600	Data extraction	1600	PaleocurrentDatabase.xlsx	Dryad Digital Repository	10.5061/dryad.hr0sp	http://dx.doi.org/10.5061/dryad.hr0sp
66	Data extraction	66	PaleocurrentDatabase.xlsx	Dryad Digital Repository	10.5061/dryad.hr0sp	http://dx.doi.org/10.5061/dryad.hr0sp
476	Data extraction	476	PaleocurrentDatabase.xlsx	Dryad Digital Repository	10.5061/dryad.hr0sp	http://dx.doi.org/10.5061/dryad.hr0sp
3012	Data extraction	3012	PaleocurrentDatabase.xlsx	Dryad Digital Repository	10.5061/dryad.hr0sp	http://dx.doi.org/10.5061/dryad.hr0sp
2038	Data extraction	2038	PaleocurrentDatabase.xlsx	Dryad Digital Repository	10.5061/dryad.hr0sp	http://dx.doi.org/10.5061/dryad.hr0sp
1623	Data extraction	1623	PaleocurrentDatabase.xlsx	Dryad Digital Repository	10.5061/dryad.hr0sp	http://dx.doi.org/10.5061/dryad.hr0sp
1437	Data extraction	1437	PaleocurrentDatabase.xlsx	Dryad Digital Repository	10.5061/dryad.hr0sp	http://dx.doi.org/10.5061/dryad.hr0sp
1405	Data extraction	1405	PaleocurrentDatabase.xlsx	Dryad Digital Repository	10.5061/dryad.hr0sp	http://dx.doi.org/10.5061/dryad.hr0sp
1114	Data extraction	1114	PaleocurrentDatabase.xlsx	Dryad Digital Repository	10.5061/dryad.hr0sp	http://dx.doi.org/10.5061/dryad.hr0sp
2466	Data extraction	2466	PaleocurrentDatabase.xlsx	Dryad Digital Repository	10.5061/dryad.hr0sp	http://dx.doi.org/10.5061/dryad.hr0sp
1720	Data extraction	1720	PaleocurrentDatabase.xlsx	Dryad Digital Repository	10.5061/dryad.hr0sp	http://dx.doi.org/10.5061/dryad.hr0sp
1966	Data extraction	1966	PaleocurrentDatabase.xlsx	Dryad Digital Repository	10.5061/dryad.hr0sp	http://dx.doi.org/10.5061/dryad.hr0sp
2477	Data extraction	2477	PaleocurrentDatabase.xlsx	Dryad Digital Repository	10.5061/dryad.hr0sp	http://dx.doi.org/10.5061/dryad.hr0sp
14	Data extraction	14	PaleocurrentDatabase.xlsx	Dryad Digital Repository	10.5061/dryad.hr0sp	http://dx.doi.org/10.5061/dryad.hr0sp
465	Data extraction	465	PaleocurrentDatabase.xlsx	Dryad Digital Repository	10.5061/dryad.hr0sp	http://dx.doi.org/10.5061/dryad.hr0sp
955	Data extraction	955	PaleocurrentDatabase.xlsx	Dryad Digital Repository	10.5061/dryad.hr0sp	http://dx.doi.org/10.5061/dryad.hr0sp
960	Data extraction	960	PaleocurrentDatabase.xlsx	Dryad Digital Repository	10.5061/dryad.hr0sp	http://dx.doi.org/10.5061/dryad.hr0sp
1431	Data extraction	1431	PaleocurrentDatabase.xlsx	Dryad Digital Repository	10.5061/dryad.hr0sp	http://dx.doi.org/10.5061/dryad.hr0sp
1750	Data extraction	1750	PaleocurrentDatabase.xlsx	Dryad Digital Repository	10.5061/dryad.hr0sp	http://dx.doi.org/10.5061/dryad.hr0sp
1840	Data extraction	1840	PaleocurrentDatabase.xlsx	Dryad Digital Repository	10.5061/dryad.hr0sp	http://dx.doi.org/10.5061/dryad.hr0sp
1913	Data extraction	1913	PaleocurrentDatabase.xlsx	Dryad Digital Repository	10.5061/dryad.hr0sp	http://dx.doi.org/10.5061/dryad.hr0sp
1919	Data extraction	1919	PaleocurrentDatabase.xlsx	Dryad Digital Repository	10.5061/dryad.hr0sp	http://dx.doi.org/10.5061/dryad.hr0sp
1958	Data extraction	1958	PaleocurrentDatabase.xlsx	Dryad Digital Repository	10.5061/dryad.hr0sp	http://dx.doi.org/10.5061/dryad.hr0sp
2184	Data extraction	2184	PaleocurrentDatabase.xlsx	Dryad Digital Repository	10.5061/dryad.hr0sp	http://dx.doi.org/10.5061/dryad.hr0sp
2212	Data extraction	2212	PaleocurrentDatabase.xlsx	Dryad Digital Repository	10.5061/dryad.hr0sp	http://dx.doi.org/10.5061/dryad.hr0sp
2274	Data extraction	2274	PaleocurrentDatabase.xlsx	Dryad Digital Repository	10.5061/dryad.hr0sp	http://dx.doi.org/10.5061/dryad.hr0sp
2291	Data extraction	2291	PaleocurrentDatabase.xlsx	Dryad Digital Repository	10.5061/dryad.hr0sp	http://dx.doi.org/10.5061/dryad.hr0sp
2662	Data extraction	2662	PaleocurrentDatabase.xlsx	Dryad Digital Repository	10.5061/dryad.hr0sp	http://dx.doi.org/10.5061/dryad.hr0sp
2691	Data extraction	2691	PaleocurrentDatabase.xlsx	Dryad Digital Repository	10.5061/dryad.hr0sp	http://dx.doi.org/10.5061/dryad.hr0sp
2527	Data extraction	2527	PaleocurrentDatabase.xlsx	Dryad Digital Repository	10.5061/dryad.hr0sp	http://dx.doi.org/10.5061/dryad.hr0sp
1060	Data extraction	1060	PaleocurrentDatabase.xlsx	Dryad Digital Repository	10.5061/dryad.hr0sp	http://dx.doi.org/10.5061/dryad.hr0sp
2128	Data extraction	2128	PaleocurrentDatabase.xlsx	Dryad Digital Repository	10.5061/dryad.hr0sp	http://dx.doi.org/10.5061/dryad.hr0sp
3009	Data extraction	3009	PaleocurrentDatabase.xlsx	Dryad Digital Repository	10.5061/dryad.hr0sp	http://dx.doi.org/10.5061/dryad.hr0sp
1034	Data extraction	1034	PaleocurrentDatabase.xlsx	Dryad Digital Repository	10.5061/dryad.hr0sp	http://dx.doi.org/10.5061/dryad.hr0sp
2778	Data extraction	2778	PaleocurrentDatabase.xlsx	Dryad Digital Repository	10.5061/dryad.hr0sp	http://dx.doi.org/10.5061/dryad.hr0sp
2279	Data extraction	2279	PaleocurrentDatabase.xlsx	Dryad Digital Repository	10.5061/dryad.hr0sp	http://dx.doi.org/10.5061/dryad.hr0sp
949	Data extraction	949	PaleocurrentDatabase.xlsx	Dryad Digital Repository	10.5061/dryad.hr0sp	http://dx.doi.org/10.5061/dryad.hr0sp
720	Data extraction	720	PaleocurrentDatabase.xlsx	Dryad Digital Repository	10.5061/dryad.hr0sp	http://dx.doi.org/10.5061/dryad.hr0sp
2421	Data extraction	2421	PaleocurrentDatabase.xlsx	Dryad Digital Repository	10.5061/dryad.hr0sp	http://dx.doi.org/10.5061/dryad.hr0sp
609	Data extraction	609	PaleocurrentDatabase.xlsx	Dryad Digital Repository	10.5061/dryad.hr0sp	http://dx.doi.org/10.5061/dryad.hr0sp
2468	Data extraction	2468	PaleocurrentDatabase.xlsx	Dryad Digital Repository	10.5061/dryad.hr0sp	http://dx.doi.org/10.5061/dryad.hr0sp
3183	Data extraction	3183	PaleocurrentDatabase.xlsx	Dryad Digital Repository	10.5061/dryad.hr0sp	http://dx.doi.org/10.5061/dryad.hr0sp
526	Data extraction	526	PaleocurrentDatabase.xlsx	Dryad Digital Repository	10.5061/dryad.hr0sp	http://dx.doi.org/10.5061/dryad.hr0sp
999	Data extraction	999	PaleocurrentDatabase.xlsx	Dryad Digital Repository	10.5061/dryad.hr0sp	http://dx.doi.org/10.5061/dryad.hr0sp
1069	Data extraction	1069	PaleocurrentDatabase.xlsx	Dryad Digital Repository	10.5061/dryad.hr0sp	http://dx.doi.org/10.5061/dryad.hr0sp
89	Data extraction	89	PaleocurrentDatabase.xlsx	Dryad Digital Repository	10.5061/dryad.hr0sp	http://dx.doi.org/10.5061/dryad.hr0sp
120	Data extraction	120	PaleocurrentDatabase.xlsx	Dryad Digital Repository	10.5061/dryad.hr0sp	http://dx.doi.org/10.5061/dryad.hr0sp
1068	Data extraction	1068	PaleocurrentDatabase.xlsx	Dryad Digital Repository	10.5061/dryad.hr0sp	http://dx.doi.org/10.5061/dryad.hr0sp
731	Data extraction	731	PaleocurrentDatabase.xlsx	Dryad Digital Repository	10.5061/dryad.hr0sp	http://dx.doi.org/10.5061/dryad.hr0sp
2306	Data extraction	2306	PaleocurrentDatabase.xlsx	Dryad Digital Repository	10.5061/dryad.hr0sp	http://dx.doi.org/10.5061/dryad.hr0sp
2406	Data extraction	2406	PaleocurrentDatabase.xlsx	Dryad Digital Repository	10.5061/dryad.hr0sp	http://dx.doi.org/10.5061/dryad.hr0sp
2459	Data extraction	2459	PaleocurrentDatabase.xlsx	Dryad Digital Repository	10.5061/dryad.hr0sp	http://dx.doi.org/10.5061/dryad.hr0sp
2478	Data extraction	2478	PaleocurrentDatabase.xlsx	Dryad Digital Repository	10.5061/dryad.hr0sp	http://dx.doi.org/10.5061/dryad.hr0sp
510	Data extraction	510	PaleocurrentDatabase.xlsx	Dryad Digital Repository	10.5061/dryad.hr0sp	http://dx.doi.org/10.5061/dryad.hr0sp
2140	Data extraction	2140	PaleocurrentDatabase.xlsx	Dryad Digital Repository	10.5061/dryad.hr0sp	http://dx.doi.org/10.5061/dryad.hr0sp
67	Data extraction	67	PaleocurrentDatabase.xlsx	Dryad Digital Repository	10.5061/dryad.hr0sp	http://dx.doi.org/10.5061/dryad.hr0sp
1308	Data extraction	1308	PaleocurrentDatabase.xlsx	Dryad Digital Repository	10.5061/dryad.hr0sp	http://dx.doi.org/10.5061/dryad.hr0sp
2097	Data extraction	2097	PaleocurrentDatabase.xlsx	Dryad Digital Repository	10.5061/dryad.hr0sp	http://dx.doi.org/10.5061/dryad.hr0sp
2510	Data extraction	2510	PaleocurrentDatabase.xlsx	Dryad Digital Repository	10.5061/dryad.hr0sp	http://dx.doi.org/10.5061/dryad.hr0sp
2136	Data extraction	2136	PaleocurrentDatabase.xlsx	Dryad Digital Repository	10.5061/dryad.hr0sp	http://dx.doi.org/10.5061/dryad.hr0sp
2767	Data extraction	2767	PaleocurrentDatabase.xlsx	Dryad Digital Repository	10.5061/dryad.hr0sp	http://dx.doi.org/10.5061/dryad.hr0sp
845	Data extraction	845	PaleocurrentDatabase.xlsx	Dryad Digital Repository	10.5061/dryad.hr0sp	http://dx.doi.org/10.5061/dryad.hr0sp
1059	Data extraction	1059	PaleocurrentDatabase.xlsx	Dryad Digital Repository	10.5061/dryad.hr0sp	http://dx.doi.org/10.5061/dryad.hr0sp
1554	Data extraction	1554	PaleocurrentDatabase.xlsx	Dryad Digital Repository	10.5061/dryad.hr0sp	http://dx.doi.org/10.5061/dryad.hr0sp
1581	Data extraction	1581	PaleocurrentDatabase.xlsx	Dryad Digital Repository	10.5061/dryad.hr0sp	http://dx.doi.org/10.5061/dryad.hr0sp
1660	Data extraction	1660	PaleocurrentDatabase.xlsx	Dryad Digital Repository	10.5061/dryad.hr0sp	http://dx.doi.org/10.5061/dryad.hr0sp
1565	Data extraction	1565	PaleocurrentDatabase.xlsx	Dryad Digital Repository	10.5061/dryad.hr0sp	http://dx.doi.org/10.5061/dryad.hr0sp
2029	Data extraction	2029	PaleocurrentDatabase.xlsx	Dryad Digital Repository	10.5061/dryad.hr0sp	http://dx.doi.org/10.5061/dryad.hr0sp
2147	Data extraction	2147	PaleocurrentDatabase.xlsx	Dryad Digital Repository	10.5061/dryad.hr0sp	http://dx.doi.org/10.5061/dryad.hr0sp
1348	Data extraction	1348	PaleocurrentDatabase.xlsx	Dryad Digital Repository	10.5061/dryad.hr0sp	http://dx.doi.org/10.5061/dryad.hr0sp
1355	Data extraction	1355	PaleocurrentDatabase.xlsx	Dryad Digital Repository	10.5061/dryad.hr0sp	http://dx.doi.org/10.5061/dryad.hr0sp
1558	Data extraction	1558	PaleocurrentDatabase.xlsx	Dryad Digital Repository	10.5061/dryad.hr0sp	http://dx.doi.org/10.5061/dryad.hr0sp
1560	Data extraction	1560	PaleocurrentDatabase.xlsx	Dryad Digital Repository	10.5061/dryad.hr0sp	http://dx.doi.org/10.5061/dryad.hr0sp
1577	Data extraction	1577	PaleocurrentDatabase.xlsx	Dryad Digital Repository	10.5061/dryad.hr0sp	http://dx.doi.org/10.5061/dryad.hr0sp
1598	Data extraction	1598	PaleocurrentDatabase.xlsx	Dryad Digital Repository	10.5061/dryad.hr0sp	http://dx.doi.org/10.5061/dryad.hr0sp
1606	Data extraction	1606	PaleocurrentDatabase.xlsx	Dryad Digital Repository	10.5061/dryad.hr0sp	http://dx.doi.org/10.5061/dryad.hr0sp
1759	Data extraction	1759	PaleocurrentDatabase.xlsx	Dryad Digital Repository	10.5061/dryad.hr0sp	http://dx.doi.org/10.5061/dryad.hr0sp
2132	Data extraction	2132	PaleocurrentDatabase.xlsx	Dryad Digital Repository	10.5061/dryad.hr0sp	http://dx.doi.org/10.5061/dryad.hr0sp
2176	Data extraction	2176	PaleocurrentDatabase.xlsx	Dryad Digital Repository	10.5061/dryad.hr0sp	http://dx.doi.org/10.5061/dryad.hr0sp
2272	Data extraction	2272	PaleocurrentDatabase.xlsx	Dryad Digital Repository	10.5061/dryad.hr0sp	http://dx.doi.org/10.5061/dryad.hr0sp
2288	Data extraction	2288	PaleocurrentDatabase.xlsx	Dryad Digital Repository	10.5061/dryad.hr0sp	http://dx.doi.org/10.5061/dryad.hr0sp
1048	Data extraction	1048	PaleocurrentDatabase.xlsx	Dryad Digital Repository	10.5061/dryad.hr0sp	http://dx.doi.org/10.5061/dryad.hr0sp
951	Data extraction	951	PaleocurrentDatabase.xlsx	Dryad Digital Repository	10.5061/dryad.hr0sp	http://dx.doi.org/10.5061/dryad.hr0sp
2486	Data extraction	2486	PaleocurrentDatabase.xlsx	Dryad Digital Repository	10.5061/dryad.hr0sp	http://dx.doi.org/10.5061/dryad.hr0sp
2007	Data extraction	2007	PaleocurrentDatabase.xlsx	Dryad Digital Repository	10.5061/dryad.hr0sp	http://dx.doi.org/10.5061/dryad.hr0sp
654	Data extraction	654	PaleocurrentDatabase.xlsx	Dryad Digital Repository	10.5061/dryad.hr0sp	http://dx.doi.org/10.5061/dryad.hr0sp
1982	Data extraction	1982	PaleocurrentDatabase.xlsx	Dryad Digital Repository	10.5061/dryad.hr0sp	http://dx.doi.org/10.5061/dryad.hr0sp
2550	Data extraction	2550	PaleocurrentDatabase.xlsx	Dryad Digital Repository	10.5061/dryad.hr0sp	http://dx.doi.org/10.5061/dryad.hr0sp
1889	Data extraction	1889	PaleocurrentDatabase.xlsx	Dryad Digital Repository	10.5061/dryad.hr0sp	http://dx.doi.org/10.5061/dryad.hr0sp
2154	Data extraction	2154	PaleocurrentDatabase.xlsx	Dryad Digital Repository	10.5061/dryad.hr0sp	http://dx.doi.org/10.5061/dryad.hr0sp
1904	Data extraction	1904	PaleocurrentDatabase.xlsx	Dryad Digital Repository	10.5061/dryad.hr0sp	http://dx.doi.org/10.5061/dryad.hr0sp
1877	Data extraction	1877	PaleocurrentDatabase.xlsx	Dryad Digital Repository	10.5061/dryad.hr0sp	http://dx.doi.org/10.5061/dryad.hr0sp
1626	Data extraction	1626	PaleocurrentDatabase.xlsx	Dryad Digital Repository	10.5061/dryad.hr0sp	http://dx.doi.org/10.5061/dryad.hr0sp
2045	Data extraction	2045	PaleocurrentDatabase.xlsx	Dryad Digital Repository	10.5061/dryad.hr0sp	http://dx.doi.org/10.5061/dryad.hr0sp
1926	Data extraction	1926	PaleocurrentDatabase.xlsx	Dryad Digital Repository	10.5061/dryad.hr0sp	http://dx.doi.org/10.5061/dryad.hr0sp
1916	Data extraction	1916	PaleocurrentDatabase.xlsx	Dryad Digital Repository	10.5061/dryad.hr0sp	http://dx.doi.org/10.5061/dryad.hr0sp
2301	Data extraction	2301	PaleocurrentDatabase.xlsx	Dryad Digital Repository	10.5061/dryad.hr0sp	http://dx.doi.org/10.5061/dryad.hr0sp
2485	Data extraction	2485	PaleocurrentDatabase.xlsx	Dryad Digital Repository	10.5061/dryad.hr0sp	http://dx.doi.org/10.5061/dryad.hr0sp
2763	Data extraction	2763	PaleocurrentDatabase.xlsx	Dryad Digital Repository	10.5061/dryad.hr0sp	http://dx.doi.org/10.5061/dryad.hr0sp
23	Data extraction	23	PaleocurrentDatabase.xlsx	Dryad Digital Repository	10.5061/dryad.hr0sp	http://dx.doi.org/10.5061/dryad.hr0sp
1862	Data extraction	1862	PaleocurrentDatabase.xlsx	Dryad Digital Repository	10.5061/dryad.hr0sp	http://dx.doi.org/10.5061/dryad.hr0sp
2148	Data extraction	2148	PaleocurrentDatabase.xlsx	Dryad Digital Repository	10.5061/dryad.hr0sp	http://dx.doi.org/10.5061/dryad.hr0sp
2152	Data extraction	2152	PaleocurrentDatabase.xlsx	Dryad Digital Repository	10.5061/dryad.hr0sp	http://dx.doi.org/10.5061/dryad.hr0sp
2834	Data extraction	2834	PaleocurrentDatabase.xlsx	Dryad Digital Repository	10.5061/dryad.hr0sp	http://dx.doi.org/10.5061/dryad.hr0sp
2843	Data extraction	2843	PaleocurrentDatabase.xlsx	Dryad Digital Repository	10.5061/dryad.hr0sp	http://dx.doi.org/10.5061/dryad.hr0sp
2141	Data extraction	2141	PaleocurrentDatabase.xlsx	Dryad Digital Repository	10.5061/dryad.hr0sp	http://dx.doi.org/10.5061/dryad.hr0sp
1695	Data extraction	1695	PaleocurrentDatabase.xlsx	Dryad Digital Repository	10.5061/dryad.hr0sp	http://dx.doi.org/10.5061/dryad.hr0sp
1763	Data extraction	1763	PaleocurrentDatabase.xlsx	Dryad Digital Repository	10.5061/dryad.hr0sp	http://dx.doi.org/10.5061/dryad.hr0sp
1895	Data extraction	1895	PaleocurrentDatabase.xlsx	Dryad Digital Repository	10.5061/dryad.hr0sp	http://dx.doi.org/10.5061/dryad.hr0sp
1900	Data extraction	1900	PaleocurrentDatabase.xlsx	Dryad Digital Repository	10.5061/dryad.hr0sp	http://dx.doi.org/10.5061/dryad.hr0sp
2473	Data extraction	2473	PaleocurrentDatabase.xlsx	Dryad Digital Repository	10.5061/dryad.hr0sp	http://dx.doi.org/10.5061/dryad.hr0sp
2481	Data extraction	2481	PaleocurrentDatabase.xlsx	Dryad Digital Repository	10.5061/dryad.hr0sp	http://dx.doi.org/10.5061/dryad.hr0sp
1902	Data extraction	1902	PaleocurrentDatabase.xlsx	Dryad Digital Repository	10.5061/dryad.hr0sp	http://dx.doi.org/10.5061/dryad.hr0sp
1087	Data extraction	1087	PaleocurrentDatabase.xlsx	Dryad Digital Repository	10.5061/dryad.hr0sp	http://dx.doi.org/10.5061/dryad.hr0sp
2422	Data extraction	2422	PaleocurrentDatabase.xlsx	Dryad Digital Repository	10.5061/dryad.hr0sp	http://dx.doi.org/10.5061/dryad.hr0sp
2489	Data extraction	2489	PaleocurrentDatabase.xlsx	Dryad Digital Repository	10.5061/dryad.hr0sp	http://dx.doi.org/10.5061/dryad.hr0sp
2344	Data extraction	2344	PaleocurrentDatabase.xlsx	Dryad Digital Repository	10.5061/dryad.hr0sp	http://dx.doi.org/10.5061/dryad.hr0sp
2426	Data extraction	2426	PaleocurrentDatabase.xlsx	Dryad Digital Repository	10.5061/dryad.hr0sp	http://dx.doi.org/10.5061/dryad.hr0sp
1257	Data extraction	1257	PaleocurrentDatabase.xlsx	Dryad Digital Repository	10.5061/dryad.hr0sp	http://dx.doi.org/10.5061/dryad.hr0sp
2323	Data extraction	2323	PaleocurrentDatabase.xlsx	Dryad Digital Repository	10.5061/dryad.hr0sp	http://dx.doi.org/10.5061/dryad.hr0sp
2598	Data extraction	2598	PaleocurrentDatabase.xlsx	Dryad Digital Repository	10.5061/dryad.hr0sp	http://dx.doi.org/10.5061/dryad.hr0sp
1438	Data extraction	1438	PaleocurrentDatabase.xlsx	Dryad Digital Repository	10.5061/dryad.hr0sp	http://dx.doi.org/10.5061/dryad.hr0sp
31	Data extraction	31	PaleocurrentDatabase.xlsx	Dryad Digital Repository	10.5061/dryad.hr0sp	http://dx.doi.org/10.5061/dryad.hr0sp
2613	Data extraction	2613	PaleocurrentDatabase.xlsx	Dryad Digital Repository	10.5061/dryad.hr0sp	http://dx.doi.org/10.5061/dryad.hr0sp
576	Data extraction	576	PaleocurrentDatabase.xlsx	Dryad Digital Repository	10.5061/dryad.hr0sp	http://dx.doi.org/10.5061/dryad.hr0sp
1891	Data extraction	1891	PaleocurrentDatabase.xlsx	Dryad Digital Repository	10.5061/dryad.hr0sp	http://dx.doi.org/10.5061/dryad.hr0sp
2075	Data extraction	2075	PaleocurrentDatabase.xlsx	Dryad Digital Repository	10.5061/dryad.hr0sp	http://dx.doi.org/10.5061/dryad.hr0sp
2078	Data extraction	2078	PaleocurrentDatabase.xlsx	Dryad Digital Repository	10.5061/dryad.hr0sp	http://dx.doi.org/10.5061/dryad.hr0sp
2080	Data extraction	2080	PaleocurrentDatabase.xlsx	Dryad Digital Repository	10.5061/dryad.hr0sp	http://dx.doi.org/10.5061/dryad.hr0sp
2086	Data extraction	2086	PaleocurrentDatabase.xlsx	Dryad Digital Repository	10.5061/dryad.hr0sp	http://dx.doi.org/10.5061/dryad.hr0sp
1739	Data extraction	1739	PaleocurrentDatabase.xlsx	Dryad Digital Repository	10.5061/dryad.hr0sp	http://dx.doi.org/10.5061/dryad.hr0sp
1735	Data extraction	1735	PaleocurrentDatabase.xlsx	Dryad Digital Repository	10.5061/dryad.hr0sp	http://dx.doi.org/10.5061/dryad.hr0sp
1738	Data extraction	1738	PaleocurrentDatabase.xlsx	Dryad Digital Repository	10.5061/dryad.hr0sp	http://dx.doi.org/10.5061/dryad.hr0sp
997	Data extraction	997	PaleocurrentDatabase.xlsx	Dryad Digital Repository	10.5061/dryad.hr0sp	http://dx.doi.org/10.5061/dryad.hr0sp
2296	Data extraction	2296	PaleocurrentDatabase.xlsx	Dryad Digital Repository	10.5061/dryad.hr0sp	http://dx.doi.org/10.5061/dryad.hr0sp
1697	Data extraction	1697	PaleocurrentDatabase.xlsx	Dryad Digital Repository	10.5061/dryad.hr0sp	http://dx.doi.org/10.5061/dryad.hr0sp
2409	Data extraction	2409	PaleocurrentDatabase.xlsx	Dryad Digital Repository	10.5061/dryad.hr0sp	http://dx.doi.org/10.5061/dryad.hr0sp
1071	Data extraction	1071	PaleocurrentDatabase.xlsx	Dryad Digital Repository	10.5061/dryad.hr0sp	http://dx.doi.org/10.5061/dryad.hr0sp
1650	Data extraction	1650	PaleocurrentDatabase.xlsx	Dryad Digital Repository	10.5061/dryad.hr0sp	http://dx.doi.org/10.5061/dryad.hr0sp
1915	Data extraction	1915	PaleocurrentDatabase.xlsx	Dryad Digital Repository	10.5061/dryad.hr0sp	http://dx.doi.org/10.5061/dryad.hr0sp
2335	Data extraction	2335	PaleocurrentDatabase.xlsx	Dryad Digital Repository	10.5061/dryad.hr0sp	http://dx.doi.org/10.5061/dryad.hr0sp
2336	Data extraction	2336	PaleocurrentDatabase.xlsx	Dryad Digital Repository	10.5061/dryad.hr0sp	http://dx.doi.org/10.5061/dryad.hr0sp
2340	Data extraction	2340	PaleocurrentDatabase.xlsx	Dryad Digital Repository	10.5061/dryad.hr0sp	http://dx.doi.org/10.5061/dryad.hr0sp
2348	Data extraction	2348	PaleocurrentDatabase.xlsx	Dryad Digital Repository	10.5061/dryad.hr0sp	http://dx.doi.org/10.5061/dryad.hr0sp
2542	Data extraction	2542	PaleocurrentDatabase.xlsx	Dryad Digital Repository	10.5061/dryad.hr0sp	http://dx.doi.org/10.5061/dryad.hr0sp
2567	Data extraction	2567	PaleocurrentDatabase.xlsx	Dryad Digital Repository	10.5061/dryad.hr0sp	http://dx.doi.org/10.5061/dryad.hr0sp
923	Data extraction	923	PaleocurrentDatabase.xlsx	Dryad Digital Repository	10.5061/dryad.hr0sp	http://dx.doi.org/10.5061/dryad.hr0sp
948	Data extraction	948	PaleocurrentDatabase.xlsx	Dryad Digital Repository	10.5061/dryad.hr0sp	http://dx.doi.org/10.5061/dryad.hr0sp
1765	Data extraction	1765	PaleocurrentDatabase.xlsx	Dryad Digital Repository	10.5061/dryad.hr0sp	http://dx.doi.org/10.5061/dryad.hr0sp
2994	Data extraction	2994	PaleocurrentDatabase.xlsx	Dryad Digital Repository	10.5061/dryad.hr0sp	http://dx.doi.org/10.5061/dryad.hr0sp
1535	Data extraction	1535	PaleocurrentDatabase.xlsx	Dryad Digital Repository	10.5061/dryad.hr0sp	http://dx.doi.org/10.5061/dryad.hr0sp
2226	Data extraction	2226	PaleocurrentDatabase.xlsx	Dryad Digital Repository	10.5061/dryad.hr0sp	http://dx.doi.org/10.5061/dryad.hr0sp
2512	Data extraction	2512	PaleocurrentDatabase.xlsx	Dryad Digital Repository	10.5061/dryad.hr0sp	http://dx.doi.org/10.5061/dryad.hr0sp
898	Data extraction	898	PaleocurrentDatabase.xlsx	Dryad Digital Repository	10.5061/dryad.hr0sp	http://dx.doi.org/10.5061/dryad.hr0sp
1634	Data extraction	1634	PaleocurrentDatabase.xlsx	Dryad Digital Repository	10.5061/dryad.hr0sp	http://dx.doi.org/10.5061/dryad.hr0sp
2109	Data extraction	2109	PaleocurrentDatabase.xlsx	Dryad Digital Repository	10.5061/dryad.hr0sp	http://dx.doi.org/10.5061/dryad.hr0sp
1746	Data extraction	1746	PaleocurrentDatabase.xlsx	Dryad Digital Repository	10.5061/dryad.hr0sp	http://dx.doi.org/10.5061/dryad.hr0sp
1753	Data extraction	1753	PaleocurrentDatabase.xlsx	Dryad Digital Repository	10.5061/dryad.hr0sp	http://dx.doi.org/10.5061/dryad.hr0sp
1777	Data extraction	1777	PaleocurrentDatabase.xlsx	Dryad Digital Repository	10.5061/dryad.hr0sp	http://dx.doi.org/10.5061/dryad.hr0sp
1817	Data extraction	1817	PaleocurrentDatabase.xlsx	Dryad Digital Repository	10.5061/dryad.hr0sp	http://dx.doi.org/10.5061/dryad.hr0sp
1822	Data extraction	1822	PaleocurrentDatabase.xlsx	Dryad Digital Repository	10.5061/dryad.hr0sp	http://dx.doi.org/10.5061/dryad.hr0sp
1339	Data extraction	1339	PaleocurrentDatabase.xlsx	Dryad Digital Repository	10.5061/dryad.hr0sp	http://dx.doi.org/10.5061/dryad.hr0sp
2838	Data extraction	2838	PaleocurrentDatabase.xlsx	Dryad Digital Repository	10.5061/dryad.hr0sp	http://dx.doi.org/10.5061/dryad.hr0sp
1756	Data extraction	1756	PaleocurrentDatabase.xlsx	Dryad Digital Repository	10.5061/dryad.hr0sp	http://dx.doi.org/10.5061/dryad.hr0sp
1760	Data extraction	1760	PaleocurrentDatabase.xlsx	Dryad Digital Repository	10.5061/dryad.hr0sp	http://dx.doi.org/10.5061/dryad.hr0sp
13	Data extraction	13	PaleocurrentDatabase.xlsx	Dryad Digital Repository	10.5061/dryad.hr0sp	http://dx.doi.org/10.5061/dryad.hr0sp
1909	Data extraction	1909	PaleocurrentDatabase.xlsx	Dryad Digital Repository	10.5061/dryad.hr0sp	http://dx.doi.org/10.5061/dryad.hr0sp
1934	Data extraction	1934	PaleocurrentDatabase.xlsx	Dryad Digital Repository	10.5061/dryad.hr0sp	http://dx.doi.org/10.5061/dryad.hr0sp
2280	Data extraction	2280	PaleocurrentDatabase.xlsx	Dryad Digital Repository	10.5061/dryad.hr0sp	http://dx.doi.org/10.5061/dryad.hr0sp
2805	Data extraction	2805	PaleocurrentDatabase.xlsx	Dryad Digital Repository	10.5061/dryad.hr0sp	http://dx.doi.org/10.5061/dryad.hr0sp
1927	Data extraction	1927	PaleocurrentDatabase.xlsx	Dryad Digital Repository	10.5061/dryad.hr0sp	http://dx.doi.org/10.5061/dryad.hr0sp
1274	Data extraction	1274	PaleocurrentDatabase.xlsx	Dryad Digital Repository	10.5061/dryad.hr0sp	http://dx.doi.org/10.5061/dryad.hr0sp
600	Data extraction	600	PaleocurrentDatabase.xlsx	Dryad Digital Repository	10.5061/dryad.hr0sp	http://dx.doi.org/10.5061/dryad.hr0sp
2127	Data extraction	2127	PaleocurrentDatabase.xlsx	Dryad Digital Repository	10.5061/dryad.hr0sp	http://dx.doi.org/10.5061/dryad.hr0sp
2137	Data extraction	2137	PaleocurrentDatabase.xlsx	Dryad Digital Repository	10.5061/dryad.hr0sp	http://dx.doi.org/10.5061/dryad.hr0sp
158	Data extraction	158	PaleocurrentDatabase.xlsx	Dryad Digital Repository	10.5061/dryad.hr0sp	http://dx.doi.org/10.5061/dryad.hr0sp
1762	Data extraction	1762	PaleocurrentDatabase.xlsx	Dryad Digital Repository	10.5061/dryad.hr0sp	http://dx.doi.org/10.5061/dryad.hr0sp
946	Data extraction	946	PaleocurrentDatabase.xlsx	Dryad Digital Repository	10.5061/dryad.hr0sp	http://dx.doi.org/10.5061/dryad.hr0sp
1429	Data extraction	1429	PaleocurrentDatabase.xlsx	Dryad Digital Repository	10.5061/dryad.hr0sp	http://dx.doi.org/10.5061/dryad.hr0sp
1609	Data extraction	1609	PaleocurrentDatabase.xlsx	Dryad Digital Repository	10.5061/dryad.hr0sp	http://dx.doi.org/10.5061/dryad.hr0sp
1593	Data extraction	1593	PaleocurrentDatabase.xlsx	Dryad Digital Repository	10.5061/dryad.hr0sp	http://dx.doi.org/10.5061/dryad.hr0sp
2842	Data extraction	2842	PaleocurrentDatabase.xlsx	Dryad Digital Repository	10.5061/dryad.hr0sp	http://dx.doi.org/10.5061/dryad.hr0sp
842	Data extraction	842	PaleocurrentDatabase.xlsx	Dryad Digital Repository	10.5061/dryad.hr0sp	http://dx.doi.org/10.5061/dryad.hr0sp
1561	Data extraction	1561	PaleocurrentDatabase.xlsx	Dryad Digital Repository	10.5061/dryad.hr0sp	http://dx.doi.org/10.5061/dryad.hr0sp
1592	Data extraction	1592	PaleocurrentDatabase.xlsx	Dryad Digital Repository	10.5061/dryad.hr0sp	http://dx.doi.org/10.5061/dryad.hr0sp
2243	Data extraction	2243	PaleocurrentDatabase.xlsx	Dryad Digital Repository	10.5061/dryad.hr0sp	http://dx.doi.org/10.5061/dryad.hr0sp
2522	Data extraction	2522	PaleocurrentDatabase.xlsx	Dryad Digital Repository	10.5061/dryad.hr0sp	http://dx.doi.org/10.5061/dryad.hr0sp
3075	Data extraction	3075	PaleocurrentDatabase.xlsx	Dryad Digital Repository	10.5061/dryad.hr0sp	http://dx.doi.org/10.5061/dryad.hr0sp
995	Data extraction	995	PaleocurrentDatabase.xlsx	Dryad Digital Repository	10.5061/dryad.hr0sp	http://dx.doi.org/10.5061/dryad.hr0sp
1018	Data extraction	1018	PaleocurrentDatabase.xlsx	Dryad Digital Repository	10.5061/dryad.hr0sp	http://dx.doi.org/10.5061/dryad.hr0sp
2431	Data extraction	2431	PaleocurrentDatabase.xlsx	Dryad Digital Repository	10.5061/dryad.hr0sp	http://dx.doi.org/10.5061/dryad.hr0sp
2471	Data extraction	2471	PaleocurrentDatabase.xlsx	Dryad Digital Repository	10.5061/dryad.hr0sp	http://dx.doi.org/10.5061/dryad.hr0sp
111	Data extraction	111	PaleocurrentDatabase.xlsx	Dryad Digital Repository	10.5061/dryad.hr0sp	http://dx.doi.org/10.5061/dryad.hr0sp
2085	Data extraction	2085	PaleocurrentDatabase.xlsx	Dryad Digital Repository	10.5061/dryad.hr0sp	http://dx.doi.org/10.5061/dryad.hr0sp
2088	Data extraction	2088	PaleocurrentDatabase.xlsx	Dryad Digital Repository	10.5061/dryad.hr0sp	http://dx.doi.org/10.5061/dryad.hr0sp
2090	Data extraction	2090	PaleocurrentDatabase.xlsx	Dryad Digital Repository	10.5061/dryad.hr0sp	http://dx.doi.org/10.5061/dryad.hr0sp
3249	Data extraction	3249	PaleocurrentDatabase.xlsx	Dryad Digital Repository	10.5061/dryad.hr0sp	http://dx.doi.org/10.5061/dryad.hr0sp
2402	Data extraction	2402	PaleocurrentDatabase.xlsx	Dryad Digital Repository	10.5061/dryad.hr0sp	http://dx.doi.org/10.5061/dryad.hr0sp
2601	Data extraction	2601	PaleocurrentDatabase.xlsx	Dryad Digital Repository	10.5061/dryad.hr0sp	http://dx.doi.org/10.5061/dryad.hr0sp
1015	Data extraction	1015	PaleocurrentDatabase.xlsx	Dryad Digital Repository	10.5061/dryad.hr0sp	http://dx.doi.org/10.5061/dryad.hr0sp
1170	Data extraction	1170	PaleocurrentDatabase.xlsx	Dryad Digital Repository	10.5061/dryad.hr0sp	http://dx.doi.org/10.5061/dryad.hr0sp
2017	Data extraction	2017	PaleocurrentDatabase.xlsx	Dryad Digital Repository	10.5061/dryad.hr0sp	http://dx.doi.org/10.5061/dryad.hr0sp
1699	Data extraction	1699	PaleocurrentDatabase.xlsx	Dryad Digital Repository	10.5061/dryad.hr0sp	http://dx.doi.org/10.5061/dryad.hr0sp
74	Data extraction	74	PaleocurrentDatabase.xlsx	Dryad Digital Repository	10.5061/dryad.hr0sp	http://dx.doi.org/10.5061/dryad.hr0sp
2393	Data extraction	2393	PaleocurrentDatabase.xlsx	Dryad Digital Repository	10.5061/dryad.hr0sp	http://dx.doi.org/10.5061/dryad.hr0sp
534	Data extraction	534	PaleocurrentDatabase.xlsx	Dryad Digital Repository	10.5061/dryad.hr0sp	http://dx.doi.org/10.5061/dryad.hr0sp
1012	Data extraction	1012	PaleocurrentDatabase.xlsx	Dryad Digital Repository	10.5061/dryad.hr0sp	http://dx.doi.org/10.5061/dryad.hr0sp
2667	Data extraction	2667	PaleocurrentDatabase.xlsx	Dryad Digital Repository	10.5061/dryad.hr0sp	http://dx.doi.org/10.5061/dryad.hr0sp
1997	Data extraction	1997	PaleocurrentDatabase.xlsx	Dryad Digital Repository	10.5061/dryad.hr0sp	http://dx.doi.org/10.5061/dryad.hr0sp
2009	Data extraction	2009	PaleocurrentDatabase.xlsx	Dryad Digital Repository	10.5061/dryad.hr0sp	http://dx.doi.org/10.5061/dryad.hr0sp
2155	Data extraction	2155	PaleocurrentDatabase.xlsx	Dryad Digital Repository	10.5061/dryad.hr0sp	http://dx.doi.org/10.5061/dryad.hr0sp
2420	Data extraction	2420	PaleocurrentDatabase.xlsx	Dryad Digital Repository	10.5061/dryad.hr0sp	http://dx.doi.org/10.5061/dryad.hr0sp
2144	Data extraction	2144	PaleocurrentDatabase.xlsx	Dryad Digital Repository	10.5061/dryad.hr0sp	http://dx.doi.org/10.5061/dryad.hr0sp
2158	Data extraction	2158	PaleocurrentDatabase.xlsx	Dryad Digital Repository	10.5061/dryad.hr0sp	http://dx.doi.org/10.5061/dryad.hr0sp
2381	Data extraction	2381	PaleocurrentDatabase.xlsx	Dryad Digital Repository	10.5061/dryad.hr0sp	http://dx.doi.org/10.5061/dryad.hr0sp
2419	Data extraction	2419	PaleocurrentDatabase.xlsx	Dryad Digital Repository	10.5061/dryad.hr0sp	http://dx.doi.org/10.5061/dryad.hr0sp
2551	Data extraction	2551	PaleocurrentDatabase.xlsx	Dryad Digital Repository	10.5061/dryad.hr0sp	http://dx.doi.org/10.5061/dryad.hr0sp
2583	Data extraction	2583	PaleocurrentDatabase.xlsx	Dryad Digital Repository	10.5061/dryad.hr0sp	http://dx.doi.org/10.5061/dryad.hr0sp
2543	Data extraction	2543	PaleocurrentDatabase.xlsx	Dryad Digital Repository	10.5061/dryad.hr0sp	http://dx.doi.org/10.5061/dryad.hr0sp
1701	Data extraction	1701	PaleocurrentDatabase.xlsx	Dryad Digital Repository	10.5061/dryad.hr0sp	http://dx.doi.org/10.5061/dryad.hr0sp
2320	Data extraction	2320	PaleocurrentDatabase.xlsx	Dryad Digital Repository	10.5061/dryad.hr0sp	http://dx.doi.org/10.5061/dryad.hr0sp
1887	Data extraction	1887	PaleocurrentDatabase.xlsx	Dryad Digital Repository	10.5061/dryad.hr0sp	http://dx.doi.org/10.5061/dryad.hr0sp
1896	Data extraction	1896	PaleocurrentDatabase.xlsx	Dryad Digital Repository	10.5061/dryad.hr0sp	http://dx.doi.org/10.5061/dryad.hr0sp
1897	Data extraction	1897	PaleocurrentDatabase.xlsx	Dryad Digital Repository	10.5061/dryad.hr0sp	http://dx.doi.org/10.5061/dryad.hr0sp
1898	Data extraction	1898	PaleocurrentDatabase.xlsx	Dryad Digital Repository	10.5061/dryad.hr0sp	http://dx.doi.org/10.5061/dryad.hr0sp
2802	Data extraction	2802	PaleocurrentDatabase.xlsx	Dryad Digital Repository	10.5061/dryad.hr0sp	http://dx.doi.org/10.5061/dryad.hr0sp
1845	Data extraction	1845	PaleocurrentDatabase.xlsx	Dryad Digital Repository	10.5061/dryad.hr0sp	http://dx.doi.org/10.5061/dryad.hr0sp
1894	Data extraction	1894	PaleocurrentDatabase.xlsx	Dryad Digital Repository	10.5061/dryad.hr0sp	http://dx.doi.org/10.5061/dryad.hr0sp
2475	Data extraction	2475	PaleocurrentDatabase.xlsx	Dryad Digital Repository	10.5061/dryad.hr0sp	http://dx.doi.org/10.5061/dryad.hr0sp
1880	Data extraction	1880	PaleocurrentDatabase.xlsx	Dryad Digital Repository	10.5061/dryad.hr0sp	http://dx.doi.org/10.5061/dryad.hr0sp
2052	Data extraction	2052	PaleocurrentDatabase.xlsx	Dryad Digital Repository	10.5061/dryad.hr0sp	http://dx.doi.org/10.5061/dryad.hr0sp
27	Data extraction	27	PaleocurrentDatabase.xlsx	Dryad Digital Repository	10.5061/dryad.hr0sp	http://dx.doi.org/10.5061/dryad.hr0sp
2044	Data extraction	2044	PaleocurrentDatabase.xlsx	Dryad Digital Repository	10.5061/dryad.hr0sp	http://dx.doi.org/10.5061/dryad.hr0sp
2123	Data extraction	2123	PaleocurrentDatabase.xlsx	Dryad Digital Repository	10.5061/dryad.hr0sp	http://dx.doi.org/10.5061/dryad.hr0sp
2714	Data extraction	2714	PaleocurrentDatabase.xlsx	Dryad Digital Repository	10.5061/dryad.hr0sp	http://dx.doi.org/10.5061/dryad.hr0sp
2121	Data extraction	2121	PaleocurrentDatabase.xlsx	Dryad Digital Repository	10.5061/dryad.hr0sp	http://dx.doi.org/10.5061/dryad.hr0sp
2124	Data extraction	2124	PaleocurrentDatabase.xlsx	Dryad Digital Repository	10.5061/dryad.hr0sp	http://dx.doi.org/10.5061/dryad.hr0sp
2572	Data extraction	2572	PaleocurrentDatabase.xlsx	Dryad Digital Repository	10.5061/dryad.hr0sp	http://dx.doi.org/10.5061/dryad.hr0sp
1016	Data extraction	1016	PaleocurrentDatabase.xlsx	Dryad Digital Repository	10.5061/dryad.hr0sp	http://dx.doi.org/10.5061/dryad.hr0sp
2378	Data extraction	2378	PaleocurrentDatabase.xlsx	Dryad Digital Repository	10.5061/dryad.hr0sp	http://dx.doi.org/10.5061/dryad.hr0sp
2545	Data extraction	2545	PaleocurrentDatabase.xlsx	Dryad Digital Repository	10.5061/dryad.hr0sp	http://dx.doi.org/10.5061/dryad.hr0sp
2553	Data extraction	2553	PaleocurrentDatabase.xlsx	Dryad Digital Repository	10.5061/dryad.hr0sp	http://dx.doi.org/10.5061/dryad.hr0sp
1324	Data extraction	1324	PaleocurrentDatabase.xlsx	Dryad Digital Repository	10.5061/dryad.hr0sp	http://dx.doi.org/10.5061/dryad.hr0sp
1079	Data extraction	1079	PaleocurrentDatabase.xlsx	Dryad Digital Repository	10.5061/dryad.hr0sp	http://dx.doi.org/10.5061/dryad.hr0sp
607	Data extraction	607	PaleocurrentDatabase.xlsx	Dryad Digital Repository	10.5061/dryad.hr0sp	http://dx.doi.org/10.5061/dryad.hr0sp
1233	Data extraction	1233	PaleocurrentDatabase.xlsx	Dryad Digital Repository	10.5061/dryad.hr0sp	http://dx.doi.org/10.5061/dryad.hr0sp
2198	Data extraction	2198	PaleocurrentDatabase.xlsx	Dryad Digital Repository	10.5061/dryad.hr0sp	http://dx.doi.org/10.5061/dryad.hr0sp
29	Data extraction	29	PaleocurrentDatabase.xlsx	Dryad Digital Repository	10.5061/dryad.hr0sp	http://dx.doi.org/10.5061/dryad.hr0sp
604	Data extraction	604	PaleocurrentDatabase.xlsx	Dryad Digital Repository	10.5061/dryad.hr0sp	http://dx.doi.org/10.5061/dryad.hr0sp
1153	Data extraction	1153	PaleocurrentDatabase.xlsx	Dryad Digital Repository	10.5061/dryad.hr0sp	http://dx.doi.org/10.5061/dryad.hr0sp
1586	Data extraction	1586	PaleocurrentDatabase.xlsx	Dryad Digital Repository	10.5061/dryad.hr0sp	http://dx.doi.org/10.5061/dryad.hr0sp
803	Data extraction	803	PaleocurrentDatabase.xlsx	Dryad Digital Repository	10.5061/dryad.hr0sp	http://dx.doi.org/10.5061/dryad.hr0sp
2480	Data extraction	2480	PaleocurrentDatabase.xlsx	Dryad Digital Repository	10.5061/dryad.hr0sp	http://dx.doi.org/10.5061/dryad.hr0sp
2476	Data extraction	2476	PaleocurrentDatabase.xlsx	Dryad Digital Repository	10.5061/dryad.hr0sp	http://dx.doi.org/10.5061/dryad.hr0sp
2803	Data extraction	2803	PaleocurrentDatabase.xlsx	Dryad Digital Repository	10.5061/dryad.hr0sp	http://dx.doi.org/10.5061/dryad.hr0sp
2375	Data extraction	2375	PaleocurrentDatabase.xlsx	Dryad Digital Repository	10.5061/dryad.hr0sp	http://dx.doi.org/10.5061/dryad.hr0sp
2612	Data extraction	2612	PaleocurrentDatabase.xlsx	Dryad Digital Repository	10.5061/dryad.hr0sp	http://dx.doi.org/10.5061/dryad.hr0sp
1158	Data extraction	1158	PaleocurrentDatabase.xlsx	Dryad Digital Repository	10.5061/dryad.hr0sp	http://dx.doi.org/10.5061/dryad.hr0sp
248	Data extraction	248	PaleocurrentDatabase.xlsx	Dryad Digital Repository	10.5061/dryad.hr0sp	http://dx.doi.org/10.5061/dryad.hr0sp
798	Data extraction	798	PaleocurrentDatabase.xlsx	Dryad Digital Repository	10.5061/dryad.hr0sp	http://dx.doi.org/10.5061/dryad.hr0sp
2450	Data extraction	2450	PaleocurrentDatabase.xlsx	Dryad Digital Repository	10.5061/dryad.hr0sp	http://dx.doi.org/10.5061/dryad.hr0sp
2479	Data extraction	2479	PaleocurrentDatabase.xlsx	Dryad Digital Repository	10.5061/dryad.hr0sp	http://dx.doi.org/10.5061/dryad.hr0sp
2010	Data extraction	2010	PaleocurrentDatabase.xlsx	Dryad Digital Repository	10.5061/dryad.hr0sp	http://dx.doi.org/10.5061/dryad.hr0sp
26	Data extraction	26	PaleocurrentDatabase.xlsx	Dryad Digital Repository	10.5061/dryad.hr0sp	http://dx.doi.org/10.5061/dryad.hr0sp
1931	Data extraction	1931	PaleocurrentDatabase.xlsx	Dryad Digital Repository	10.5061/dryad.hr0sp	http://dx.doi.org/10.5061/dryad.hr0sp
1323	Data extraction	1323	PaleocurrentDatabase.xlsx	Dryad Digital Repository	10.5061/dryad.hr0sp	http://dx.doi.org/10.5061/dryad.hr0sp
1930	Data extraction	1930	PaleocurrentDatabase.xlsx	Dryad Digital Repository	10.5061/dryad.hr0sp	http://dx.doi.org/10.5061/dryad.hr0sp
1932	Data extraction	1932	PaleocurrentDatabase.xlsx	Dryad Digital Repository	10.5061/dryad.hr0sp	http://dx.doi.org/10.5061/dryad.hr0sp
1981	Data extraction	1981	PaleocurrentDatabase.xlsx	Dryad Digital Repository	10.5061/dryad.hr0sp	http://dx.doi.org/10.5061/dryad.hr0sp
1033	Data extraction	1033	PaleocurrentDatabase.xlsx	Dryad Digital Repository	10.5061/dryad.hr0sp	http://dx.doi.org/10.5061/dryad.hr0sp
1647	Data extraction	1647	PaleocurrentDatabase.xlsx	Dryad Digital Repository	10.5061/dryad.hr0sp	http://dx.doi.org/10.5061/dryad.hr0sp
2094	Data extraction	2094	PaleocurrentDatabase.xlsx	Dryad Digital Repository	10.5061/dryad.hr0sp	http://dx.doi.org/10.5061/dryad.hr0sp
2302	Data extraction	2302	PaleocurrentDatabase.xlsx	Dryad Digital Repository	10.5061/dryad.hr0sp	http://dx.doi.org/10.5061/dryad.hr0sp
1338	Data extraction	1338	PaleocurrentDatabase.xlsx	Dryad Digital Repository	10.5061/dryad.hr0sp	http://dx.doi.org/10.5061/dryad.hr0sp
2251	Data extraction	2251	PaleocurrentDatabase.xlsx	Dryad Digital Repository	10.5061/dryad.hr0sp	http://dx.doi.org/10.5061/dryad.hr0sp
12	Data extraction	12	PaleocurrentDatabase.xlsx	Dryad Digital Repository	10.5061/dryad.hr0sp	http://dx.doi.org/10.5061/dryad.hr0sp
1167	Data extraction	1167	PaleocurrentDatabase.xlsx	Dryad Digital Repository	10.5061/dryad.hr0sp	http://dx.doi.org/10.5061/dryad.hr0sp
2415	Data extraction	2415	PaleocurrentDatabase.xlsx	Dryad Digital Repository	10.5061/dryad.hr0sp	http://dx.doi.org/10.5061/dryad.hr0sp
2430	Data extraction	2430	PaleocurrentDatabase.xlsx	Dryad Digital Repository	10.5061/dryad.hr0sp	http://dx.doi.org/10.5061/dryad.hr0sp
1637	Data extraction	1637	PaleocurrentDatabase.xlsx	Dryad Digital Repository	10.5061/dryad.hr0sp	http://dx.doi.org/10.5061/dryad.hr0sp
2203	Data extraction	2203	PaleocurrentDatabase.xlsx	Dryad Digital Repository	10.5061/dryad.hr0sp	http://dx.doi.org/10.5061/dryad.hr0sp
2286	Data extraction	2286	PaleocurrentDatabase.xlsx	Dryad Digital Repository	10.5061/dryad.hr0sp	http://dx.doi.org/10.5061/dryad.hr0sp
896	Data extraction	896	PaleocurrentDatabase.xlsx	Dryad Digital Repository	10.5061/dryad.hr0sp	http://dx.doi.org/10.5061/dryad.hr0sp
650	Data extraction	650	PaleocurrentDatabase.xlsx	Dryad Digital Repository	10.5061/dryad.hr0sp	http://dx.doi.org/10.5061/dryad.hr0sp
1556	Data extraction	1556	PaleocurrentDatabase.xlsx	Dryad Digital Repository	10.5061/dryad.hr0sp	http://dx.doi.org/10.5061/dryad.hr0sp
1557	Data extraction	1557	PaleocurrentDatabase.xlsx	Dryad Digital Repository	10.5061/dryad.hr0sp	http://dx.doi.org/10.5061/dryad.hr0sp
2051	Data extraction	2051	PaleocurrentDatabase.xlsx	Dryad Digital Repository	10.5061/dryad.hr0sp	http://dx.doi.org/10.5061/dryad.hr0sp
1764	Data extraction	1764	PaleocurrentDatabase.xlsx	Dryad Digital Repository	10.5061/dryad.hr0sp	http://dx.doi.org/10.5061/dryad.hr0sp
2164	Data extraction	2164	PaleocurrentDatabase.xlsx	Dryad Digital Repository	10.5061/dryad.hr0sp	http://dx.doi.org/10.5061/dryad.hr0sp
277	Data extraction	277	PaleocurrentDatabase.xlsx	Dryad Digital Repository	10.5061/dryad.hr0sp	http://dx.doi.org/10.5061/dryad.hr0sp
685	Data extraction	685	PaleocurrentDatabase.xlsx	Dryad Digital Repository	10.5061/dryad.hr0sp	http://dx.doi.org/10.5061/dryad.hr0sp
1141	Data extraction	1141	PaleocurrentDatabase.xlsx	Dryad Digital Repository	10.5061/dryad.hr0sp	http://dx.doi.org/10.5061/dryad.hr0sp
1642	Data extraction	1642	PaleocurrentDatabase.xlsx	Dryad Digital Repository	10.5061/dryad.hr0sp	http://dx.doi.org/10.5061/dryad.hr0sp
1644	Data extraction	1644	PaleocurrentDatabase.xlsx	Dryad Digital Repository	10.5061/dryad.hr0sp	http://dx.doi.org/10.5061/dryad.hr0sp
1648	Data extraction	1648	PaleocurrentDatabase.xlsx	Dryad Digital Repository	10.5061/dryad.hr0sp	http://dx.doi.org/10.5061/dryad.hr0sp
1990	Data extraction	1990	PaleocurrentDatabase.xlsx	Dryad Digital Repository	10.5061/dryad.hr0sp	http://dx.doi.org/10.5061/dryad.hr0sp
203	Data extraction	203	PaleocurrentDatabase.xlsx	Dryad Digital Repository	10.5061/dryad.hr0sp	http://dx.doi.org/10.5061/dryad.hr0sp
441	Data extraction	441	PaleocurrentDatabase.xlsx	Dryad Digital Repository	10.5061/dryad.hr0sp	http://dx.doi.org/10.5061/dryad.hr0sp
1325	Data extraction	1325	PaleocurrentDatabase.xlsx	Dryad Digital Repository	10.5061/dryad.hr0sp	http://dx.doi.org/10.5061/dryad.hr0sp
1974	Data extraction	1974	PaleocurrentDatabase.xlsx	Dryad Digital Repository	10.5061/dryad.hr0sp	http://dx.doi.org/10.5061/dryad.hr0sp
2194	Data extraction	2194	PaleocurrentDatabase.xlsx	Dryad Digital Repository	10.5061/dryad.hr0sp	http://dx.doi.org/10.5061/dryad.hr0sp
48	Data extraction	48	PaleocurrentDatabase.xlsx	Dryad Digital Repository	10.5061/dryad.hr0sp	http://dx.doi.org/10.5061/dryad.hr0sp
49	Data extraction	49	PaleocurrentDatabase.xlsx	Dryad Digital Repository	10.5061/dryad.hr0sp	http://dx.doi.org/10.5061/dryad.hr0sp
210	Data extraction	210	PaleocurrentDatabase.xlsx	Dryad Digital Repository	10.5061/dryad.hr0sp	http://dx.doi.org/10.5061/dryad.hr0sp
730	Data extraction	730	PaleocurrentDatabase.xlsx	Dryad Digital Repository	10.5061/dryad.hr0sp	http://dx.doi.org/10.5061/dryad.hr0sp
1591	Data extraction	1591	PaleocurrentDatabase.xlsx	Dryad Digital Repository	10.5061/dryad.hr0sp	http://dx.doi.org/10.5061/dryad.hr0sp
1602	Data extraction	1602	PaleocurrentDatabase.xlsx	Dryad Digital Repository	10.5061/dryad.hr0sp	http://dx.doi.org/10.5061/dryad.hr0sp
1610	Data extraction	1610	PaleocurrentDatabase.xlsx	Dryad Digital Repository	10.5061/dryad.hr0sp	http://dx.doi.org/10.5061/dryad.hr0sp
1622	Data extraction	1622	PaleocurrentDatabase.xlsx	Dryad Digital Repository	10.5061/dryad.hr0sp	http://dx.doi.org/10.5061/dryad.hr0sp
1681	Data extraction	1681	PaleocurrentDatabase.xlsx	Dryad Digital Repository	10.5061/dryad.hr0sp	http://dx.doi.org/10.5061/dryad.hr0sp
1846	Data extraction	1846	PaleocurrentDatabase.xlsx	Dryad Digital Repository	10.5061/dryad.hr0sp	http://dx.doi.org/10.5061/dryad.hr0sp
1876	Data extraction	1876	PaleocurrentDatabase.xlsx	Dryad Digital Repository	10.5061/dryad.hr0sp	http://dx.doi.org/10.5061/dryad.hr0sp
1886	Data extraction	1886	PaleocurrentDatabase.xlsx	Dryad Digital Repository	10.5061/dryad.hr0sp	http://dx.doi.org/10.5061/dryad.hr0sp
1925	Data extraction	1925	PaleocurrentDatabase.xlsx	Dryad Digital Repository	10.5061/dryad.hr0sp	http://dx.doi.org/10.5061/dryad.hr0sp
2000	Data extraction	2000	PaleocurrentDatabase.xlsx	Dryad Digital Repository	10.5061/dryad.hr0sp	http://dx.doi.org/10.5061/dryad.hr0sp
2037	Data extraction	2037	PaleocurrentDatabase.xlsx	Dryad Digital Repository	10.5061/dryad.hr0sp	http://dx.doi.org/10.5061/dryad.hr0sp
2125	Data extraction	2125	PaleocurrentDatabase.xlsx	Dryad Digital Repository	10.5061/dryad.hr0sp	http://dx.doi.org/10.5061/dryad.hr0sp
2245	Data extraction	2245	PaleocurrentDatabase.xlsx	Dryad Digital Repository	10.5061/dryad.hr0sp	http://dx.doi.org/10.5061/dryad.hr0sp
2249	Data extraction	2249	PaleocurrentDatabase.xlsx	Dryad Digital Repository	10.5061/dryad.hr0sp	http://dx.doi.org/10.5061/dryad.hr0sp
2501	Data extraction	2501	PaleocurrentDatabase.xlsx	Dryad Digital Repository	10.5061/dryad.hr0sp	http://dx.doi.org/10.5061/dryad.hr0sp
2618	Data extraction	2618	PaleocurrentDatabase.xlsx	Dryad Digital Repository	10.5061/dryad.hr0sp	http://dx.doi.org/10.5061/dryad.hr0sp
982	Data extraction	982	PaleocurrentDatabase.xlsx	Dryad Digital Repository	10.5061/dryad.hr0sp	http://dx.doi.org/10.5061/dryad.hr0sp
1569	Data extraction	1569	PaleocurrentDatabase.xlsx	Dryad Digital Repository	10.5061/dryad.hr0sp	http://dx.doi.org/10.5061/dryad.hr0sp
1575	Data extraction	1575	PaleocurrentDatabase.xlsx	Dryad Digital Repository	10.5061/dryad.hr0sp	http://dx.doi.org/10.5061/dryad.hr0sp
1580	Data extraction	1580	PaleocurrentDatabase.xlsx	Dryad Digital Repository	10.5061/dryad.hr0sp	http://dx.doi.org/10.5061/dryad.hr0sp
2746	Data extraction	2746	PaleocurrentDatabase.xlsx	Dryad Digital Repository	10.5061/dryad.hr0sp	http://dx.doi.org/10.5061/dryad.hr0sp
2748	Data extraction	2748	PaleocurrentDatabase.xlsx	Dryad Digital Repository	10.5061/dryad.hr0sp	http://dx.doi.org/10.5061/dryad.hr0sp
2177	Data extraction	2177	PaleocurrentDatabase.xlsx	Dryad Digital Repository	10.5061/dryad.hr0sp	http://dx.doi.org/10.5061/dryad.hr0sp
1918	Data extraction	1918	PaleocurrentDatabase.xlsx	Dryad Digital Repository	10.5061/dryad.hr0sp	http://dx.doi.org/10.5061/dryad.hr0sp
1920	Data extraction	1920	PaleocurrentDatabase.xlsx	Dryad Digital Repository	10.5061/dryad.hr0sp	http://dx.doi.org/10.5061/dryad.hr0sp
2298	Data extraction	2298	PaleocurrentDatabase.xlsx	Dryad Digital Repository	10.5061/dryad.hr0sp	http://dx.doi.org/10.5061/dryad.hr0sp
552	Data extraction	552	PaleocurrentDatabase.xlsx	Dryad Digital Repository	10.5061/dryad.hr0sp	http://dx.doi.org/10.5061/dryad.hr0sp
771	Data extraction	771	PaleocurrentDatabase.xlsx	Dryad Digital Repository	10.5061/dryad.hr0sp	http://dx.doi.org/10.5061/dryad.hr0sp
1115	Data extraction	1115	PaleocurrentDatabase.xlsx	Dryad Digital Repository	10.5061/dryad.hr0sp	http://dx.doi.org/10.5061/dryad.hr0sp
2418	Data extraction	2418	PaleocurrentDatabase.xlsx	Dryad Digital Repository	10.5061/dryad.hr0sp	http://dx.doi.org/10.5061/dryad.hr0sp
1008	Data extraction	1008	PaleocurrentDatabase.xlsx	Dryad Digital Repository	10.5061/dryad.hr0sp	http://dx.doi.org/10.5061/dryad.hr0sp
2343	Data extraction	2343	PaleocurrentDatabase.xlsx	Dryad Digital Repository	10.5061/dryad.hr0sp	http://dx.doi.org/10.5061/dryad.hr0sp
2065	Data extraction	2065	PaleocurrentDatabase.xlsx	Dryad Digital Repository	10.5061/dryad.hr0sp	http://dx.doi.org/10.5061/dryad.hr0sp
1466	Data extraction	1466	PaleocurrentDatabase.xlsx	Dryad Digital Repository	10.5061/dryad.hr0sp	http://dx.doi.org/10.5061/dryad.hr0sp
156	Data extraction	156	PaleocurrentDatabase.xlsx	Dryad Digital Repository	10.5061/dryad.hr0sp	http://dx.doi.org/10.5061/dryad.hr0sp
1067	Data extraction	1067	PaleocurrentDatabase.xlsx	Dryad Digital Repository	10.5061/dryad.hr0sp	http://dx.doi.org/10.5061/dryad.hr0sp
94	Data extraction	94	PaleocurrentDatabase.xlsx	Dryad Digital Repository	10.5061/dryad.hr0sp	http://dx.doi.org/10.5061/dryad.hr0sp
222	Data extraction	222	PaleocurrentDatabase.xlsx	Dryad Digital Repository	10.5061/dryad.hr0sp	http://dx.doi.org/10.5061/dryad.hr0sp
971	Data extraction	971	PaleocurrentDatabase.xlsx	Dryad Digital Repository	10.5061/dryad.hr0sp	http://dx.doi.org/10.5061/dryad.hr0sp
1237	Data extraction	1237	PaleocurrentDatabase.xlsx	Dryad Digital Repository	10.5061/dryad.hr0sp	http://dx.doi.org/10.5061/dryad.hr0sp
1331	Data extraction	1331	PaleocurrentDatabase.xlsx	Dryad Digital Repository	10.5061/dryad.hr0sp	http://dx.doi.org/10.5061/dryad.hr0sp
1587	Data extraction	1587	PaleocurrentDatabase.xlsx	Dryad Digital Repository	10.5061/dryad.hr0sp	http://dx.doi.org/10.5061/dryad.hr0sp
1597	Data extraction	1597	PaleocurrentDatabase.xlsx	Dryad Digital Repository	10.5061/dryad.hr0sp	http://dx.doi.org/10.5061/dryad.hr0sp
1605	Data extraction	1605	PaleocurrentDatabase.xlsx	Dryad Digital Repository	10.5061/dryad.hr0sp	http://dx.doi.org/10.5061/dryad.hr0sp
1613	Data extraction	1613	PaleocurrentDatabase.xlsx	Dryad Digital Repository	10.5061/dryad.hr0sp	http://dx.doi.org/10.5061/dryad.hr0sp
1669	Data extraction	1669	PaleocurrentDatabase.xlsx	Dryad Digital Repository	10.5061/dryad.hr0sp	http://dx.doi.org/10.5061/dryad.hr0sp
1987	Data extraction	1987	PaleocurrentDatabase.xlsx	Dryad Digital Repository	10.5061/dryad.hr0sp	http://dx.doi.org/10.5061/dryad.hr0sp
2115	Data extraction	2115	PaleocurrentDatabase.xlsx	Dryad Digital Repository	10.5061/dryad.hr0sp	http://dx.doi.org/10.5061/dryad.hr0sp
2126	Data extraction	2126	PaleocurrentDatabase.xlsx	Dryad Digital Repository	10.5061/dryad.hr0sp	http://dx.doi.org/10.5061/dryad.hr0sp
2130	Data extraction	2130	PaleocurrentDatabase.xlsx	Dryad Digital Repository	10.5061/dryad.hr0sp	http://dx.doi.org/10.5061/dryad.hr0sp
2131	Data extraction	2131	PaleocurrentDatabase.xlsx	Dryad Digital Repository	10.5061/dryad.hr0sp	http://dx.doi.org/10.5061/dryad.hr0sp
2133	Data extraction	2133	PaleocurrentDatabase.xlsx	Dryad Digital Repository	10.5061/dryad.hr0sp	http://dx.doi.org/10.5061/dryad.hr0sp
2135	Data extraction	2135	PaleocurrentDatabase.xlsx	Dryad Digital Repository	10.5061/dryad.hr0sp	http://dx.doi.org/10.5061/dryad.hr0sp
2228	Data extraction	2228	PaleocurrentDatabase.xlsx	Dryad Digital Repository	10.5061/dryad.hr0sp	http://dx.doi.org/10.5061/dryad.hr0sp
2283	Data extraction	2283	PaleocurrentDatabase.xlsx	Dryad Digital Repository	10.5061/dryad.hr0sp	http://dx.doi.org/10.5061/dryad.hr0sp
2511	Data extraction	2511	PaleocurrentDatabase.xlsx	Dryad Digital Repository	10.5061/dryad.hr0sp	http://dx.doi.org/10.5061/dryad.hr0sp
2651	Data extraction	2651	PaleocurrentDatabase.xlsx	Dryad Digital Repository	10.5061/dryad.hr0sp	http://dx.doi.org/10.5061/dryad.hr0sp
2744	Data extraction	2744	PaleocurrentDatabase.xlsx	Dryad Digital Repository	10.5061/dryad.hr0sp	http://dx.doi.org/10.5061/dryad.hr0sp
2789	Data extraction	2789	PaleocurrentDatabase.xlsx	Dryad Digital Repository	10.5061/dryad.hr0sp	http://dx.doi.org/10.5061/dryad.hr0sp
1841	Data extraction	1841	PaleocurrentDatabase.xlsx	Dryad Digital Repository	10.5061/dryad.hr0sp	http://dx.doi.org/10.5061/dryad.hr0sp
1579	Data extraction	1579	PaleocurrentDatabase.xlsx	Dryad Digital Repository	10.5061/dryad.hr0sp	http://dx.doi.org/10.5061/dryad.hr0sp
69	Data extraction	69	PaleocurrentDatabase.xlsx	Dryad Digital Repository	10.5061/dryad.hr0sp	http://dx.doi.org/10.5061/dryad.hr0sp
1553	Data extraction	1553	PaleocurrentDatabase.xlsx	Dryad Digital Repository	10.5061/dryad.hr0sp	http://dx.doi.org/10.5061/dryad.hr0sp
2227	Data extraction	2227	PaleocurrentDatabase.xlsx	Dryad Digital Repository	10.5061/dryad.hr0sp	http://dx.doi.org/10.5061/dryad.hr0sp
2593	Data extraction	2593	PaleocurrentDatabase.xlsx	Dryad Digital Repository	10.5061/dryad.hr0sp	http://dx.doi.org/10.5061/dryad.hr0sp
1477	Data extraction	1477	PaleocurrentDatabase.xlsx	Dryad Digital Repository	10.5061/dryad.hr0sp	http://dx.doi.org/10.5061/dryad.hr0sp
2482	Data extraction	2482	PaleocurrentDatabase.xlsx	Dryad Digital Repository	10.5061/dryad.hr0sp	http://dx.doi.org/10.5061/dryad.hr0sp
220	Data extraction	220	PaleocurrentDatabase.xlsx	Dryad Digital Repository	10.5061/dryad.hr0sp	http://dx.doi.org/10.5061/dryad.hr0sp
3245	Data extraction	3245	PaleocurrentDatabase.xlsx	Dryad Digital Repository	10.5061/dryad.hr0sp	http://dx.doi.org/10.5061/dryad.hr0sp
3248	Data extraction	3248	PaleocurrentDatabase.xlsx	Dryad Digital Repository	10.5061/dryad.hr0sp	http://dx.doi.org/10.5061/dryad.hr0sp
1630	Data extraction	1630	PaleocurrentDatabase.xlsx	Dryad Digital Repository	10.5061/dryad.hr0sp	http://dx.doi.org/10.5061/dryad.hr0sp
2172	Data extraction	2172	PaleocurrentDatabase.xlsx	Dryad Digital Repository	10.5061/dryad.hr0sp	http://dx.doi.org/10.5061/dryad.hr0sp
2214	Data extraction	2214	PaleocurrentDatabase.xlsx	Dryad Digital Repository	10.5061/dryad.hr0sp	http://dx.doi.org/10.5061/dryad.hr0sp
1328	Data extraction	1328	PaleocurrentDatabase.xlsx	Dryad Digital Repository	10.5061/dryad.hr0sp	http://dx.doi.org/10.5061/dryad.hr0sp
1319	Data extraction	1319	PaleocurrentDatabase.xlsx	Dryad Digital Repository	10.5061/dryad.hr0sp	http://dx.doi.org/10.5061/dryad.hr0sp
1481	Data extraction	1481	PaleocurrentDatabase.xlsx	Dryad Digital Repository	10.5061/dryad.hr0sp	http://dx.doi.org/10.5061/dryad.hr0sp
2300	Data extraction	2300	PaleocurrentDatabase.xlsx	Dryad Digital Repository	10.5061/dryad.hr0sp	http://dx.doi.org/10.5061/dryad.hr0sp
2160	Data extraction	2160	PaleocurrentDatabase.xlsx	Dryad Digital Repository	10.5061/dryad.hr0sp	http://dx.doi.org/10.5061/dryad.hr0sp
1843	Data extraction	1843	PaleocurrentDatabase.xlsx	Dryad Digital Repository	10.5061/dryad.hr0sp	http://dx.doi.org/10.5061/dryad.hr0sp
761	Data extraction	761	PaleocurrentDatabase.xlsx	Dryad Digital Repository	10.5061/dryad.hr0sp	http://dx.doi.org/10.5061/dryad.hr0sp
1184	Data extraction	1184	PaleocurrentDatabase.xlsx	Dryad Digital Repository	10.5061/dryad.hr0sp	http://dx.doi.org/10.5061/dryad.hr0sp
1578	Data extraction	1578	PaleocurrentDatabase.xlsx	Dryad Digital Repository	10.5061/dryad.hr0sp	http://dx.doi.org/10.5061/dryad.hr0sp
1969	Data extraction	1969	PaleocurrentDatabase.xlsx	Dryad Digital Repository	10.5061/dryad.hr0sp	http://dx.doi.org/10.5061/dryad.hr0sp
3246	Data extraction	3246	PaleocurrentDatabase.xlsx	Dryad Digital Repository	10.5061/dryad.hr0sp	http://dx.doi.org/10.5061/dryad.hr0sp
2531	Data extraction	2531	PaleocurrentDatabase.xlsx	Dryad Digital Repository	10.5061/dryad.hr0sp	http://dx.doi.org/10.5061/dryad.hr0sp
1351	Data extraction	1351	PaleocurrentDatabase.xlsx	Dryad Digital Repository	10.5061/dryad.hr0sp	http://dx.doi.org/10.5061/dryad.hr0sp
1330	Data extraction	1330	PaleocurrentDatabase.xlsx	Dryad Digital Repository	10.5061/dryad.hr0sp	http://dx.doi.org/10.5061/dryad.hr0sp
1621	Data extraction	1621	PaleocurrentDatabase.xlsx	Dryad Digital Repository	10.5061/dryad.hr0sp	http://dx.doi.org/10.5061/dryad.hr0sp
3247	Data extraction	3247	PaleocurrentDatabase.xlsx	Dryad Digital Repository	10.5061/dryad.hr0sp	http://dx.doi.org/10.5061/dryad.hr0sp
2098	Data extraction	2098	PaleocurrentDatabase.xlsx	Dryad Digital Repository	10.5061/dryad.hr0sp	http://dx.doi.org/10.5061/dryad.hr0sp
2043	Data extraction	2043	PaleocurrentDatabase.xlsx	Dryad Digital Repository	10.5061/dryad.hr0sp	http://dx.doi.org/10.5061/dryad.hr0sp
1318	Data extraction	1318	PaleocurrentDatabase.xlsx	Dryad Digital Repository	10.5061/dryad.hr0sp	http://dx.doi.org/10.5061/dryad.hr0sp
1336	Data extraction	1336	PaleocurrentDatabase.xlsx	Dryad Digital Repository	10.5061/dryad.hr0sp	http://dx.doi.org/10.5061/dryad.hr0sp
1109	Data extraction	1109	PaleocurrentDatabase.xlsx	Dryad Digital Repository	10.5061/dryad.hr0sp	http://dx.doi.org/10.5061/dryad.hr0sp
1250	Data extraction	1250	PaleocurrentDatabase.xlsx	Dryad Digital Repository	10.5061/dryad.hr0sp	http://dx.doi.org/10.5061/dryad.hr0sp
1719	Data extraction	1719	PaleocurrentDatabase.xlsx	Dryad Digital Repository	10.5061/dryad.hr0sp	http://dx.doi.org/10.5061/dryad.hr0sp
2483	Data extraction	2483	PaleocurrentDatabase.xlsx	Dryad Digital Repository	10.5061/dryad.hr0sp	http://dx.doi.org/10.5061/dryad.hr0sp
2758	Data extraction	2758	PaleocurrentDatabase.xlsx	Dryad Digital Repository	10.5061/dryad.hr0sp	http://dx.doi.org/10.5061/dryad.hr0sp
1057	Data extraction	1057	PaleocurrentDatabase.xlsx	Dryad Digital Repository	10.5061/dryad.hr0sp	http://dx.doi.org/10.5061/dryad.hr0sp
930	Data extraction	930	PaleocurrentDatabase.xlsx	Dryad Digital Repository	10.5061/dryad.hr0sp	http://dx.doi.org/10.5061/dryad.hr0sp
1684	Data extraction	1684	PaleocurrentDatabase.xlsx	Dryad Digital Repository	10.5061/dryad.hr0sp	http://dx.doi.org/10.5061/dryad.hr0sp
1688	Data extraction	1688	PaleocurrentDatabase.xlsx	Dryad Digital Repository	10.5061/dryad.hr0sp	http://dx.doi.org/10.5061/dryad.hr0sp
428	Data extraction	428	PaleocurrentDatabase.xlsx	Dryad Digital Repository	10.5061/dryad.hr0sp	http://dx.doi.org/10.5061/dryad.hr0sp
2770	Data extraction	2770	PaleocurrentDatabase.xlsx	Dryad Digital Repository	10.5061/dryad.hr0sp	http://dx.doi.org/10.5061/dryad.hr0sp
2762	Data extraction	2762	PaleocurrentDatabase.xlsx	Dryad Digital Repository	10.5061/dryad.hr0sp	http://dx.doi.org/10.5061/dryad.hr0sp
1651	Data extraction	1651	PaleocurrentDatabase.xlsx	Dryad Digital Repository	10.5061/dryad.hr0sp	http://dx.doi.org/10.5061/dryad.hr0sp
1944	Data extraction	1944	PaleocurrentDatabase.xlsx	Dryad Digital Repository	10.5061/dryad.hr0sp	http://dx.doi.org/10.5061/dryad.hr0sp
1337	Data extraction	1337	PaleocurrentDatabase.xlsx	Dryad Digital Repository	10.5061/dryad.hr0sp	http://dx.doi.org/10.5061/dryad.hr0sp
2116	Data extraction	2116	PaleocurrentDatabase.xlsx	Dryad Digital Repository	10.5061/dryad.hr0sp	http://dx.doi.org/10.5061/dryad.hr0sp
2170	Data extraction	2170	PaleocurrentDatabase.xlsx	Dryad Digital Repository	10.5061/dryad.hr0sp	http://dx.doi.org/10.5061/dryad.hr0sp
2173	Data extraction	2173	PaleocurrentDatabase.xlsx	Dryad Digital Repository	10.5061/dryad.hr0sp	http://dx.doi.org/10.5061/dryad.hr0sp
2265	Data extraction	2265	PaleocurrentDatabase.xlsx	Dryad Digital Repository	10.5061/dryad.hr0sp	http://dx.doi.org/10.5061/dryad.hr0sp
2267	Data extraction	2267	PaleocurrentDatabase.xlsx	Dryad Digital Repository	10.5061/dryad.hr0sp	http://dx.doi.org/10.5061/dryad.hr0sp
2490	Data extraction	2490	PaleocurrentDatabase.xlsx	Dryad Digital Repository	10.5061/dryad.hr0sp	http://dx.doi.org/10.5061/dryad.hr0sp
2637	Data extraction	2637	PaleocurrentDatabase.xlsx	Dryad Digital Repository	10.5061/dryad.hr0sp	http://dx.doi.org/10.5061/dryad.hr0sp
2685	Data extraction	2685	PaleocurrentDatabase.xlsx	Dryad Digital Repository	10.5061/dryad.hr0sp	http://dx.doi.org/10.5061/dryad.hr0sp
2723	Data extraction	2723	PaleocurrentDatabase.xlsx	Dryad Digital Repository	10.5061/dryad.hr0sp	http://dx.doi.org/10.5061/dryad.hr0sp
3191	Data extraction	3191	PaleocurrentDatabase.xlsx	Dryad Digital Repository	10.5061/dryad.hr0sp	http://dx.doi.org/10.5061/dryad.hr0sp
2015	Data extraction	2015	PaleocurrentDatabase.xlsx	Dryad Digital Repository	10.5061/dryad.hr0sp	http://dx.doi.org/10.5061/dryad.hr0sp
1691	Data extraction	1691	PaleocurrentDatabase.xlsx	Dryad Digital Repository	10.5061/dryad.hr0sp	http://dx.doi.org/10.5061/dryad.hr0sp
1923	Data extraction	1923	PaleocurrentDatabase.xlsx	Dryad Digital Repository	10.5061/dryad.hr0sp	http://dx.doi.org/10.5061/dryad.hr0sp
2169	Data extraction	2169	PaleocurrentDatabase.xlsx	Dryad Digital Repository	10.5061/dryad.hr0sp	http://dx.doi.org/10.5061/dryad.hr0sp
2644	Data extraction	2644	PaleocurrentDatabase.xlsx	Dryad Digital Repository	10.5061/dryad.hr0sp	http://dx.doi.org/10.5061/dryad.hr0sp
1118	Data extraction	1118	PaleocurrentDatabase.xlsx	Dryad Digital Repository	10.5061/dryad.hr0sp	http://dx.doi.org/10.5061/dryad.hr0sp
613	Data extraction	613	PaleocurrentDatabase.xlsx	Dryad Digital Repository	10.5061/dryad.hr0sp	http://dx.doi.org/10.5061/dryad.hr0sp
594	Data extraction	594	PaleocurrentDatabase.xlsx	Dryad Digital Repository	10.5061/dryad.hr0sp	http://dx.doi.org/10.5061/dryad.hr0sp
1690	Data extraction	1690	PaleocurrentDatabase.xlsx	Dryad Digital Repository	10.5061/dryad.hr0sp	http://dx.doi.org/10.5061/dryad.hr0sp
1692	Data extraction	1692	PaleocurrentDatabase.xlsx	Dryad Digital Repository	10.5061/dryad.hr0sp	http://dx.doi.org/10.5061/dryad.hr0sp
451	Data extraction	451	PaleocurrentDatabase.xlsx	Dryad Digital Repository	10.5061/dryad.hr0sp	http://dx.doi.org/10.5061/dryad.hr0sp
1686	Data extraction	1686	PaleocurrentDatabase.xlsx	Dryad Digital Repository	10.5061/dryad.hr0sp	http://dx.doi.org/10.5061/dryad.hr0sp
2305	Data extraction	2305	PaleocurrentDatabase.xlsx	Dryad Digital Repository	10.5061/dryad.hr0sp	http://dx.doi.org/10.5061/dryad.hr0sp
969	Data extraction	969	PaleocurrentDatabase.xlsx	Dryad Digital Repository	10.5061/dryad.hr0sp	http://dx.doi.org/10.5061/dryad.hr0sp
2440	Data extraction	2440	PaleocurrentDatabase.xlsx	Dryad Digital Repository	10.5061/dryad.hr0sp	http://dx.doi.org/10.5061/dryad.hr0sp
446	Data extraction	446	PaleocurrentDatabase.xlsx	Dryad Digital Repository	10.5061/dryad.hr0sp	http://dx.doi.org/10.5061/dryad.hr0sp
2672	Data extraction	2672	PaleocurrentDatabase.xlsx	Dryad Digital Repository	10.5061/dryad.hr0sp	http://dx.doi.org/10.5061/dryad.hr0sp
2379	Data extraction	2379	PaleocurrentDatabase.xlsx	Dryad Digital Repository	10.5061/dryad.hr0sp	http://dx.doi.org/10.5061/dryad.hr0sp
2585	Data extraction	2585	PaleocurrentDatabase.xlsx	Dryad Digital Repository	10.5061/dryad.hr0sp	http://dx.doi.org/10.5061/dryad.hr0sp
733	Data extraction	733	PaleocurrentDatabase.xlsx	Dryad Digital Repository	10.5061/dryad.hr0sp	http://dx.doi.org/10.5061/dryad.hr0sp
1027	Data extraction	1027	PaleocurrentDatabase.xlsx	Dryad Digital Repository	10.5061/dryad.hr0sp	http://dx.doi.org/10.5061/dryad.hr0sp
1574	Data extraction	1574	PaleocurrentDatabase.xlsx	Dryad Digital Repository	10.5061/dryad.hr0sp	http://dx.doi.org/10.5061/dryad.hr0sp
2041	Data extraction	2041	PaleocurrentDatabase.xlsx	Dryad Digital Repository	10.5061/dryad.hr0sp	http://dx.doi.org/10.5061/dryad.hr0sp
2271	Data extraction	2271	PaleocurrentDatabase.xlsx	Dryad Digital Repository	10.5061/dryad.hr0sp	http://dx.doi.org/10.5061/dryad.hr0sp
1166	Data extraction	1166	PaleocurrentDatabase.xlsx	Dryad Digital Repository	10.5061/dryad.hr0sp	http://dx.doi.org/10.5061/dryad.hr0sp
1276	Data extraction	1276	PaleocurrentDatabase.xlsx	Dryad Digital Repository	10.5061/dryad.hr0sp	http://dx.doi.org/10.5061/dryad.hr0sp
1976	Data extraction	1976	PaleocurrentDatabase.xlsx	Dryad Digital Repository	10.5061/dryad.hr0sp	http://dx.doi.org/10.5061/dryad.hr0sp
2006	Data extraction	2006	PaleocurrentDatabase.xlsx	Dryad Digital Repository	10.5061/dryad.hr0sp	http://dx.doi.org/10.5061/dryad.hr0sp
2096	Data extraction	2096	PaleocurrentDatabase.xlsx	Dryad Digital Repository	10.5061/dryad.hr0sp	http://dx.doi.org/10.5061/dryad.hr0sp
2159	Data extraction	2159	PaleocurrentDatabase.xlsx	Dryad Digital Repository	10.5061/dryad.hr0sp	http://dx.doi.org/10.5061/dryad.hr0sp
2202	Data extraction	2202	PaleocurrentDatabase.xlsx	Dryad Digital Repository	10.5061/dryad.hr0sp	http://dx.doi.org/10.5061/dryad.hr0sp
364	Data extraction	364	PaleocurrentDatabase.xlsx	Dryad Digital Repository	10.5061/dryad.hr0sp	http://dx.doi.org/10.5061/dryad.hr0sp
1638	Data extraction	1638	PaleocurrentDatabase.xlsx	Dryad Digital Repository	10.5061/dryad.hr0sp	http://dx.doi.org/10.5061/dryad.hr0sp
1640	Data extraction	1640	PaleocurrentDatabase.xlsx	Dryad Digital Repository	10.5061/dryad.hr0sp	http://dx.doi.org/10.5061/dryad.hr0sp
1689	Data extraction	1689	PaleocurrentDatabase.xlsx	Dryad Digital Repository	10.5061/dryad.hr0sp	http://dx.doi.org/10.5061/dryad.hr0sp
1685	Data extraction	1685	PaleocurrentDatabase.xlsx	Dryad Digital Repository	10.5061/dryad.hr0sp	http://dx.doi.org/10.5061/dryad.hr0sp
1687	Data extraction	1687	PaleocurrentDatabase.xlsx	Dryad Digital Repository	10.5061/dryad.hr0sp	http://dx.doi.org/10.5061/dryad.hr0sp
791	Data extraction	791	PaleocurrentDatabase.xlsx	Dryad Digital Repository	10.5061/dryad.hr0sp	http://dx.doi.org/10.5061/dryad.hr0sp
1956	Data extraction	1956	PaleocurrentDatabase.xlsx	Dryad Digital Repository	10.5061/dryad.hr0sp	http://dx.doi.org/10.5061/dryad.hr0sp
1053	Data extraction	1053	PaleocurrentDatabase.xlsx	Dryad Digital Repository	10.5061/dryad.hr0sp	http://dx.doi.org/10.5061/dryad.hr0sp
1063	Data extraction	1063	PaleocurrentDatabase.xlsx	Dryad Digital Repository	10.5061/dryad.hr0sp	http://dx.doi.org/10.5061/dryad.hr0sp
1624	Data extraction	1624	PaleocurrentDatabase.xlsx	Dryad Digital Repository	10.5061/dryad.hr0sp	http://dx.doi.org/10.5061/dryad.hr0sp
1631	Data extraction	1631	PaleocurrentDatabase.xlsx	Dryad Digital Repository	10.5061/dryad.hr0sp	http://dx.doi.org/10.5061/dryad.hr0sp
1632	Data extraction	1632	PaleocurrentDatabase.xlsx	Dryad Digital Repository	10.5061/dryad.hr0sp	http://dx.doi.org/10.5061/dryad.hr0sp
2455	Data extraction	2455	PaleocurrentDatabase.xlsx	Dryad Digital Repository	10.5061/dryad.hr0sp	http://dx.doi.org/10.5061/dryad.hr0sp
2405	Data extraction	2405	PaleocurrentDatabase.xlsx	Dryad Digital Repository	10.5061/dryad.hr0sp	http://dx.doi.org/10.5061/dryad.hr0sp
2456	Data extraction	2456	PaleocurrentDatabase.xlsx	Dryad Digital Repository	10.5061/dryad.hr0sp	http://dx.doi.org/10.5061/dryad.hr0sp
947	Data extraction	947	PaleocurrentDatabase.xlsx	Dryad Digital Repository	10.5061/dryad.hr0sp	http://dx.doi.org/10.5061/dryad.hr0sp
567	Data extraction	567	PaleocurrentDatabase.xlsx	Dryad Digital Repository	10.5061/dryad.hr0sp	http://dx.doi.org/10.5061/dryad.hr0sp
2346	Data extraction	2346	PaleocurrentDatabase.xlsx	Dryad Digital Repository	10.5061/dryad.hr0sp	http://dx.doi.org/10.5061/dryad.hr0sp
2264	Data extraction	2264	PaleocurrentDatabase.xlsx	Dryad Digital Repository	10.5061/dryad.hr0sp	http://dx.doi.org/10.5061/dryad.hr0sp
2266	Data extraction	2266	PaleocurrentDatabase.xlsx	Dryad Digital Repository	10.5061/dryad.hr0sp	http://dx.doi.org/10.5061/dryad.hr0sp
2103	Data extraction	2103	PaleocurrentDatabase.xlsx	Dryad Digital Repository	10.5061/dryad.hr0sp	http://dx.doi.org/10.5061/dryad.hr0sp
2099	Data extraction	2099	PaleocurrentDatabase.xlsx	Dryad Digital Repository	10.5061/dryad.hr0sp	http://dx.doi.org/10.5061/dryad.hr0sp
1914	Data extraction	1914	PaleocurrentDatabase.xlsx	Dryad Digital Repository	10.5061/dryad.hr0sp	http://dx.doi.org/10.5061/dryad.hr0sp
2004	Data extraction	2004	PaleocurrentDatabase.xlsx	Dryad Digital Repository	10.5061/dryad.hr0sp	http://dx.doi.org/10.5061/dryad.hr0sp
2100	Data extraction	2100	PaleocurrentDatabase.xlsx	Dryad Digital Repository	10.5061/dryad.hr0sp	http://dx.doi.org/10.5061/dryad.hr0sp
2231	Data extraction	2231	PaleocurrentDatabase.xlsx	Dryad Digital Repository	10.5061/dryad.hr0sp	http://dx.doi.org/10.5061/dryad.hr0sp
2496	Data extraction	2496	PaleocurrentDatabase.xlsx	Dryad Digital Repository	10.5061/dryad.hr0sp	http://dx.doi.org/10.5061/dryad.hr0sp
2497	Data extraction	2497	PaleocurrentDatabase.xlsx	Dryad Digital Repository	10.5061/dryad.hr0sp	http://dx.doi.org/10.5061/dryad.hr0sp
218	Data extraction	218	PaleocurrentDatabase.xlsx	Dryad Digital Repository	10.5061/dryad.hr0sp	http://dx.doi.org/10.5061/dryad.hr0sp
615	Data extraction	615	PaleocurrentDatabase.xlsx	Dryad Digital Repository	10.5061/dryad.hr0sp	http://dx.doi.org/10.5061/dryad.hr0sp
648	Data extraction	648	PaleocurrentDatabase.xlsx	Dryad Digital Repository	10.5061/dryad.hr0sp	http://dx.doi.org/10.5061/dryad.hr0sp
670	Data extraction	670	PaleocurrentDatabase.xlsx	Dryad Digital Repository	10.5061/dryad.hr0sp	http://dx.doi.org/10.5061/dryad.hr0sp
840	Data extraction	840	PaleocurrentDatabase.xlsx	Dryad Digital Repository	10.5061/dryad.hr0sp	http://dx.doi.org/10.5061/dryad.hr0sp
1332	Data extraction	1332	PaleocurrentDatabase.xlsx	Dryad Digital Repository	10.5061/dryad.hr0sp	http://dx.doi.org/10.5061/dryad.hr0sp
1354	Data extraction	1354	PaleocurrentDatabase.xlsx	Dryad Digital Repository	10.5061/dryad.hr0sp	http://dx.doi.org/10.5061/dryad.hr0sp
1668	Data extraction	1668	PaleocurrentDatabase.xlsx	Dryad Digital Repository	10.5061/dryad.hr0sp	http://dx.doi.org/10.5061/dryad.hr0sp
1878	Data extraction	1878	PaleocurrentDatabase.xlsx	Dryad Digital Repository	10.5061/dryad.hr0sp	http://dx.doi.org/10.5061/dryad.hr0sp
1908	Data extraction	1908	PaleocurrentDatabase.xlsx	Dryad Digital Repository	10.5061/dryad.hr0sp	http://dx.doi.org/10.5061/dryad.hr0sp
1967	Data extraction	1967	PaleocurrentDatabase.xlsx	Dryad Digital Repository	10.5061/dryad.hr0sp	http://dx.doi.org/10.5061/dryad.hr0sp
1998	Data extraction	1998	PaleocurrentDatabase.xlsx	Dryad Digital Repository	10.5061/dryad.hr0sp	http://dx.doi.org/10.5061/dryad.hr0sp
2642	Data extraction	2642	PaleocurrentDatabase.xlsx	Dryad Digital Repository	10.5061/dryad.hr0sp	http://dx.doi.org/10.5061/dryad.hr0sp
2898	Data extraction	2898	PaleocurrentDatabase.xlsx	Dryad Digital Repository	10.5061/dryad.hr0sp	http://dx.doi.org/10.5061/dryad.hr0sp
3184	Data extraction	3184	PaleocurrentDatabase.xlsx	Dryad Digital Repository	10.5061/dryad.hr0sp	http://dx.doi.org/10.5061/dryad.hr0sp
1595	Data extraction	1595	PaleocurrentDatabase.xlsx	Dryad Digital Repository	10.5061/dryad.hr0sp	http://dx.doi.org/10.5061/dryad.hr0sp
1562	Data extraction	1562	PaleocurrentDatabase.xlsx	Dryad Digital Repository	10.5061/dryad.hr0sp	http://dx.doi.org/10.5061/dryad.hr0sp
1728	Data extraction	1728	PaleocurrentDatabase.xlsx	Dryad Digital Repository	10.5061/dryad.hr0sp	http://dx.doi.org/10.5061/dryad.hr0sp
1749	Data extraction	1749	PaleocurrentDatabase.xlsx	Dryad Digital Repository	10.5061/dryad.hr0sp	http://dx.doi.org/10.5061/dryad.hr0sp
1721	Data extraction	1721	PaleocurrentDatabase.xlsx	Dryad Digital Repository	10.5061/dryad.hr0sp	http://dx.doi.org/10.5061/dryad.hr0sp
1736	Data extraction	1736	PaleocurrentDatabase.xlsx	Dryad Digital Repository	10.5061/dryad.hr0sp	http://dx.doi.org/10.5061/dryad.hr0sp
1737	Data extraction	1737	PaleocurrentDatabase.xlsx	Dryad Digital Repository	10.5061/dryad.hr0sp	http://dx.doi.org/10.5061/dryad.hr0sp
2187	Data extraction	2187	PaleocurrentDatabase.xlsx	Dryad Digital Repository	10.5061/dryad.hr0sp	http://dx.doi.org/10.5061/dryad.hr0sp
1702	Data extraction	1702	PaleocurrentDatabase.xlsx	Dryad Digital Repository	10.5061/dryad.hr0sp	http://dx.doi.org/10.5061/dryad.hr0sp
1818	Data extraction	1818	PaleocurrentDatabase.xlsx	Dryad Digital Repository	10.5061/dryad.hr0sp	http://dx.doi.org/10.5061/dryad.hr0sp
2021	Data extraction	2021	PaleocurrentDatabase.xlsx	Dryad Digital Repository	10.5061/dryad.hr0sp	http://dx.doi.org/10.5061/dryad.hr0sp
1629	Data extraction	1629	PaleocurrentDatabase.xlsx	Dryad Digital Repository	10.5061/dryad.hr0sp	http://dx.doi.org/10.5061/dryad.hr0sp
2862	Data extraction	2862	PaleocurrentDatabase.xlsx	Dryad Digital Repository	10.5061/dryad.hr0sp	http://dx.doi.org/10.5061/dryad.hr0sp
3013	Data extraction	3013	PaleocurrentDatabase.xlsx	Dryad Digital Repository	10.5061/dryad.hr0sp	http://dx.doi.org/10.5061/dryad.hr0sp
302	Data extraction	302	PaleocurrentDatabase.xlsx	Dryad Digital Repository	10.5061/dryad.hr0sp	http://dx.doi.org/10.5061/dryad.hr0sp
3	Data extraction	3	PaleocurrentDatabase.xlsx	Dryad Digital Repository	10.5061/dryad.hr0sp	http://dx.doi.org/10.5061/dryad.hr0sp
2241	Data extraction	2241	PaleocurrentDatabase.xlsx	Dryad Digital Repository	10.5061/dryad.hr0sp	http://dx.doi.org/10.5061/dryad.hr0sp
2248	Data extraction	2248	PaleocurrentDatabase.xlsx	Dryad Digital Repository	10.5061/dryad.hr0sp	http://dx.doi.org/10.5061/dryad.hr0sp
1573	Data extraction	1573	PaleocurrentDatabase.xlsx	Dryad Digital Repository	10.5061/dryad.hr0sp	http://dx.doi.org/10.5061/dryad.hr0sp
42	Data extraction	42	PaleocurrentDatabase.xlsx	Dryad Digital Repository	10.5061/dryad.hr0sp	http://dx.doi.org/10.5061/dryad.hr0sp
1781	Data extraction	1781	PaleocurrentDatabase.xlsx	Dryad Digital Repository	10.5061/dryad.hr0sp	http://dx.doi.org/10.5061/dryad.hr0sp
1169	Data extraction	1169	PaleocurrentDatabase.xlsx	Dryad Digital Repository	10.5061/dryad.hr0sp	http://dx.doi.org/10.5061/dryad.hr0sp
1070	Data extraction	1070	PaleocurrentDatabase.xlsx	Dryad Digital Repository	10.5061/dryad.hr0sp	http://dx.doi.org/10.5061/dryad.hr0sp
2472	Data extraction	2472	PaleocurrentDatabase.xlsx	Dryad Digital Repository	10.5061/dryad.hr0sp	http://dx.doi.org/10.5061/dryad.hr0sp
76	Data extraction	76	PaleocurrentDatabase.xlsx	Dryad Digital Repository	10.5061/dryad.hr0sp	http://dx.doi.org/10.5061/dryad.hr0sp
1596	Data extraction	1596	PaleocurrentDatabase.xlsx	Dryad Digital Repository	10.5061/dryad.hr0sp	http://dx.doi.org/10.5061/dryad.hr0sp
1968	Data extraction	1968	PaleocurrentDatabase.xlsx	Dryad Digital Repository	10.5061/dryad.hr0sp	http://dx.doi.org/10.5061/dryad.hr0sp
2028	Data extraction	2028	PaleocurrentDatabase.xlsx	Dryad Digital Repository	10.5061/dryad.hr0sp	http://dx.doi.org/10.5061/dryad.hr0sp
2030	Data extraction	2030	PaleocurrentDatabase.xlsx	Dryad Digital Repository	10.5061/dryad.hr0sp	http://dx.doi.org/10.5061/dryad.hr0sp
2168	Data extraction	2168	PaleocurrentDatabase.xlsx	Dryad Digital Repository	10.5061/dryad.hr0sp	http://dx.doi.org/10.5061/dryad.hr0sp
2495	Data extraction	2495	PaleocurrentDatabase.xlsx	Dryad Digital Repository	10.5061/dryad.hr0sp	http://dx.doi.org/10.5061/dryad.hr0sp
555	Data extraction	555	PaleocurrentDatabase.xlsx	Dryad Digital Repository	10.5061/dryad.hr0sp	http://dx.doi.org/10.5061/dryad.hr0sp
560	Data extraction	560	PaleocurrentDatabase.xlsx	Dryad Digital Repository	10.5061/dryad.hr0sp	http://dx.doi.org/10.5061/dryad.hr0sp
1583	Data extraction	1583	PaleocurrentDatabase.xlsx	Dryad Digital Repository	10.5061/dryad.hr0sp	http://dx.doi.org/10.5061/dryad.hr0sp
1853	Data extraction	1853	PaleocurrentDatabase.xlsx	Dryad Digital Repository	10.5061/dryad.hr0sp	http://dx.doi.org/10.5061/dryad.hr0sp
2250	Data extraction	2250	PaleocurrentDatabase.xlsx	Dryad Digital Repository	10.5061/dryad.hr0sp	http://dx.doi.org/10.5061/dryad.hr0sp
2027	Data extraction	2027	PaleocurrentDatabase.xlsx	Dryad Digital Repository	10.5061/dryad.hr0sp	http://dx.doi.org/10.5061/dryad.hr0sp
2294	Data extraction	2294	PaleocurrentDatabase.xlsx	Dryad Digital Repository	10.5061/dryad.hr0sp	http://dx.doi.org/10.5061/dryad.hr0sp
1922	Data extraction	1922	PaleocurrentDatabase.xlsx	Dryad Digital Repository	10.5061/dryad.hr0sp	http://dx.doi.org/10.5061/dryad.hr0sp
1977	Data extraction	1977	PaleocurrentDatabase.xlsx	Dryad Digital Repository	10.5061/dryad.hr0sp	http://dx.doi.org/10.5061/dryad.hr0sp
2235	Data extraction	2235	PaleocurrentDatabase.xlsx	Dryad Digital Repository	10.5061/dryad.hr0sp	http://dx.doi.org/10.5061/dryad.hr0sp
219	Data extraction	219	PaleocurrentDatabase.xlsx	Dryad Digital Repository	10.5061/dryad.hr0sp	http://dx.doi.org/10.5061/dryad.hr0sp
674	Data extraction	674	PaleocurrentDatabase.xlsx	Dryad Digital Repository	10.5061/dryad.hr0sp	http://dx.doi.org/10.5061/dryad.hr0sp
1957	Data extraction	1957	PaleocurrentDatabase.xlsx	Dryad Digital Repository	10.5061/dryad.hr0sp	http://dx.doi.org/10.5061/dryad.hr0sp
889	Data extraction	889	PaleocurrentDatabase.xlsx	Dryad Digital Repository	10.5061/dryad.hr0sp	http://dx.doi.org/10.5061/dryad.hr0sp
1293	Data extraction	1293	PaleocurrentDatabase.xlsx	Dryad Digital Repository	10.5061/dryad.hr0sp	http://dx.doi.org/10.5061/dryad.hr0sp
1954	Data extraction	1954	PaleocurrentDatabase.xlsx	Dryad Digital Repository	10.5061/dryad.hr0sp	http://dx.doi.org/10.5061/dryad.hr0sp
1961	Data extraction	1961	PaleocurrentDatabase.xlsx	Dryad Digital Repository	10.5061/dryad.hr0sp	http://dx.doi.org/10.5061/dryad.hr0sp
2513	Data extraction	2513	PaleocurrentDatabase.xlsx	Dryad Digital Repository	10.5061/dryad.hr0sp	http://dx.doi.org/10.5061/dryad.hr0sp
1939	Data extraction	1939	PaleocurrentDatabase.xlsx	Dryad Digital Repository	10.5061/dryad.hr0sp	http://dx.doi.org/10.5061/dryad.hr0sp
221	Data extraction	221	PaleocurrentDatabase.xlsx	Dryad Digital Repository	10.5061/dryad.hr0sp	http://dx.doi.org/10.5061/dryad.hr0sp
942	Data extraction	942	PaleocurrentDatabase.xlsx	Dryad Digital Repository	10.5061/dryad.hr0sp	http://dx.doi.org/10.5061/dryad.hr0sp
1111	Data extraction	1111	PaleocurrentDatabase.xlsx	Dryad Digital Repository	10.5061/dryad.hr0sp	http://dx.doi.org/10.5061/dryad.hr0sp
2110	Data extraction	2110	PaleocurrentDatabase.xlsx	Dryad Digital Repository	10.5061/dryad.hr0sp	http://dx.doi.org/10.5061/dryad.hr0sp
1054	Data extraction	1054	PaleocurrentDatabase.xlsx	Dryad Digital Repository	10.5061/dryad.hr0sp	http://dx.doi.org/10.5061/dryad.hr0sp
1350	Data extraction	1350	PaleocurrentDatabase.xlsx	Dryad Digital Repository	10.5061/dryad.hr0sp	http://dx.doi.org/10.5061/dryad.hr0sp
2005	Data extraction	2005	PaleocurrentDatabase.xlsx	Dryad Digital Repository	10.5061/dryad.hr0sp	http://dx.doi.org/10.5061/dryad.hr0sp
2107	Data extraction	2107	PaleocurrentDatabase.xlsx	Dryad Digital Repository	10.5061/dryad.hr0sp	http://dx.doi.org/10.5061/dryad.hr0sp
2833	Data extraction	2833	PaleocurrentDatabase.xlsx	Dryad Digital Repository	10.5061/dryad.hr0sp	http://dx.doi.org/10.5061/dryad.hr0sp
279	Data extraction	279	PaleocurrentDatabase.xlsx	Dryad Digital Repository	10.5061/dryad.hr0sp	http://dx.doi.org/10.5061/dryad.hr0sp
1333	Data extraction	1333	PaleocurrentDatabase.xlsx	Dryad Digital Repository	10.5061/dryad.hr0sp	http://dx.doi.org/10.5061/dryad.hr0sp
2011	Data extraction	2011	PaleocurrentDatabase.xlsx	Dryad Digital Repository	10.5061/dryad.hr0sp	http://dx.doi.org/10.5061/dryad.hr0sp
2101	Data extraction	2101	PaleocurrentDatabase.xlsx	Dryad Digital Repository	10.5061/dryad.hr0sp	http://dx.doi.org/10.5061/dryad.hr0sp
443	Data extraction	443	PaleocurrentDatabase.xlsx	Dryad Digital Repository	10.5061/dryad.hr0sp	http://dx.doi.org/10.5061/dryad.hr0sp
1665	Data extraction	1665	PaleocurrentDatabase.xlsx	Dryad Digital Repository	10.5061/dryad.hr0sp	http://dx.doi.org/10.5061/dryad.hr0sp
2034	Data extraction	2034	PaleocurrentDatabase.xlsx	Dryad Digital Repository	10.5061/dryad.hr0sp	http://dx.doi.org/10.5061/dryad.hr0sp
2841	Data extraction	2841	PaleocurrentDatabase.xlsx	Dryad Digital Repository	10.5061/dryad.hr0sp	http://dx.doi.org/10.5061/dryad.hr0sp
744	Data extraction	744	PaleocurrentDatabase.xlsx	Dryad Digital Repository	10.5061/dryad.hr0sp	http://dx.doi.org/10.5061/dryad.hr0sp
706	Data extraction	706	PaleocurrentDatabase.xlsx	Dryad Digital Repository	10.5061/dryad.hr0sp	http://dx.doi.org/10.5061/dryad.hr0sp
1453	Data extraction	1453	PaleocurrentDatabase.xlsx	Dryad Digital Repository	10.5061/dryad.hr0sp	http://dx.doi.org/10.5061/dryad.hr0sp
1658	Data extraction	1658	PaleocurrentDatabase.xlsx	Dryad Digital Repository	10.5061/dryad.hr0sp	http://dx.doi.org/10.5061/dryad.hr0sp
2129	Data extraction	2129	PaleocurrentDatabase.xlsx	Dryad Digital Repository	10.5061/dryad.hr0sp	http://dx.doi.org/10.5061/dryad.hr0sp
2134	Data extraction	2134	PaleocurrentDatabase.xlsx	Dryad Digital Repository	10.5061/dryad.hr0sp	http://dx.doi.org/10.5061/dryad.hr0sp
1451	Data extraction	1451	PaleocurrentDatabase.xlsx	Dryad Digital Repository	10.5061/dryad.hr0sp	http://dx.doi.org/10.5061/dryad.hr0sp
1512	Data extraction	1512	PaleocurrentDatabase.xlsx	Dryad Digital Repository	10.5061/dryad.hr0sp	http://dx.doi.org/10.5061/dryad.hr0sp
1255	Data extraction	1255	PaleocurrentDatabase.xlsx	Dryad Digital Repository	10.5061/dryad.hr0sp	http://dx.doi.org/10.5061/dryad.hr0sp
1666	Data extraction	1666	PaleocurrentDatabase.xlsx	Dryad Digital Repository	10.5061/dryad.hr0sp	http://dx.doi.org/10.5061/dryad.hr0sp
2180	Data extraction	2180	PaleocurrentDatabase.xlsx	Dryad Digital Repository	10.5061/dryad.hr0sp	http://dx.doi.org/10.5061/dryad.hr0sp
1253	Data extraction	1253	PaleocurrentDatabase.xlsx	Dryad Digital Repository	10.5061/dryad.hr0sp	http://dx.doi.org/10.5061/dryad.hr0sp
2002	Data extraction	2002	PaleocurrentDatabase.xlsx	Dryad Digital Repository	10.5061/dryad.hr0sp	http://dx.doi.org/10.5061/dryad.hr0sp
440	Data extraction	440	PaleocurrentDatabase.xlsx	Dryad Digital Repository	10.5061/dryad.hr0sp	http://dx.doi.org/10.5061/dryad.hr0sp
2108	Data extraction	2108	PaleocurrentDatabase.xlsx	Dryad Digital Repository	10.5061/dryad.hr0sp	http://dx.doi.org/10.5061/dryad.hr0sp
1341	Data extraction	1341	PaleocurrentDatabase.xlsx	Dryad Digital Repository	10.5061/dryad.hr0sp	http://dx.doi.org/10.5061/dryad.hr0sp
2014	Data extraction	2014	PaleocurrentDatabase.xlsx	Dryad Digital Repository	10.5061/dryad.hr0sp	http://dx.doi.org/10.5061/dryad.hr0sp
1603	Data extraction	1603	PaleocurrentDatabase.xlsx	Dryad Digital Repository	10.5061/dryad.hr0sp	http://dx.doi.org/10.5061/dryad.hr0sp
1863	Data extraction	1863	PaleocurrentDatabase.xlsx	Dryad Digital Repository	10.5061/dryad.hr0sp	http://dx.doi.org/10.5061/dryad.hr0sp
1588	Data extraction	1588	PaleocurrentDatabase.xlsx	Dryad Digital Repository	10.5061/dryad.hr0sp	http://dx.doi.org/10.5061/dryad.hr0sp
1601	Data extraction	1601	PaleocurrentDatabase.xlsx	Dryad Digital Repository	10.5061/dryad.hr0sp	http://dx.doi.org/10.5061/dryad.hr0sp
1205	Data extraction	1205	PaleocurrentDatabase.xlsx	Dryad Digital Repository	10.5061/dryad.hr0sp	http://dx.doi.org/10.5061/dryad.hr0sp
2653	Data extraction	2653	PaleocurrentDatabase.xlsx	Dryad Digital Repository	10.5061/dryad.hr0sp	http://dx.doi.org/10.5061/dryad.hr0sp
2079	Data extraction	2079	PaleocurrentDatabase.xlsx	Dryad Digital Repository	10.5061/dryad.hr0sp	http://dx.doi.org/10.5061/dryad.hr0sp
2275	Data extraction	2275	PaleocurrentDatabase.xlsx	Dryad Digital Repository	10.5061/dryad.hr0sp	http://dx.doi.org/10.5061/dryad.hr0sp
1210	Data extraction	1210	PaleocurrentDatabase.xlsx	Dryad Digital Repository	10.5061/dryad.hr0sp	http://dx.doi.org/10.5061/dryad.hr0sp
1506	Data extraction	1506	PaleocurrentDatabase.xlsx	Dryad Digital Repository	10.5061/dryad.hr0sp	http://dx.doi.org/10.5061/dryad.hr0sp
1164	Data extraction	1164	PaleocurrentDatabase.xlsx	Dryad Digital Repository	10.5061/dryad.hr0sp	http://dx.doi.org/10.5061/dryad.hr0sp
2318	Data extraction	2318	PaleocurrentDatabase.xlsx	Dryad Digital Repository	10.5061/dryad.hr0sp	http://dx.doi.org/10.5061/dryad.hr0sp
2355	Data extraction	2355	PaleocurrentDatabase.xlsx	Dryad Digital Repository	10.5061/dryad.hr0sp	http://dx.doi.org/10.5061/dryad.hr0sp
2398	Data extraction	2398	PaleocurrentDatabase.xlsx	Dryad Digital Repository	10.5061/dryad.hr0sp	http://dx.doi.org/10.5061/dryad.hr0sp
[truncated: 892 more rows]
